# Supplementary material for: Race-related host and microbe transcriptomic signatures in triple-negative breast cancer
Source: NPJ Breast Cancer. 2025 Aug 8;11:87. doi: 10.1038/s41523-025-00806-y (PMC12334597; doi:10.1038/s41523-025-00806-y)
Supplement: Supplementary file 2 — Supplementary data1–8 [file 41523_2025_806_MOESM2_ESM.xlsx]

## Sheet: Supplementary_Data_1
Supplementary Data 1: The abundance of the microbial community in the TNBC cohort (n=36) determined using PathSeq. This involved removing low-quality and host reads, followed by alignment to a microbial genome RefSeq database to derive microbial read counts at genus level in each sample.
Id	SL202226	SL202227	SL202228	SL202230	SL202239	SL202244	SL202247	SL202249	SL202250	SL202255	SL202256	SL202258	SL202260	SL202261	SL202263	SL202264	SL202265	SL202985	SL202998	SL203002	SL203004	SL203007	SL203011	SL203013	SL203014	SL203015	SL203016	SL203017	SL203018	SL203019	SL203020	SL203021	SL203022	SL203024	SL203026	SL203027
MD-Cluster	0	1	1	1	1	1	2	1	1	2	2	2	2	2	1	1	1	1	1	1	1	2	2	2	2	2	2	2	2	2	2	2	2	2	1	2
Race	AA	AA	AA	AA	AA	AA	AA	AA	AA	AA	AA	AA	AA	AA	AA	AA	AA	CA	CA	CA	CA	CA	CA	CA	CA	CA	CA	CA	CA	CA	CA	CA	CA	CA	CA	CA
ESCHERICHIA	0.456852	0.445327	0.451418	0.428358	0.407203	0.461472	0.460501	0.459003	0.456569	0.457934	0.463326	0.459761	0.460567	0.469471	0.453897	0.464858	0.470094	0.440514	0.446742	0.456127	0.437099	0.458767	0.469188	0.470963	0.469896	0.461681	0.466263	0.463282	0.464309	0.465599	0.457968	0.461085	0.468234	0.464996	0.456301	0.468045
BACILLUS	0.443166	0.464148	0.456219	0.434812	0.409968	0.452052	0.468405	0.448452	0.458165	0.468885	0.464215	0.465695	0.467785	0.458818	0.426583	0.431338	0.454987	0.431771	0.443489	0.457147	0.436617	0.467572	0.453568	0.457511	0.456463	0.469582	0.464123	0.467932	0.467596	0.465503	0.476303	0.471177	0.460667	0.46683	0.428245	0.460907
SERRATIA	0.016072	0.0160385	0.0162184	0.0159063	0.0156698	0.0164009	0.0163531	0.0165292	0.0163674	0.0161713	0.0164208	0.0163193	0.0164095	0.0168134	0.0162146	0.0163007	0.0167265	0.0161679	0.0162568	0.0164215	0.0162174	0.0163438	0.0168621	0.0169807	0.0168717	0.0166289	0.0167912	0.0166413	0.0166076	0.016706	0.0162528	0.0164714	0.0167066	0.0166228	0.0169194	0.0166941
ERWINIA	0.0118724	0.0119068	0.0119699	0.0118824	0.011686	0.0121417	0.0119821	0.0122761	0.012083	0.0118836	0.0119422	0.0118571	0.0118563	0.0123383	0.0119191	0.0120611	0.0123486	0.0121017	0.012247	0.0123671	0.0121742	0.0121008	0.0124341	0.0123635	0.0122607	0.0121675	0.0122308	0.0122833	0.0123044	0.0123315	0.0121201	0.0121614	0.012393	0.0121575	0.0122416	0.012326
SALMONELLA	0.00878663	0.00959535	0.009743	0.0117795	0.0146921	0.0094565	0.00860538	0.00917725	0.00947299	0.00902597	0.00875066	0.00902732	0.00888209	0.00830237	0.0104675	0.00929328	0.00810044	0.0108626	0.0100709	0.00898147	0.0110757	0.00852593	0.00826532	0.00820237	0.00819967	0.00793703	0.00786201	0.00770436	0.00784692	0.00794055	0.00758492	0.00774375	0.00799172	0.00783948	0.00943048	0.00795769
SHIGELLA	0.00591233	0.00610885	0.00617993	0.00816315	0.0108054	0.00614334	0.00555357	0.0064212	0.00611068	0.0057906	0.00542062	0.00571029	0.00557826	0.00546553	0.00822131	0.00652746	0.00557001	0.00815374	0.00742907	0.00644117	0.00857608	0.00600527	0.00602449	0.00565064	0.00584104	0.00550409	0.00559784	0.00536642	0.00551443	0.00551108	0.005468	0.00541346	0.00571976	0.00551887	0.00812534	0.00574032
METHYLOBACTERIUM	0.00335136	0.000241964	0.000286985	0.000772897	0.00129147	0.00022717	3.13e-05	0.00024952	0.000167998	4.92e-05	6.61e-05	5.94e-05	2.94e-05	4.88e-05	0.000521729	0.000335013	9.62e-05	0.000828084	0.000562521	0.0002186	0.000858914	8.09e-05	0.0001397	6.51e-05	8.38e-05	2.51e-05	3.38e-05	2.2e-05	1.79e-05	4.19e-05	2.28e-06	2.04e-05	8.26e-05	3.36e-05	0.000447416	7.58e-05
KLEBSIELLA	0.00277509	0.00297632	0.00291195	0.00296763	0.00310186	0.00284344	0.00294438	0.0029248	0.00297041	0.00298287	0.00289986	0.00303725	0.00297203	0.00266458	0.00236831	0.0025803	0.00256238	0.00270193	0.00280289	0.002821	0.002696	0.0028883	0.00268652	0.00267716	0.00269373	0.0027439	0.00256768	0.00266588	0.00266769	0.00279263	0.00264552	0.00272047	0.0027001	0.0026785	0.00228533	0.00264958
SPHINGOMONAS	0.00251475	0.000276733	0.000307093	0.000907919	0.00129662	0.000209195	4.9e-05	0.000315812	0.000231414	4.12e-05	5.66e-05	8.86e-05	2.97e-05	6.61e-05	0.000494493	0.000488347	8.95e-05	0.000318949	0.000176016	9.37e-05	0.000250801	2.74e-05	5.48e-05	2.85e-05	3.55e-05	1.23e-05	1.39e-05	5.24e-06	3.91e-06	1.49e-05	3.64e-07	1.17e-05	6.75e-06	8.17e-06	0.000149376	1.27e-05
YERSINIA	0.00249201	0.00235945	0.00253301	0.00237853	0.00255763	0.00252963	0.0025944	0.00253522	0.00258301	0.00258074	0.00241343	0.00263185	0.0024895	0.00250269	0.00181695	0.00230676	0.00228891	0.00220822	0.00234533	0.00229519	0.00233901	0.00244491	0.00240026	0.00243352	0.00244354	0.00247156	0.00237848	0.00241291	0.00247068	0.00244795	0.00244019	0.00245231	0.00244069	0.00244	0.00210276	0.00244044
CRONOBACTER	0.00228838	0.00225347	0.00231458	0.00205378	0.00190657	0.00227467	0.0024271	0.00225316	0.00233509	0.00233352	0.00229417	0.00239223	0.00235679	0.00220466	0.00165154	0.00207351	0.00218979	0.00209356	0.00208561	0.00220921	0.00190812	0.00227375	0.00219095	0.00224544	0.00220244	0.00221438	0.00218219	0.00224474	0.00227346	0.00230602	0.00226448	0.00231064	0.00233898	0.0022627	0.00170609	0.00224175
BURKHOLDERIA	0.00163136	0.00212136	0.00215154	0.00688303	0.0103524	0.00174197	0.000345758	0.00230353	0.00173154	0.000566918	0.000675951	0.00065674	0.000436191	0.000638179	0.00568122	0.00357825	0.00120185	0.00514672	0.00382163	0.00209082	0.00638645	0.000719858	0.00111481	0.00075464	0.000788677	0.000370711	0.000553534	0.000350932	0.00030631	0.000386999	9.54e-05	0.000270337	0.000723223	0.000324559	0.00510866	0.000642234
AEROMONAS	0.00160747	0.00211054	0.00216284	0.00676218	0.00999468	0.00180233	0.000439931	0.0022832	0.00178534	0.000633281	0.000722046	0.000706276	0.000515235	0.000700451	0.00567086	0.00357091	0.00123194	0.00516901	0.00381369	0.00212536	0.00629597	0.000824172	0.00131641	0.000828551	0.000871614	0.000464764	0.000645301	0.000457769	0.000391367	0.000465926	0.000201794	0.000366049	0.000780566	0.000423521	0.00515086	0.000726217
DELFTIA	0.0012652	0.00188546	0.00235391	0.00537782	0.00936228	0.00117444	0.000192814	0.00150681	0.00114502	0.000386353	0.00030509	0.000349038	0.000176236	0.000386075	0.00305677	0.00232084	0.000467214	0.00525028	0.00308453	0.00166768	0.00482056	0.00046329	0.000742043	0.000269497	0.000494383	0.000129241	0.000201742	0.000174213	0.000142727	0.000161812	1.75e-05	0.000151478	0.00034751	0.000160952	0.00255931	0.000354147
SNODGRASSELLA	0.00124314	0.00166765	0.0017166	0.00554588	0.00828638	0.00138043	0.00025911	0.00181966	0.00139058	0.000423711	0.00051505	0.000495916	0.000335091	0.00050102	0.00463617	0.002843	0.000941253	0.00420674	0.00310251	0.00168123	0.0052073	0.000566836	0.000894494	0.000599785	0.000614138	0.000272176	0.000435252	0.000261615	0.000226917	0.000292742	6.03e-05	0.000195324	0.000563682	0.000242835	0.00415692	0.000506823
ENTEROBACTER	0.00123443	0.0013882	0.00138688	0.00152701	0.00172946	0.00124279	0.00127109	0.00123139	0.0012946	0.00129654	0.00119494	0.00132475	0.00126716	0.00118058	0.000978623	0.00107658	0.0011565	0.00138756	0.00138309	0.00136078	0.00137088	0.00118867	0.00117449	0.00111634	0.00114676	0.00114553	0.00114254	0.00115858	0.00115781	0.00118806	0.00113121	0.00115122	0.00111474	0.00116612	0.00107017	0.00114552
LACTOBACILLUS	0.00117364	0.0013173	0.00128404	0.00128591	0.00115554	0.00115176	0.00122087	0.00134726	0.00123348	0.00124135	0.00118153	0.00119522	0.00122661	0.00115595	0.00103137	0.00126364	0.0010563	0.00109068	0.00133397	0.00117467	0.00116945	0.00124897	0.00118534	0.00116148	0.00129375	0.00122398	0.00121452	0.00128788	0.001194	0.00120113	0.0012859	0.00128708	0.00106575	0.00115087	0.00121303	0.00117882
STENOTROPHOMONAS	0.00114471	0.00144308	0.00153889	0.00271558	0.00357247	0.00113892	0.000820365	0.00117529	0.00118124	0.000857931	0.000903148	0.000900797	0.000827634	0.000753361	0.00203802	0.00129702	0.000904438	0.0020706	0.00151634	0.00119163	0.00202855	0.000846411	0.000925948	0.000775501	0.000821082	0.00077395	0.000778307	0.00081166	0.000754472	0.00075118	0.000736776	0.00075393	0.000770928	0.000754497	0.00243198	0.000771647
BACTEROIDETES/HYMENOBACTER	0.00110782	1.71e-05	1.75e-05	6.71e-05	0.000133978	2.36e-05	6.41e-07	0.000320948	2.65e-05	1.58e-06	6.3e-06	3.87e-06	0	2.04e-06	0.000127543	1.84e-05	9.31e-06	2.28e-05	1.58e-05	7.22e-06	2.95e-05	2.32e-06	9.21e-06	2.83e-06	2.91e-06	1.36e-06	2.14e-06	2.78e-06	5.59e-07	1.47e-06	1.37e-06	0	1.13e-06	1.37e-06	7.11e-06	4.63e-06
PSEUDOMONAS	0.00107593	0.0015745	0.00154573	0.00357964	0.00637477	0.00116237	0.000489455	0.00131323	0.00111138	0.000564987	0.000584521	0.000601563	0.000498902	0.000666805	0.0030112	0.00297584	0.000828792	0.00319963	0.00470233	0.00136945	0.00329667	0.000691133	0.000923461	0.000586334	0.000636582	0.000439717	0.000491838	0.000454392	0.000433471	0.00046578	0.000330654	0.000417133	0.000584647	0.000449843	0.00366552	0.000577223
PANTOEA	0.00104064	0.00105895	0.00101973	0.00100178	0.000937951	0.00111946	0.00109524	0.0011007	0.00108393	0.00109431	0.00103784	0.00107588	0.00108156	0.00098135	0.000896119	0.00102331	0.000956506	0.00105669	0.00110505	0.00105707	0.00103306	0.00106391	0.00104509	0.0010285	0.000990188	0.00105116	0.000912903	0.00102387	0.00105345	0.00101812	0.001017	0.00103091	0.000970411	0.0010168	0.000983392	0.00101218
STREPTOMYCES	0.0010109	0.000130545	0.000176264	0.000402266	0.000574758	0.000144515	4.97e-05	0.00015744	0.000112191	4.73e-05	5.51e-05	5.3e-05	5.8e-05	3.97e-05	0.000351805	0.000282763	7.95e-05	0.000130543	0.000115136	6.56e-05	0.000126699	3.28e-05	7e-05	2.81e-05	6.78e-05	4.19e-05	3.43e-05	6.81e-05	4.47e-05	3.14e-05	4.25e-05	3.88e-05	3.89e-05	3.26e-05	5.5e-05	5.17e-05
CYANOBACTERIA/THERMOSYNECHOCOCCUS	0.000855011	5.75e-07	1.77e-06	2.64e-06	8.35e-07	1.4e-06	2.57e-07	3.19e-07	8.68e-07	0	0	0	4.77e-07	0	1.59e-06	5.12e-06	0	3.47e-06	7.38e-07	6.95e-07	3.21e-07	0	1.89e-07	0	0	8.15e-07	1.5e-06	0	2.24e-07	0	0	2.21e-07	0	0	4.74e-06	0
BRADYRHIZOBIUM	0.000809069	0.000771888	0.000923305	0.00245866	0.00398975	0.000511108	8.57e-05	0.000632262	0.000637737	0.000134919	0.000146812	0.000166552	0.000107458	0.000180336	0.00158631	0.000949545	0.000219698	0.00251337	0.00161516	0.000706518	0.00270221	0.00026262	0.000377366	0.000174159	0.00029976	8.86e-05	0.000130415	9.89e-05	9.32e-05	0.000144905	1.76e-05	7.79e-05	0.000218497	7.52e-05	0.0013956	0.000211713
SODALIS	0.000741493	0.000678638	0.000739033	0.000723029	0.000812013	0.000762077	0.0007485	0.000705074	0.000748566	0.000742414	0.000767302	0.00078622	0.000747398	0.000660598	0.000598121	0.000688467	0.000690066	0.000684727	0.000682911	0.000666487	0.00066252	0.000709614	0.000717737	0.000728422	0.000729253	0.000710184	0.000701995	0.00068851	0.000718916	0.000727408	0.000702298	0.000688408	0.000698902	0.000721197	0.000635678	0.00067958
ACINETOBACTER	0.000723084	0.000934833	0.0010503	0.00308829	0.00469097	0.000874354	0.000163772	0.00165057	0.000744296	0.000266501	0.000325999	0.000291584	0.000203246	0.00028948	0.00276834	0.00193264	0.00057047	0.00254556	0.00171775	0.000933089	0.0027556	0.000427235	0.000543466	0.000353698	0.000424868	0.000170551	0.00025529	0.000303257	0.000133123	0.000172232	4.67e-05	0.000127724	0.00032182	0.000195259	0.0124399	0.000290843
CYANOBACTERIA/SYNECHOCOCCUS	0.000678624	8.56e-06	7.06e-06	1.11e-05	1.36e-05	6.55e-06	2.61e-06	8.92e-06	7.5e-06	3.73e-06	3.44e-06	3.44e-06	4.21e-06	6.78e-07	2.15e-05	1.54e-05	6.2e-07	7.79e-06	5.96e-06	4.21e-06	9.48e-06	3.13e-06	2.33e-06	2.83e-06	2.62e-06	5.59e-06	5.15e-06	3.16e-06	1.97e-06	1.12e-06	3.84e-06	3.42e-06	1.58e-06	4.48e-06	0	2.44e-06
XENORHABDUS	0.000675718	0.000703007	0.000684088	0.000709821	0.000627946	0.000640184	0.000707849	0.000670638	0.000697306	0.000698973	0.000631613	0.000715742	0.000683363	0.000688681	0.000664683	0.000655512	0.000690738	0.000667464	0.000711567	0.00066341	0.000665358	0.000679208	0.000694863	0.000641107	0.000647788	0.000667866	0.000637261	0.000674517	0.000689266	0.000649311	0.000673405	0.00068358	0.000660086	0.000661243	0.000577113	0.000694028
CYANOBACTERIA/CYANOTHECE	0.000659765	1.07e-05	2.46e-05	2.81e-05	4.02e-05	7.85e-06	1.44e-06	1.86e-05	1.41e-05	2.8e-06	4.04e-06	2.01e-06	5.97e-06	5.8e-06	4.78e-05	1.28e-05	9.15e-06	2.14e-05	4.48e-06	4.17e-06	4.5e-06	2.25e-06	4.01e-06	2.76e-06	1.46e-06	4.52e-06	3.91e-06	4e-06	2.01e-06	2.75e-06	3.64e-06	3.28e-06	2.14e-06	4.74e-06	0	2.56e-06
SPHINGOBIUM	0.00065484	0.000410319	0.000441343	0.00129731	0.00237248	0.000346102	6.14e-05	0.000522884	0.000325719	0.000104168	0.000119397	0.000114416	7.48e-05	0.000121083	0.00119704	0.000852644	0.000230711	0.0009754	0.000757829	0.000373709	0.00115475	0.000130458	0.000224474	0.000109309	0.000155087	5.91e-05	9.13e-05	7.24e-05	5.46e-05	7.3e-05	2.12e-05	5.05e-05	0.000130682	5.56e-05	0.00102975	0.000112196
STAPHYLOCOCCUS	0.00065205	0.000663054	0.000745244	0.00099247	0.000981949	0.000779282	0.000578892	0.000820493	0.000650884	0.0006107	0.000626524	0.000611148	0.00060016	0.000594834	0.000964541	0.001101	0.000645599	0.00186711	0.00102366	0.000915903	0.00132956	0.000573407	0.000632364	0.000570546	0.000635418	0.000552343	0.00054385	0.000491799	0.000485413	0.000510551	0.00045833	0.000501838	0.000578965	0.00059828	0.000838639	0.00056336
BACTEROIDETES/LACINUTRIX	0.000625054	0.000893588	0.000912627	0.00283571	0.00468815	0.000764025	0.000155722	0.000985039	0.000696944	0.000233569	0.00026516	0.000250053	0.000177242	0.000294364	0.00240657	0.00157261	0.000513749	0.00233091	0.00174266	0.000913	0.00273319	0.000323952	0.000514452	0.000322547	0.000335739	0.000160263	0.000239406	0.000168052	0.000141208	0.000168689	5.26e-05	0.000131209	0.000330615	0.00014925	0.00240519	0.000271932
LISTERIA	0.000531747	0.0005423	0.000521749	0.000521169	0.000486867	0.000539816	0.000548887	0.000505267	0.00054728	0.000579305	0.000554141	0.000572647	0.000592609	0.000503563	0.000378642	0.000377188	0.00050682	0.000503284	0.00049066	0.000523241	0.00047298	0.000570617	0.000544048	0.000508906	0.000499751	0.000530352	0.000529824	0.000504678	0.00049606	0.000541897	0.000545607	0.000525665	0.000522353	0.000551093	0.000381264	0.000522576
RAOULTELLA	0.0005068	0.000501247	0.00048946	0.000484784	0.000531596	0.000485869	0.000518711	0.000453931	0.0005031	0.000514874	0.000525597	0.000520436	0.00047164	0.000503428	0.00048227	0.000428926	0.000425642	0.000441639	0.000471526	0.000425363	0.000418386	0.00044735	0.000432182	0.000450169	0.000410105	0.000431579	0.000432107	0.000455344	0.000454514	0.000455518	0.000475664	0.000466148	0.000478042	0.000454727	0.000367749	0.000435008
CYANOBACTERIA/OSCILLATORIA	0.000497777	3.52e-06	6.84e-06	6.23e-06	1.18e-05	4.14e-06	3.1e-06	2.93e-06	2.17e-06	4.79e-06	2.89e-06	2.12e-06	3.84e-06	1.09e-06	1.99e-05	7.68e-06	0	2.31e-06	5.62e-06	1.2e-06	8.03e-07	6.66e-07	1.57e-06	1.7e-06	1.78e-06	1.41e-06	3.25e-06	2.26e-06	8.01e-07	1.22e-06	2.35e-06	2.96e-06	3.75e-07	3.57e-06	1.42e-05	2.95e-06
DICKEYA	0.000487505	0.000476794	0.000476355	0.00044071	0.000419652	0.000484327	0.000511485	0.000480517	0.00049637	0.000489522	0.000467433	0.000497624	0.000477998	0.000470494	0.000478417	0.000479383	0.00046711	0.000473251	0.000480856	0.000499233	0.00045488	0.000508697	0.000527928	0.000492033	0.00049262	0.0004874	0.000465251	0.000470346	0.000494504	0.000476224	0.000509968	0.000499576	0.000476898	0.000476462	0.000457731	0.000496642
VIBRIO	0.000468413	0.000559751	0.000552736	0.000513837	0.000500268	0.000488588	0.000537685	0.000487543	0.000523387	0.000534394	0.000500673	0.000523746	0.000521315	0.000448754	0.000422485	0.000384701	0.000403512	0.000481883	0.000501114	0.000527869	0.00049847	0.000557212	0.000499875	0.000496541	0.000533175	0.00052304	0.000525768	0.000514366	0.000515659	0.000530194	0.000528387	0.000526521	0.000500994	0.000531589	0.00038245	0.000501568
CYANOBACTERIA/NEOSYNECHOCOCCUS	0.000443626	2.73e-06	1.45e-06	8.24e-06	7.1e-06	1.95e-06	6.41e-07	3.67e-06	3.26e-06	1.58e-06	2.2e-06	6.66e-07	2.07e-06	4.07e-06	7.17e-06	0	0	5.34e-07	2.11e-07	1.24e-06	2.33e-06	9.3e-08	2.08e-06	0	9.7e-07	1.83e-06	0	2.78e-07	5.59e-07	7.33e-07	7.74e-07	8.83e-07	7.88e-07	2.06e-06	0	2.19e-06
CITROBACTER	0.000439485	0.000496411	0.000476623	0.000418055	0.000451571	0.000437725	0.000459834	0.000390247	0.000444978	0.000431093	0.000395391	0.000477036	0.000459055	0.000410869	0.000352735	0.000406813	0.000349635	0.000459414	0.000418183	0.000411106	0.000375813	0.000453115	0.00043744	0.000387208	0.000425983	0.000428931	0.000421779	0.000402482	0.000415735	0.000435277	0.000424102	0.000400755	0.000393602	0.000429595	0.000278479	0.000408611
CYANOBACTERIA/ARTHROSPIRA	0.000373536	5.39e-07	3.22e-07	4.42e-06	2.96e-06	0	4.28e-07	2.98e-06	2.65e-06	0	7.87e-07	4.3e-07	0	0	0	2.56e-06	0	1.78e-06	1.05e-06	0	0	0	0	1.06e-06	0	0	0	0	0	0	3.42e-07	4.14e-07	0	0	0	0
CYANOBACTERIA/ATELOCYANOBACTERIUM	0.000333115	7.18e-07	1.01e-06	0	1.39e-06	4.87e-07	1.6e-07	5.32e-07	5.43e-07	3.55e-07	5.25e-07	0	1.15e-06	9.16e-07	0	0	7.76e-07	0	0	4.01e-07	2.01e-06	1.16e-07	2.36e-07	0	0	3.4e-07	2.68e-07	6.96e-07	0	1.83e-07	1.14e-07	1.38e-07	2.25e-07	0	0	6.58e-07
KOSAKONIA	0.000315186	0.000301605	0.000324196	0.000301789	0.000298344	0.000319747	0.000322765	0.000329384	0.000312187	0.00032376	0.000314219	0.000328472	0.000357227	0.000312205	0.000223864	0.000297362	0.00029886	0.00026024	0.000297583	0.000292965	0.000267589	0.000300496	0.00029711	0.000329698	0.000269813	0.00026148	0.000292562	0.000262822	0.000281877	0.000270313	0.000267624	0.000258308	0.000262339	0.000250683	0.000194544	0.000273468
STREPTOCOCCUS	0.000310784	0.000732414	0.000436085	0.000639166	0.00124423	0.000483637	0.000219794	0.000874118	0.000371454	0.000238784	0.000259703	0.000314772	0.000222785	0.000217339	0.000840718	0.00124298	0.000414629	0.00079705	0.00204084	0.000675943	0.00103003	0.000262055	0.000417714	0.000344353	0.000573939	0.000239806	0.000238584	0.000505618	0.000237164	0.0002252	0.000216677	0.000231152	0.000297236	0.000229898	0.000495075	0.000276955
GEOBACILLUS	0.000304158	0.000255369	0.000252242	0.000459026	0.000667976	0.000260991	0.000133307	0.000350914	0.000189695	0.000145861	0.000132435	0.000156494	0.000141661	0.000111824	0.000301054	0.000344063	0.000135779	0.000145159	0.000165738	0.000110156	0.000146861	0.000111373	0.000120258	0.00010407	0.000211876	9.01e-05	0.000102899	0.000160243	0.000102774	9.33e-05	0.000102586	0.000103787	8.29e-05	9.59e-05	0.000195137	0.000118012
RHODOPSEUDOMONAS	0.000303243	7.08e-05	8.26e-05	0.000309779	0.000432879	8.43e-05	9.04e-06	6.54e-05	7.02e-05	2.4e-05	1.82e-05	2.2e-05	1.3e-05	1.84e-05	0.000205662	0.000126014	3.24e-05	0.000318482	0.000180303	7.45e-05	0.000350993	2.74e-05	5.15e-05	1.67e-05	2.88e-05	1.17e-05	2.43e-05	7.94e-06	6.99e-06	1.21e-05	2.43e-06	6.18e-06	2.06e-05	7.71e-06	0.000202013	2.82e-05
CUTIBACTERIUM	0.000299349	0.000696077	0.000510051	0.00152374	0.00244572	0.000423726	5.3e-05	0.000367946	0.00029892	6.47e-05	0.000132698	0.000100726	5.9e-05	0.000134853	0.00119757	0.000898832	0.000170629	0.00517669	0.00252711	0.00110314	0.00304988	0.00019337	0.000370974	0.000122831	0.000256699	0.000190415	0.000170742	6.7e-05	5.26e-05	4.85e-05	8.83e-06	5.85e-05	0.000158379	7.31e-05	0.00123626	0.000202361
CYANOBACTERIA/LYNGBYA	0.000276611	2.15e-06	0	6.59e-07	4.18e-06	2.43e-07	0	6.39e-07	0	0	0	0	1.59e-07	0	0	0	0	0	0	0	0	0	0	0	0	0	0	0	0	0	0	5.52e-07	0	0	0	0
EDWARDSIELLA	0.000276465	0.000297715	0.000309521	0.000305029	0.000299319	0.000272394	0.000302113	0.000264343	0.000309738	0.000275919	0.000231237	0.000283396	0.000298371	0.000267061	0.000165274	0.000242637	0.000209409	0.000274612	0.00029934	0.000281877	0.000288661	0.000308911	0.000274283	0.000265061	0.000273322	0.000280234	0.000277392	0.00028518	0.000273176	0.000301769	0.00028637	0.000292141	0.000293973	0.000302515	0.0001802	0.000283966
PHOTORHABDUS	0.000276087	0.000330594	0.000342037	0.000355775	0.000428528	0.000303151	0.000277079	0.000291701	0.000298063	0.00029184	0.000258758	0.000309088	0.000255544	0.000259226	0.000319654	0.000307522	0.000250049	0.000356835	0.000315452	0.000312439	0.000330965	0.000321937	0.000297881	0.00027627	0.000289751	0.000301954	0.000289471	0.000289578	0.000261188	0.000299216	0.000259488	0.000288131	0.000252251	0.000271022	0.000178066	0.000291306
CYANOBACTERIA/PROCHLOROCOCCUS	0.000272223	2e-06	3.38e-06	7e-06	9.71e-06	1.46e-06	6.41e-07	3.19e-07	9.41e-07	0	1.65e-06	4.73e-07	6.36e-07	1.63e-06	0	4.1e-06	0	3e-06	2.06e-06	1.81e-06	5.46e-06	2.79e-07	3.78e-07	0	0	4.75e-07	2.14e-07	1.39e-07	1.12e-07	0	0	1.1e-07	9e-07	0	0	7.32e-07
JANTHINOBACTERIUM	0.000268677	5.63e-05	6.41e-05	0.000158913	0.000314495	4.5e-05	7.54e-06	0.000260298	4.67e-05	1.6e-05	1.6e-05	1.49e-05	8.69e-06	1.26e-05	0.000158631	0.000107573	2.48e-05	9.26e-05	5.62e-05	2.95e-05	0.000100272	1.42e-05	2.25e-05	1.42e-06	7.76e-06	3.8e-06	4.93e-06	2.78e-06	3.69e-06	3.52e-06	1.64e-06	3.97e-06	4.28e-06	2.2e-06	6.69e-05	8.56e-06
PROVIDENCIA	0.000262096	0.000280863	0.000268058	0.000319061	0.000365107	0.000294285	0.000295069	0.00025455	0.000279429	0.000285206	0.000244696	0.000276637	0.000302623	0.000238368	0.000301319	0.000289593	0.000262459	0.00027014	0.000253184	0.000220352	0.000237574	0.000274832	0.00024242	0.000274618	0.000256748	0.000250038	0.000253897	0.000245963	0.000256754	0.000258061	0.000241327	0.000245149	0.00026954	0.000261699	0.00022762	0.000239939
RALSTONIA	0.000258027	0.000274663	0.000324492	0.000641088	0.00136714	0.00020467	0.000107663	0.000277357	0.000212756	0.000134328	0.000105938	0.000137701	0.000104014	0.000123186	0.00041345	0.000304107	0.000154704	0.000373742	0.000232117	0.000150588	0.000328529	9.94e-05	0.000120179	8.21e-05	8.08e-05	7.33e-05	7.86e-05	6.6e-05	7.68e-05	6.4e-05	5.5e-05	7.11e-05	8.55e-05	7.76e-05	0.000156963	7.24e-05
BORDETELLA	0.00024546	0.000354591	0.000395198	0.000982996	0.00173879	0.000224716	6.2e-05	0.000302745	0.00025439	0.00011553	0.00013317	9.68e-05	7.74e-05	9.89e-05	0.000729118	0.000436439	0.000166906	0.000712446	0.000530104	0.000287708	0.000794226	0.000103508	0.000143541	8.84e-05	9.4e-05	4.39e-05	8.63e-05	5.3e-05	4.9e-05	5.46e-05	2.37e-05	4.36e-05	8.83e-05	4.6e-05	0.000581143	8.46e-05
MASSILIA	0.000231875	4.01e-05	4.78e-05	0.000133841	0.000167568	2.98e-05	2.12e-06	0.000585105	2.79e-05	7.88e-06	1.59e-05	1.5e-05	2.23e-06	1.67e-05	8.46e-05	6.97e-05	2.19e-05	4.11e-05	3.96e-05	1.1e-05	4.47e-05	5.3e-06	1.25e-05	4.63e-06	7.18e-06	1.9e-06	2.14e-06	2.78e-06	2.68e-06	1.03e-06	6.38e-07	1.32e-06	2.03e-06	3.16e-06	3.7e-05	6.83e-06
PAENIBACILLUS	0.000229724	0.000201593	0.000201724	0.000166876	0.000175574	0.000178661	0.000212494	0.000194272	0.00018036	0.000207823	0.00018286	0.000210607	0.000205206	0.000186984	0.000195565	0.000190729	0.000193069	0.000193189	0.000204286	0.000190994	0.000168093	0.000198182	0.000202529	0.000175881	0.000170238	0.000179357	0.000196506	0.000202071	0.000201887	0.000183568	0.000201953	0.000193816	0.000178443	0.000186474	0.00013017	0.000186462
AMMONIFEX	0.000229012	7.18e-07	2.01e-06	1.65e-06	2.09e-06	0	1.92e-06	0	1.45e-06	3.15e-06	3.15e-06	3.55e-06	7.95e-07	2.04e-06	0	5.12e-06	3.1e-06	1.33e-06	0	1.6e-06	8.03e-06	4.65e-07	9.45e-07	0	2.91e-06	3.4e-06	4.29e-06	2.09e-06	5.59e-07	1.1e-06	2.5e-06	1.66e-06	0	2.06e-06	3.56e-06	2.19e-06
CARNOBACTERIUM	0.000213655	0.00018261	0.000220571	0.00017278	0.000193187	0.000199781	0.000206668	0.000162922	0.000194797	0.000190562	0.000173467	0.00020473	0.000201842	0.000140958	0.000114788	0.000135747	0.000205531	0.000179507	0.000180953	0.000181137	0.000164693	0.000185505	0.000176364	0.000164483	0.000164805	0.00019295	0.000187894	0.000164026	0.00017696	0.000173918	0.000167338	0.000190027	0.000190782	0.000180914	0.000157437	0.000182328
CEDECEA	0.000211272	0.000230509	0.000216439	0.000211225	0.000207598	0.000202804	0.000227801	0.000218596	0.000227398	0.000234764	0.000213083	0.000242596	0.000224957	0.000230363	0.00020832	0.000217024	0.000197309	0.000191699	0.000214653	0.000185858	0.000173502	0.000211595	0.000191367	0.000171232	0.00019852	0.000214318	0.000197471	0.00018469	0.000201301	0.000189114	0.000174168	0.000186947	0.000197214	0.000185341	0.000186957	0.000184986
PROPIONIBACTERIUM	0.000209877	0.000562515	0.000399491	0.00110835	0.00193542	0.000254438	4.02e-05	0.000258701	0.000202661	4.33e-05	8.43e-05	6.8e-05	4.32e-05	8.8e-05	0.000854402	0.000701444	8.81e-05	0.00358821	0.00198235	0.000859126	0.00230176	0.000132728	0.000311137	8.9e-05	0.000199393	0.000166918	0.000139724	5.53e-05	3.91e-05	3.87e-05	6.56e-06	4.63e-05	0.000114574	4.72e-05	0.000801651	0.000113525
SOLIBACILLUS	0.000209296	0.000244166	0.000216547	0.000208149	0.000154968	0.000218122	0.000221612	0.000176734	0.000220945	0.000232886	0.000256371	0.000216216	0.000221407	0.000221138	0.000227185	0.000254589	0.000179626	0.0001622	0.000168742	0.000194298	0.000166728	0.000205489	0.000191666	0.000181639	0.000185244	0.000165141	0.000183213	0.000194889	0.000171101	0.000183434	0.000187184	0.00018393	0.000197157	0.000194779	0.000136928	0.000187291
CYANOBACTERIA/CROCOSPHAERA	0.000208773	3.59e-07	0	1.65e-06	0	4.87e-07	0	0	0	3.15e-07	0	0	0	8.14e-07	0	0	0	0	0	0	8.03e-07	9.3e-08	0	0	0	0	0	0	0	0	0	0	4.5e-07	0	0	5.85e-07
PROTEUS	0.000205329	0.000196757	0.000196734	0.000184259	0.000197852	0.000201465	0.000199976	0.000183627	0.000203493	0.000208033	0.000215811	0.000207749	0.000201895	0.000176537	0.000113991	0.000127039	0.000174352	0.000180331	0.000180602	0.000171066	0.000154759	0.000194431	0.000208369	0.000198937	0.000176965	0.000189611	0.000182463	0.000192708	0.000195711	0.000194123	0.000187063	0.00019172	0.000182193	0.000187126	0.000111676	0.000195545
HAEMOPHILUS	0.000204923	0.000344885	0.000231276	0.000668411	0.000997891	0.000243706	0.000191019	0.000194724	0.000265547	0.000173367	0.000160874	0.000191739	0.000189125	0.000179691	0.0002139	0.000237514	0.00021127	0.000277326	0.000260053	0.000238529	0.000272141	0.000223691	0.000209251	0.000207433	0.000201673	0.000179244	0.00017126	0.000202256	0.000187365	0.000201587	0.000172317	0.000198194	0.000212103	0.000170401	0.000204147	0.0002122
SPHINGOPYXIS	0.000203731	1.83e-05	2.17e-05	4.22e-05	6.14e-05	8.46e-06	3.78e-06	1.17e-05	1.48e-05	2.99e-06	4.3e-06	1.38e-06	9.54e-07	4.27e-06	2.59e-05	2.08e-05	5.58e-06	1.56e-05	1.25e-05	3.85e-06	9.48e-06	1.67e-06	5.48e-06	1.42e-06	4.07e-06	9.85e-07	2.36e-06	2.78e-07	5.59e-07	8.8e-07	0	4.41e-07	2.03e-06	2.29e-07	2.37e-06	2.19e-06
CYANOBACTERIA/SYNECHOCYSTIS	0.000194025	1.15e-06	3.06e-06	6.92e-06	2.92e-06	9.74e-07	1.28e-06	3.83e-06	1.59e-06	9.46e-07	0	7.74e-07	1.27e-06	0	1.12e-05	0	0	1.6e-06	2.11e-07	0	2.25e-06	6.51e-07	1.13e-06	0	0	4.07e-07	4.29e-07	8.35e-07	1.23e-06	0	1.05e-06	5.52e-07	0	9.61e-07	0	2.93e-07
JEOTGALIBACILLUS	0.000190248	0.000216135	0.000199685	0.000212378	0.000150442	0.000205604	0.000215604	0.000180593	0.000195412	0.000213537	0.000216651	0.00021122	0.000200014	0.000190409	0.000185734	0.000160847	0.000199171	0.000174102	0.000195642	0.000189229	0.000184587	0.000203102	0.000167974	0.000139634	0.00016681	0.000178112	0.000164202	0.000167333	0.00016594	0.000171902	0.000196671	0.00018954	0.000180318	0.00017659	0.000171427	0.000178854
CYANOBACTERIA/PSEUDANABAENA	0.000187487	3.59e-07	0	5.27e-06	4.59e-06	6.09e-07	0	0	8.68e-07	1.97e-07	0	0	0	0	3.19e-05	0	0	3.34e-07	0	1.6e-06	2.41e-06	0	1.89e-06	0	0	0	0	0	0	0	9.11e-07	2.76e-07	0	3.43e-07	0	0
CYANOBACTERIA/GLOEOCAPSA	0.000178537	5.53e-06	4.51e-06	1.96e-05	2.13e-05	8.52e-06	1.28e-07	1.6e-06	2.89e-06	2.36e-06	0	1.29e-07	3.74e-06	4.07e-07	8e-05	1.02e-05	0	9.21e-06	4.64e-06	2.41e-06	0	1.86e-07	2.83e-06	2.12e-06	1.94e-07	6.79e-07	1.07e-06	0	5.59e-07	0	0	5.52e-07	2.25e-07	8.24e-07	7.11e-06	7.32e-07
ACHROMOBACTER	0.000175689	0.00025197	0.000270942	0.00069491	0.00117493	0.0001238	2.08e-05	0.000167074	0.000146638	2.76e-05	4.88e-05	4.38e-05	1.59e-05	5.4e-05	0.000400165	0.00024793	8.16e-05	0.000587309	0.000387664	0.000205185	0.000670954	4.35e-05	0.00010579	2.97e-05	6.35e-05	1.71e-05	1.49e-05	3.06e-05	1.24e-05	1.28e-05	3.1e-06	2.1e-05	4.93e-05	2.37e-05	0.000143685	3.73e-05
CLAVIBACTER	0.000171214	0.000194256	0.000217271	0.000577435	0.000957339	0.000162998	3.84e-05	0.00021165	0.000160134	5.72e-05	5.74e-05	6.22e-05	4.7e-05	5.96e-05	0.000470712	0.000305302	9.74e-05	0.000382819	0.000266273	0.000149024	0.000462082	6.38e-05	9.33e-05	6.45e-05	6.56e-05	3.45e-05	4.67e-05	3.4e-05	2.97e-05	3.25e-05	1.4e-05	2.65e-05	6.22e-05	3.21e-05	0.000417186	5.52e-05
RHODOCOCCUS	0.000169631	0.000206428	0.00020654	0.000504391	0.000753953	0.00018355	9.85e-05	0.000202469	0.000168178	0.000123031	0.000130966	0.000142611	0.000130958	0.000119523	0.000401759	0.000232477	9.42e-05	0.000278883	0.000221997	0.000151244	0.000249436	0.000107909	9.56e-05	8.42e-05	9.01e-05	8.51e-05	7.6e-05	6.61e-05	8.26e-05	7.24e-05	6.85e-05	8.45e-05	9.89e-05	7.08e-05	0.000151154	8.09e-05
MORANELLA	0.0001695	0.000180575	0.00016301	0.000142354	0.000143133	0.00015614	0.000174407	0.000168724	0.000165646	0.000166024	0.000161347	0.000176534	0.00016434	0.000153338	8.34e-05	0.000139247	0.000155945	0.000148251	0.000170956	0.000153625	0.000144906	0.000164328	0.000162353	0.000137958	0.000162574	0.000153903	0.000165095	0.000160069	0.000158199	0.000161115	0.000164856	0.000158531	0.000131957	0.000151252	0.000106816	0.000150335
NOVOSPHINGOBIUM	0.000167379	3.19e-05	4.87e-05	9.95e-05	0.000169274	2.94e-05	6.05e-06	4.24e-05	3.37e-05	8.56e-06	5.25e-06	6.16e-06	4.77e-06	6.51e-06	9.88e-05	9.57e-05	4.5e-06	1.4e-05	1.03e-05	6.5e-06	1.88e-05	2.57e-06	8.49e-06	1.42e-06	6.99e-06	6.79e-07	3.57e-07	1.39e-07	2.24e-06	7.33e-07	0	1.1e-07	6.23e-06	4.58e-07	1.9e-05	4.63e-06
ANOXYBACILLUS	0.000166609	0.000189492	0.000179564	0.000199252	0.000198826	0.000175049	0.000177443	0.000150681	0.000176597	0.000179173	0.000195662	0.000177727	0.000181137	0.000128748	0.000157834	0.000110817	0.00011851	0.000220775	0.000180479	0.000189991	0.000210451	0.000174486	0.000142108	0.000164766	0.000176253	0.000170563	0.00017871	0.000183298	0.000163667	0.000158978	0.000185181	0.000184731	0.000146152	0.000186817	0.000147242	0.000169429
CYANOBACTERIA/MICROCOLEUS	0.000155494	3.66e-06	4.43e-06	7.88e-06	4.59e-06	3.49e-06	1.95e-06	2.13e-06	1.45e-06	3.02e-06	4.46e-06	3.9e-06	1.85e-06	1.09e-06	4.52e-05	2.56e-06	0	4.45e-06	5.89e-06	1e-06	2.81e-06	4.8e-07	6.3e-07	9.91e-07	1.78e-06	1.75e-06	4.54e-06	2.03e-06	1.36e-06	4.89e-07	7.59e-07	1.31e-06	7.88e-07	3.78e-06	7.11e-06	1.49e-06
PECTOBACTERIUM	0.000155247	0.000139175	0.000165251	0.000119287	0.000123953	0.000144779	0.000159966	0.00013804	0.000146215	0.000143982	0.000145369	0.000175373	0.00015255	0.000131156	0.000130731	0.000153419	0.000110444	0.000136928	0.00013167	0.000138645	0.000106752	0.000165815	0.000138944	0.000136825	0.000149896	0.000132738	0.000145209	0.000120528	0.000151651	0.000145968	0.000161403	0.000147716	0.000139008	0.000154077	0.000103259	0.000139983
BREVIBACTERIUM	0.000152384	0.000128546	0.000125424	0.000198346	0.000303217	0.000170525	6.25e-05	0.000219634	9.34e-05	7.26e-05	8.47e-05	7.13e-05	6.31e-05	5.87e-05	0.000168197	0.000300094	7.32e-05	0.000105093	0.000126012	7.14e-05	0.000134732	4.74e-05	6.77e-05	6.76e-05	0.000162509	3.95e-05	3.8e-05	9.31e-05	5.13e-05	4.54e-05	3.45e-05	3.72e-05	4.05e-05	4.32e-05	8.75e-05	6.34e-05
CYANOBACTERIA/GEITLERINEMA	0.00014666	2.87e-07	3.22e-07	3.35e-06	0	0	0	0	0	0	0	0	3.97e-07	0	2.42e-05	1.02e-05	0	6.67e-07	5.27e-07	1.6e-07	2.25e-06	0	0	0	1.21e-06	0	2.14e-07	0	0	0	0	0	0	0	0	0
CUPRIAVIDUS	0.000145497	0.00013927	0.000219216	0.00052883	0.000897538	0.000101787	2.65e-05	0.00014951	9.88e-05	3.91e-05	2.71e-05	4.04e-05	2.73e-05	3.58e-05	0.000358315	0.000180825	2.02e-05	0.000418124	0.000248141	0.00015761	0.000396029	6.18e-05	4.72e-05	2.63e-05	4.65e-05	2.08e-05	3.75e-05	2.05e-05	2.1e-05	2.94e-05	1.37e-05	2.44e-05	4.52e-05	2.52e-05	0.000188854	3.48e-05
CAULOBACTER	0.000145134	9.19e-05	0.000120205	0.000348553	0.000400785	0.000100185	9.92e-06	6.99e-05	7.9e-05	1.43e-05	2.8e-05	2.68e-05	9.94e-06	1.53e-05	7.97e-05	0.00011039	3.72e-05	4.81e-05	1.85e-05	1.05e-05	2.24e-05	4e-06	3.78e-06	7.08e-06	2.91e-06	0	2.14e-06	1.67e-06	9.32e-07	1.47e-06	9.11e-08	0	2.48e-06	5.49e-07	7.11e-06	7.32e-07
PAENISPOROSARCINA	0.000136329	0.000133489	0.000146618	0.000108221	0.000120577	0.000133235	0.000116877	0.000124307	0.00012178	0.000137428	0.000111132	0.000149338	0.000166009	0.000118811	5.97e-05	0.000147102	0.000112822	0.000120754	0.000123851	0.000126701	0.000114222	0.000137517	0.000120273	0.000133168	0.000118365	0.000118081	0.000115656	0.000106025	0.000111735	0.000133398	0.000117294	0.000123098	0.000111818	0.000126222	8.44e-05	0.000121097
MICROCOCCUS	0.000136097	0.000209492	0.000214132	0.000502908	0.000363749	0.000173304	0.000117444	0.000169096	0.000166804	0.000128062	0.000136266	0.000151422	0.000144364	0.000118234	0.000220277	0.000326219	0.000138985	0.000232321	0.000191232	0.000179639	0.000263251	0.000140547	0.000136457	0.000101003	0.000134858	0.00012391	0.000117782	0.000121781	0.000122084	0.000102809	0.000112793	0.000128726	8.95e-05	0.000112609	0.000107408	0.000133387
PARAGEOBACILLUS	0.000131433	0.000141664	0.000138502	0.00011072	0.000126982	0.00011812	0.000142778	0.000115499	0.000131682	0.000121244	0.000124827	0.000135573	0.000123195	0.000135939	8.93e-05	0.000116793	0.000141777	0.000137461	0.000115488	0.000138217	0.000122254	0.000139679	0.000129971	0.000133805	0.000109358	0.00011816	0.000113905	0.000131399	0.000123165	0.000110407	0.000122288	0.000114537	0.000116112	0.000118409	9.96e-05	0.000111855
OCEANOBACILLUS	0.000130125	0.000156182	0.00013747	0.000183682	0.000135057	0.000134188	0.000161046	0.000142404	0.000156708	0.000170162	0.000156913	0.000156634	0.000141993	0.00013872	6.97e-05	0.000147785	0.000123577	0.000114837	0.00014801	0.000131288	0.000133982	0.000160252	0.000181386	0.000166937	0.000160471	0.000162063	0.000173064	0.000167182	0.00017981	0.000160847	0.000160098	0.000179268	0.000162785	0.000163606	0.00016052	0.000163869
PLANOCOCCUS	0.000121393	0.000118923	0.000132721	0.00016435	0.000174217	0.000128264	0.000137764	0.000145385	0.000133817	0.000127891	0.000143008	0.000133327	0.000129633	0.00014357	8.1e-05	0.000128148	0.000129265	0.000112212	0.000122182	0.000108832	0.000112294	0.000123275	0.000116149	0.000123539	0.000108226	0.000126151	0.000135614	0.000121758	0.000113161	0.000113718	0.00011532	0.000128635	0.000117293	0.000115103	8.68e-05	0.000114428
BACTEROIDETES/NIABELLA	0.00012132	0.000149157	0.000171435	0.00050829	0.000880308	0.000118525	2.99e-05	0.000136576	0.000111444	3.81e-05	4.85e-05	7.81e-05	1.75e-05	5.16e-05	0.000393256	0.00024332	4.45e-05	3.74e-05	1.35e-05	8.83e-06	3.21e-05	1.86e-06	3.15e-07	0	2.91e-06	2.04e-06	3.22e-06	3.13e-06	7.45e-07	7.33e-07	0	1.1e-06	2.25e-06	1.72e-06	1.42e-05	3.66e-07
BUCHNERA	0.000119606	0.000240958	0.000119548	0.000123516	0.000102407	0.000117227	0.000126188	0.000101075	0.000171749	0.000124187	0.000117271	0.000120497	0.000130057	0.000101344	7.17e-05	8.35e-05	6.73e-05	8.03e-05	8.36e-05	9.95e-05	7.82e-05	0.000115441	0.000124004	8.55e-05	9.69e-05	0.000108913	8.54e-05	0.000104168	9.58e-05	0.000104031	9.41e-05	9.06e-05	9.42e-05	0.000105643	8.61e-05	9.54e-05
LEUCONOSTOC	0.000117644	0.000101496	0.000122982	0.000124642	0.000127817	0.000121853	0.000118876	0.000124866	0.000115315	0.000113336	0.000119711	0.000117725	0.000118506	0.000119252	0.00013392	0.000306839	0.000109823	0.000103447	0.000120442	9.55e-05	0.000122897	0.000104197	0.000114244	0.000104637	0.000108517	0.000113961	0.000117282	9.99e-05	0.000108643	0.000105582	9.47e-05	9.72e-05	0.000112286	0.000105826	9.25e-05	0.00010454
MYCOBACTERIUM	0.000116526	0.000158026	0.0001856	0.00060484	0.000839234	0.000133904	1.35e-05	0.000102086	9.47e-05	3.56e-05	3.24e-05	3.88e-05	1.89e-05	2.12e-05	0.000274217	0.000291984	7.82e-05	0.000319238	0.000221786	0.00016403	0.000347325	3.63e-05	0.000167816	2.27e-05	4.35e-05	3.8e-06	4.33e-05	7.8e-06	1.18e-05	1.29e-05	0	8.83e-06	2.7e-05	4.8e-06	0.000170715	1.42e-05
METHYLOSINUS	0.000113155	6.46e-06	5.47e-06	8.24e-06	2.62e-05	4.87e-06	3.85e-07	6.07e-06	1.45e-06	6.31e-07	1.26e-06	2.19e-06	1.91e-06	4.48e-06	2.55e-05	1.64e-05	0	4.27e-06	2.74e-06	2.25e-06	2.57e-06	2.79e-07	1.51e-06	0	0	0	0	0	0	0	0	0	0	0	5.69e-06	1.02e-06
HERBASPIRILLUM	0.000111411	3.15e-05	3.31e-05	0.000124175	0.00016635	2.49e-05	2.47e-06	7.34e-05	2.49e-05	7.04e-06	3.04e-06	1.22e-05	9.43e-06	2.65e-06	7.81e-05	4.61e-05	3.31e-06	1.43e-05	8.29e-06	4.01e-06	1.34e-05	1.24e-06	2.44e-06	4.72e-07	9.7e-07	0	2.14e-06	6.96e-07	1.9e-06	7.33e-07	0	1.05e-06	1.35e-06	0	1.56e-05	2.19e-06
CYANOBACTERIA/GLOEOBACTER	0.000109348	2.63e-06	1.93e-06	4.94e-06	7.38e-06	1.22e-06	0	3.73e-06	1.45e-06	0	0	6.88e-07	2.65e-07	0	7.97e-06	2.56e-06	0	4.45e-07	1.27e-06	0	2.68e-06	4.65e-07	0	0	1.94e-07	0	0	6.96e-07	0	0	0	0	0	0	0	0
BREVUNDIMONAS	0.000107881	4.01e-05	3.64e-05	0.000105969	0.000145082	3.14e-05	6.43e-06	2.03e-05	2.21e-05	2.1e-06	8.19e-06	1.21e-05	3.71e-06	2.54e-06	6.78e-05	3.07e-06	6.2e-06	2.53e-05	8.78e-06	5.08e-06	2.44e-05	1.64e-06	1.89e-06	4.25e-06	2.62e-06	0	5.18e-06	0	7.45e-07	0	0	0	0	2.88e-06	0	0
MORGANELLA	0.000107082	0.000107541	0.000117174	0.000111873	0.000104391	0.000103086	0.000109919	0.00010033	0.000115653	0.000120587	9.28e-05	0.000109677	0.000117367	0.000103175	9.41e-05	0.000106548	0.000114011	0.000107406	0.000104366	9.88e-05	9.8e-05	0.000106042	9.68e-05	8.53e-05	9.85e-05	0.000101421	0.000103077	9.4e-05	9.8e-05	9.39e-05	9.85e-05	9.54e-05	0.000100735	8.51e-05	9.32e-05	0.000100967
SHIMWELLIA	0.000106428	0.000110844	0.000109903	9.66e-05	9.21e-05	0.000112824	0.000111565	0.00011635	0.000115014	0.000113415	0.000115435	0.000113567	0.000116042	0.000120744	0.000100307	9.69e-05	9.55e-05	0.000100755	0.000115874	0.000100085	9.78e-05	0.000116975	0.000112544	0.000108247	9.46e-05	0.000102224	0.000100522	9.38e-05	0.000105587	0.000100647	9.82e-05	0.000109442	8.64e-05	0.000102314	8.77e-05	0.000101918
VARIOVORAX	0.000106341	0.000132113	0.000163131	0.000462047	0.000682978	0.000101037	1.69e-05	0.000102405	0.000103339	2.38e-05	3.02e-05	3.34e-05	1.74e-05	2.53e-05	0.00018972	0.000217024	4.03e-05	0.000232009	9.3e-05	8.21e-05	0.00020282	3.08e-05	4.34e-05	1.02e-05	1.74e-05	9.58e-06	9.17e-06	3.71e-06	9.05e-06	6.76e-06	1.46e-06	4.68e-06	1.7e-05	7.82e-06	0.00016218	1.25e-05
DELTA/HALOBACTERIOVORAX	0.000105396	2.69e-06	8.05e-07	4.94e-06	9.4e-06	0	0	0	0	0	0	0	0	0	7.97e-06	0	0	5.34e-06	0	0	0	0	0	0	0	0	0	0	0	0	0	5.52e-07	0	0	0	0
ENTEROCOCCUS	0.000104263	7.61e-05	7.77e-05	6.54e-05	6.52e-05	7.21e-05	7.83e-05	7.31e-05	8.26e-05	7.5e-05	5.45e-05	8.7e-05	7.95e-05	7.03e-05	7.73e-05	8.61e-05	8.69e-05	6.7e-05	0.000112905	8.34e-05	6.25e-05	8.71e-05	7.88e-05	5.44e-05	7.02e-05	7.23e-05	7.57e-05	8.51e-05	9.58e-05	6.89e-05	8.86e-05	8.15e-05	8.05e-05	7.92e-05	5.55e-05	7.75e-05
ACIDOVORAX	0.000104001	0.000167984	0.000192991	0.000460811	0.000795305	0.000124429	1.72e-05	0.000198716	0.000120381	5.05e-05	4.41e-05	4.69e-05	1.74e-05	5.39e-05	0.000375453	0.000316913	6.35e-05	0.000570291	0.000250372	0.000132733	0.00042682	5.96e-05	9.28e-05	2.8e-05	5.08e-05	1.5e-05	2.83e-05	1.48e-05	1.76e-05	2.02e-05	3.28e-06	1.32e-05	4.46e-05	9.67e-06	0.000320091	4.07e-05
COMAMONAS	0.000102955	0.000157403	0.000168524	0.000400289	0.000734077	0.000107732	2.23e-05	0.000133143	0.000113615	2.98e-05	4.49e-05	3.81e-05	1.99e-05	5.07e-05	0.000329751	0.000255955	3.37e-05	0.000394476	0.000167706	0.000112216	0.000299264	4.28e-05	6.2e-05	1.8e-05	2.94e-05	1.17e-05	2.57e-05	1.37e-05	9.05e-06	1.01e-05	2.55e-06	9.99e-06	2.36e-05	5.77e-06	0.000172849	2.83e-05
AERIBACILLUS	0.000100878	0.000117714	0.000124082	9.79e-05	0.000100109	0.000108665	0.000122479	0.000111321	0.000129607	0.000129717	0.000105203	0.00011534	0.000135343	0.000104159	8.38e-05	8.98e-05	0.000110857	9.82e-05	0.000102187	9.95e-05	9.47e-05	0.000114867	0.000123957	0.000107044	0.000105251	0.000117051	0.000104292	0.000119089	0.000124376	0.000123955	0.000131607	0.000124496	0.000105498	0.000131976	7.9e-05	0.000118817
BACTEROIDETES/NIASTELLA	0.000100834	0.00013623	0.000145813	0.00047369	0.000934087	0.000107367	3.54e-05	0.000130189	0.000113373	3.21e-05	3.04e-05	8.88e-05	2.03e-05	3.43e-05	0.000345428	0.000145992	5.69e-05	3e-05	3.94e-05	1.4e-05	6.19e-05	3.25e-06	3.15e-06	0	2.43e-06	6.79e-07	0	3.13e-06	1.86e-07	1.47e-06	0	1.38e-06	4.5e-06	3.43e-07	3.56e-05	3.66e-07
HALOBACILLUS	0.000100311	9.31e-05	0.000100339	7.98e-05	7.27e-05	0.000105176	0.000129491	8.61e-05	0.000119524	0.00011331	0.000127136	0.000108742	0.000116122	9.14e-05	7.71e-05	9.39e-05	8.85e-05	0.000105315	0.000103698	0.00010502	9.71e-05	0.000112744	0.000118258	0.000109309	9.4e-05	0.000108381	0.000100594	8.96e-05	0.000107795	0.000110212	0.000107587	0.000116054	9.23e-05	0.000106432	0.000105274	0.000107344
THERMOACTINOMYCES	0.000100253	0.00010097	0.000108978	9e-05	9.82e-05	9.23e-05	9.72e-05	9.77e-05	9.47e-05	0.00010309	9.85e-05	9.99e-05	0.000116201	0.000100123	4.3e-05	8.09e-05	0.000104859	8.32e-05	9.5e-05	8.26e-05	8.23e-05	9.95e-05	8.65e-05	7.48e-05	7.68e-05	7.16e-05	7.78e-05	7.34e-05	0.000102476	7.57e-05	9.05e-05	7.83e-05	7.11e-05	8.06e-05	3.98e-05	7.94e-05
SHEWANELLA	9.99e-05	0.00012103	0.000127154	0.000177723	0.000195032	0.000115502	0.000114686	0.000127474	0.000105932	0.000112364	0.00011024	0.000126225	0.000130918	9.48e-05	0.000124354	8.91e-05	8.73e-05	9.69e-05	0.000134164	0.000110062	0.000138159	8.26e-05	9.15e-05	7.64e-05	9.21e-05	8.47e-05	7.87e-05	8.26e-05	8.06e-05	8.4e-05	6.95e-05	8.1e-05	8.07e-05	7.56e-05	8.9e-05	6.81e-05
MANNHEIMIA	9.73e-05	0.000103615	9.72e-05	0.000117887	0.000178985	8.89e-05	0.00010762	8.72e-05	8.89e-05	9.21e-05	0.000100297	0.000102907	9.66e-05	9.52e-05	8.13e-05	9.9e-05	8.7e-05	9.42e-05	9.6e-05	8.7e-05	9.49e-05	0.000101849	8.18e-05	7.87e-05	8.8e-05	9e-05	8.53e-05	8.38e-05	8.75e-05	8.56e-05	9.01e-05	9.53e-05	8.92e-05	8.27e-05	4.69e-05	8.54e-05
DEVOSIA	9.69e-05	3.71e-05	4.35e-05	0.000110171	0.000184833	4.09e-05	6.22e-06	1.28e-05	3.49e-05	6.31e-06	8.58e-06	1.8e-05	4.93e-06	5.6e-06	2.55e-05	0.000113549	1.55e-05	3.12e-05	1.06e-05	3.69e-06	1.74e-05	2.14e-06	2.27e-06	2.83e-06	1.75e-06	6.79e-07	3e-06	1.6e-06	1.12e-06	5.86e-07	6.38e-07	0	0	1.2e-06	1.28e-05	8.78e-07
BLOCHMANNIA	9.65e-05	0.000120431	0.000128133	0.000114262	0.000104426	0.000134269	0.000128753	0.000111294	0.00012465	0.000125001	0.000104442	0.00012558	0.000120798	9.71e-05	9.57e-05	9.84e-05	8.14e-05	9.63e-05	9.84e-05	9.27e-05	8.05e-05	0.00011496	9.09e-05	8.56e-05	9.11e-05	0.000102315	9.56e-05	9.92e-05	0.000103957	9.99e-05	9.81e-05	9.91e-05	8.19e-05	0.000106203	5.23e-05	9.08e-05
CYANOBACTERIA/APHANIZOMENON	9.43e-05	4.02e-06	1.49e-06	4.39e-06	1.52e-05	7.3e-07	2.57e-07	4.79e-06	1.35e-06	1.26e-06	2.68e-06	9.89e-07	1.83e-06	1.22e-06	5.18e-06	0	0	8.14e-06	1.16e-06	2.17e-06	2.89e-06	6.51e-07	7.56e-07	0	4.85e-07	1.43e-06	1.07e-06	7.66e-07	0	2.93e-07	1.82e-07	1.05e-06	1.24e-06	1.37e-07	0	0
WEISSELLA	9.28e-05	0.00010407	0.000109689	9.31e-05	0.000119393	0.000109254	8.73e-05	0.000102592	8.92e-05	9.62e-05	0.000100166	0.000102435	0.000112042	9.05e-05	9.67e-05	0.000112781	8.22e-05	9.57e-05	7.47e-05	8.25e-05	9.03e-05	8.78e-05	8.02e-05	8.27e-05	8.72e-05	6.39e-05	7.47e-05	7.56e-05	7.35e-05	6.46e-05	6.53e-05	7.43e-05	7.45e-05	8.02e-05	8.27e-05	8.48e-05
COLLIMONAS	8.6e-05	1.32e-05	1.88e-05	4.87e-05	9.42e-05	1.16e-05	1.8e-06	3.73e-05	1.2e-05	2.21e-06	1.89e-06	4.42e-06	4.77e-06	3.66e-06	3.55e-05	2.25e-05	4.34e-06	2.42e-05	1.42e-05	5.14e-06	2.67e-05	2.42e-06	7.18e-06	8.5e-07	1.16e-06	1.09e-06	1.07e-06	6.96e-07	1.01e-06	4.4e-07	9.11e-08	3.31e-07	6.75e-07	6.86e-07	1.71e-05	1.61e-06
AMPHIBACILLUS	8.54e-05	5.96e-05	5.22e-05	4.48e-05	3.8e-05	5.59e-05	6.69e-05	4.74e-05	5.32e-05	5.66e-05	3.9e-05	4.58e-05	5.32e-05	3.07e-05	5.58e-05	2.89e-05	5.18e-05	3.26e-05	6.04e-05	5.44e-05	3.56e-05	5.58e-05	5.31e-05	5.17e-05	5.87e-05	5.89e-05	5.99e-05	5.16e-05	6.62e-05	5.61e-05	7.16e-05	6.36e-05	4.77e-05	7.44e-05	3.56e-05	5.46e-05
MORITELLA	8.32e-05	0.000114076	0.000137778	0.000130986	0.000110273	0.000105602	0.000107278	0.000114727	9.86e-05	0.000100989	9.07e-05	0.000116275	0.000105816	6.47e-05	2.39e-05	7.94e-05	6.92e-05	7.03e-05	8.77e-05	9.68e-05	9.08e-05	0.000105158	7.93e-05	9.56e-05	8.61e-05	9.63e-05	8.13e-05	0.000102288	8.14e-05	9.59e-05	8.67e-05	9.15e-05	8.03e-05	8.66e-05	7.47e-05	8.97e-05
CYANOBACTERIA/ACARYOCHLORIS	8.26e-05	0	4.02e-07	4.12e-07	0	0	6.41e-07	0	1.45e-06	0	0	0	7.95e-07	0	0	0	0	0	1.05e-06	0	0	0	0	0	0	6.79e-07	0	0	0	0	0	0	0	0	0	0
METHYLOCYSTIS	8.09e-05	4.63e-06	4.92e-06	9.61e-06	3.91e-05	3.17e-06	1.44e-06	1.01e-05	5.36e-06	1.58e-06	3.15e-07	1.87e-06	1.43e-06	1.63e-06	7.44e-06	3.36e-05	3.1e-06	7.34e-06	3.85e-06	1.93e-06	9.13e-06	1.86e-07	1.51e-06	4.25e-06	9.7e-07	0	0	0	1.68e-06	0	0	0	0	0	0	1.24e-06
BACTEROIDETES/CAPNOCYTOPHAGA	7.67e-05	7.23e-05	6.96e-05	8.27e-05	7.59e-05	6.49e-05	5.69e-05	7.27e-05	7.47e-05	6.37e-05	6.45e-05	7.89e-05	6.76e-05	6.92e-05	9.57e-05	6.66e-05	7.14e-05	7.81e-05	7.38e-05	6.55e-05	8.09e-05	6.25e-05	5.07e-05	5.1e-05	5.62e-05	5.84e-05	4.88e-05	6.64e-05	4.98e-05	5.45e-05	5.26e-05	4.47e-05	7.29e-05	4.79e-05	3.56e-05	5.34e-05
GLUCONOBACTER	7.61e-05	8.69e-06	1.07e-05	4.86e-05	5.38e-05	5.05e-06	2.18e-06	2.24e-06	1.64e-05	0	4.98e-06	8.28e-06	0	9.5e-06	1.2e-05	8.2e-06	3.1e-06	2.94e-06	1.05e-06	4.81e-07	6.43e-07	2.23e-06	2.27e-06	1.42e-06	0	0	0	0	0	7.33e-07	0	0	0	0	0	0
MICROBACTERIUM	7.51e-05	8.26e-05	0.000112318	0.000262685	0.000403396	6.31e-05	1.24e-05	0.000539065	5.82e-05	1.34e-05	1.34e-05	1.48e-05	1.35e-05	1.56e-05	0.000233961	0.000192607	1.15e-05	0.000137395	0.00010737	5.13e-05	0.000175778	1.99e-05	0.000101115	1.3e-05	9.64e-06	2.94e-06	1.45e-05	9.07e-06	3.17e-06	8.2e-06	0	0.000119622	8.46e-06	3.8e-06	0.000150561	1.11e-05
CYANOBACTERIA/ANABAENA	7.12e-05	9.34e-07	2.12e-06	3.3e-07	2.51e-06	1.7e-06	7.7e-07	1.49e-06	7.48e-07	1.58e-07	0	5.16e-07	4.24e-07	4.07e-07	3.19e-06	0	0	3.34e-06	1.55e-06	8.02e-07	1.5e-06	2.79e-07	0	8.5e-07	0	0	0	2.32e-07	6.71e-07	0	9.11e-08	1.1e-07	1.16e-06	4.12e-07	2.37e-06	2.93e-07
LYSINIBACILLUS	7.08e-05	0.000122753	0.000101466	0.000114015	0.000148075	9.29e-05	9.53e-05	6.61e-05	9.58e-05	9.13e-05	0.000102317	8.72e-05	9.71e-05	8.06e-05	0.00010602	0.000100914	9.03e-05	0.000107629	0.000109812	8.73e-05	0.00010378	8.46e-05	7.31e-05	5.39e-05	6.33e-05	7.35e-05	7.29e-05	6.64e-05	7.3e-05	6.87e-05	6.38e-05	6.75e-05	5.49e-05	6.84e-05	8.04e-05	8.83e-05
RUBRIVIVAX	6.89e-05	9.76e-05	0.000113847	0.000289404	0.000590353	8.59e-05	8.06e-06	0.000105865	7.24e-05	2.56e-05	3.1e-05	2.9e-05	1.62e-05	4.18e-05	0.000200215	0.000136088	2.69e-05	0.000132145	6.4e-05	2.09e-05	9.62e-05	9.89e-06	1.82e-05	7.27e-06	5.03e-06	2.9e-06	6.9e-06	4.86e-06	4.58e-06	4.5e-06	0	3.27e-06	1.29e-05	5.93e-06	7.56e-05	9.44e-06
ANAEROCOCCUS	6.8e-05	1.01e-05	1.29e-05	1.98e-05	3.55e-05	3.9e-05	1.2e-05	1.76e-05	1.74e-05	1.81e-05	7.87e-06	9.78e-06	1.11e-05	1.63e-05	0.0001674	5.12e-06	2.48e-05	9.88e-05	5.01e-05	4.65e-05	7.74e-05	1.3e-05	1.79e-05	1.7e-05	2.04e-05	9.17e-06	1.29e-05	8.82e-06	1.09e-05	1.43e-05	8.42e-06	1.19e-05	1.91e-05	9.61e-06	2.13e-05	1.48e-05
SALINIVIBRIO	6.78e-05	8.85e-05	9.64e-05	8.04e-05	9.57e-05	7.74e-05	9.5e-05	8.03e-05	8.74e-05	8.9e-05	9.4e-05	0.000103681	0.000115724	6.39e-05	8.61e-05	8.91e-05	7.82e-05	0.00010358	7.21e-05	7.93e-05	6.23e-05	8.94e-05	7.21e-05	7.45e-05	8.95e-05	7.38e-05	7.1e-05	6.52e-05	6.57e-05	6e-05	6.39e-05	6.42e-05	6.59e-05	6.97e-05	9.53e-05	6.47e-05
ASTICCACAULIS	6.71e-05	7.76e-06	7.62e-06	2.35e-05	2.26e-05	8.52e-06	0	5.11e-06	6.9e-06	2.89e-06	1.57e-06	1.98e-06	1.59e-06	1.02e-06	3.99e-05	4.51e-05	0	1.87e-06	2.11e-06	3.21e-06	1.71e-06	3.1e-07	0	0	3.88e-07	6.79e-07	7.15e-07	2.78e-07	0	0	0	0	1.58e-06	0	0	0
ALTEROMONAS	6.62e-05	5.37e-05	6.84e-05	6.66e-05	5.26e-05	7.19e-05	6.96e-05	8.88e-05	7.25e-05	7.02e-05	8.22e-05	7.89e-05	7.71e-05	6.29e-05	7.33e-05	8.09e-05	5.77e-05	7.26e-05	6.47e-05	6.42e-05	5.78e-05	6.24e-05	6.26e-05	6.45e-05	5.93e-05	5.64e-05	5.21e-05	6.62e-05	5.53e-05	6.18e-05	5.6e-05	5.4e-05	5.42e-05	5.96e-05	4.98e-05	5.06e-05
MODESTOBACTER	6.58e-05	4.86e-05	6.68e-05	0.000209604	0.000350174	6.37e-05	6.07e-06	8.26e-05	4.58e-05	8.56e-06	2.04e-05	1.31e-05	5.88e-06	2.04e-06	0.000243128	9.36e-05	2.02e-05	1.71e-05	1.04e-05	3.16e-06	1.67e-05	6.51e-07	3.09e-06	0	2.33e-06	2.04e-06	3.57e-07	6.96e-07	2.24e-07	0	0	2.13e-06	2.25e-06	5.49e-07	4.27e-06	1.68e-06
RAHNELLA	6.46e-05	6.51e-05	7.58e-05	7.05e-05	9.15e-05	7.73e-05	7.42e-05	7.25e-05	8.66e-05	7.33e-05	8.46e-05	8.41e-05	7.67e-05	6.83e-05	6.07e-05	9.49e-05	6.61e-05	7.07e-05	6.7e-05	6.35e-05	6.89e-05	6.3e-05	6.35e-05	5.64e-05	4.97e-05	5.98e-05	6.84e-05	5.51e-05	6.26e-05	6.49e-05	5.66e-05	6.4e-05	5.61e-05	5.95e-05	4.55e-05	6.8e-05
PHENYLOBACTERIUM	6.4e-05	2.13e-05	2.39e-05	6.97e-05	0.000115564	1.19e-05	1.28e-06	1.2e-05	1.61e-05	2.76e-06	0	4.45e-06	2.65e-06	9.67e-06	3.19e-05	2.43e-05	1.24e-05	6.34e-06	7.12e-06	4.44e-06	4.42e-06	5.81e-07	2.13e-06	1.42e-06	2.43e-06	6.79e-07	0	6.96e-07	5.59e-07	7.33e-07	0	0	2.25e-07	0	1.07e-05	0
PLURALIBACTER	6.33e-05	6.64e-05	5.94e-05	5.33e-05	3.93e-05	6.73e-05	6.16e-05	6.81e-05	6.22e-05	7.56e-05	8.64e-05	7.3e-05	7.75e-05	3.94e-05	7.76e-05	5.33e-05	5.77e-05	7.96e-05	7.32e-05	7.36e-05	8.15e-05	7.31e-05	8.42e-05	8.34e-05	5.91e-05	7.07e-05	7.14e-05	6.64e-05	6.87e-05	7.05e-05	6.82e-05	7.09e-05	7.68e-05	7.1e-05	7.37e-05	5.92e-05
IDIOMARINA	6.17e-05	6.89e-05	5.9e-05	6.04e-05	4.87e-05	5.96e-05	6.87e-05	5.14e-05	6.91e-05	7.28e-05	7.29e-05	7.35e-05	7.39e-05	4.17e-05	9.83e-05	6.15e-05	5.89e-05	6.01e-05	5.27e-05	5.43e-05	6.05e-05	5.94e-05	5.31e-05	5.38e-05	6.71e-05	6.16e-05	6.06e-05	6.31e-05	6.13e-05	6.19e-05	5.85e-05	4.91e-05	6.86e-05	6.02e-05	6.4e-05	6.29e-05
CYANOBACTERIA/HALOTHECE	6.1e-05	0	0	0	0	0	0	0	0	0	0	0	0	0	0	0	0	0	0	4.81e-07	0	0	0	2.83e-07	0	0	0	0	0	0	0	0	0	0	0	0
CYANOBACTERIA/CHROOCOCCIDIOPSIS	6.1e-05	0	5.9e-07	3.3e-07	8.35e-07	9.54e-07	5.56e-07	1.92e-06	0	9.46e-07	0	1.63e-06	5.56e-07	8.14e-06	1.59e-06	0	0	9.34e-06	2.2e-05	3.41e-06	2.09e-05	1.39e-06	1.57e-06	2.83e-06	5.17e-07	0	3.57e-07	2.32e-07	5.59e-07	3.91e-07	2.43e-07	1.84e-07	0	4.58e-07	0	2.93e-06
PELAGIBACTERIUM	6.08e-05	3.59e-07	6.3e-07	6.84e-06	1.18e-05	5.48e-06	6.41e-07	1.6e-06	6.51e-07	3.94e-07	0	1.61e-06	0	1.02e-06	1.59e-05	9.73e-06	0	1e-06	4.22e-07	1.77e-06	3.21e-06	4.65e-07	1.89e-06	1.42e-06	9.7e-07	0	0	0	5.59e-07	0	0	0	0	0	0	7.32e-07
MICROVIRGA	6.01e-05	2.15e-06	3.6e-06	1.47e-05	1.63e-05	4.87e-07	0	4.79e-06	4.16e-06	1.42e-06	1.57e-06	3.87e-07	7.95e-07	1.22e-06	0	1.41e-05	6.05e-06	9.61e-06	3.27e-06	2.41e-06	7.31e-06	0	1.32e-06	0	1.16e-06	0	6.43e-07	0	0	4.4e-07	0	0	6.75e-07	6.86e-07	0	1.61e-06
ALISHEWANELLA	5.93e-05	4.96e-05	5.05e-05	5.38e-05	8.11e-05	6.37e-05	4.85e-05	8.25e-05	4.82e-05	3.75e-05	4.91e-05	4.88e-05	4.69e-05	3.49e-05	5.9e-05	4.78e-05	3.83e-05	4.73e-05	5.47e-05	3.68e-05	3.4e-05	5.26e-05	5.02e-05	3.8e-05	4.61e-05	4.55e-05	4.75e-05	4.39e-05	4.97e-05	4.71e-05	4.8e-05	4.52e-05	4.44e-05	4.85e-05	4.27e-05	4.26e-05
CORYNEBACTERIUM	5.92e-05	7.54e-05	0.000267736	0.000439255	0.000453799	0.00114999	1.55e-05	0.000192249	7.22e-05	5.23e-05	2.58e-05	2.25e-05	2.05e-05	7.33e-06	0.00056597	0.000874585	7.18e-05	0.00126481	0.000530702	0.00019934	0.00050278	0.000182196	7.14e-05	5.27e-05	0.000150317	0.000101591	0.000165542	5.05e-05	9.17e-06	2.32e-05	1.82e-06	1.07e-05	4.08e-05	1.89e-05	0.000225605	8.72e-05
METHYLOPILA	5.82e-05	8.62e-07	3.22e-06	7.25e-06	3.86e-06	2.43e-07	1.28e-07	0	1.59e-06	1.18e-06	0	6.45e-07	7.95e-07	0	1.59e-06	7.68e-06	3.1e-06	2.05e-06	0	1.12e-06	3.86e-06	1.86e-06	0	0	1.94e-06	0	0	6.96e-07	1.12e-06	0	0	0	0	0	0	0
MICROLUNATUS	5.76e-05	1.59e-05	1.49e-05	6.76e-05	0.000108707	1.66e-05	4.3e-06	9.58e-06	8.65e-06	4.1e-06	1.57e-06	5.91e-06	1.75e-06	2.71e-06	8.37e-05	1.79e-05	6.2e-06	9.12e-06	5.27e-06	2.41e-06	1.85e-05	4.65e-07	0	0	9.7e-07	6.79e-07	1.07e-06	8.35e-07	5.59e-06	0	0	0	0	0	0	1.46e-06
TERRIBACILLUS	5.73e-05	5.18e-05	5.24e-05	3.37e-05	2.85e-05	4.29e-05	4.09e-05	4.78e-05	4.22e-05	5.21e-05	3.58e-05	3.99e-05	4.57e-05	4.54e-05	2.66e-05	2.94e-05	2.83e-05	2.67e-05	3.82e-05	4.1e-05	3.96e-05	5.06e-05	4.54e-05	2.9e-05	4.57e-05	4e-05	4.66e-05	3.71e-05	4.29e-05	4.45e-05	4.67e-05	4.08e-05	4.02e-05	3.96e-05	2.85e-06	4.73e-05
RUMINICLOSTRIDIUM	5.7e-05	0.000110114	0.000107851	0.00033529	0.000630034	9.43e-05	1.41e-05	0.000132744	8.17e-05	3.07e-05	3.94e-05	3e-05	1.99e-05	1.42e-05	0.000297599	0.000148553	4.34e-05	0.000244267	0.000163752	7.89e-05	0.000263466	2.56e-05	4.63e-05	3.12e-05	2.33e-05	1.52e-05	1.72e-05	1.39e-05	7.27e-06	1.69e-05	2.73e-06	6.9e-06	2.81e-05	1.03e-05	0.000195611	1.78e-05
DELTA/DESULFOCOCCUS	5.62e-05	0.000103052	9.78e-05	0.000395428	0.000727846	9.5e-05	2.77e-05	0.000112571	6.51e-05	3.7e-05	7.56e-05	2.45e-05	2.86e-05	1.83e-05	0.000239142	8.71e-05	3.41e-05	0.000222911	0.000136624	6.42e-05	0.000212379	2.93e-05	3.02e-05	1.42e-05	1.65e-05	1.02e-05	1.72e-05	5.57e-06	6.82e-06	1.25e-05	6.83e-06	1.27e-05	7.88e-06	9.61e-06	8.54e-05	1.17e-05
TACHIKAWAEA	5.4e-05	5.43e-05	5.09e-05	4.02e-05	3.13e-05	5.51e-05	4.5e-05	4.81e-05	6.09e-05	5.24e-05	4.74e-05	5.21e-05	5.22e-05	4.79e-05	4.38e-05	1.54e-05	5.22e-05	5.18e-05	4.85e-05	5.99e-05	5.74e-05	5.67e-05	5.09e-05	5.79e-05	6.08e-05	4.9e-05	5.74e-05	4.65e-05	5.26e-05	5.19e-05	5.61e-05	6.63e-05	5.95e-05	6.37e-05	3.2e-05	5.51e-05
RHODOMICROBIUM	5.27e-05	7.18e-07	8.05e-07	4.94e-06	4.59e-06	0	0	3.99e-06	7.24e-07	0	0	6.45e-07	7.95e-07	0	0	0	0	0	0	0	6.43e-06	0	0	0	0	3.4e-07	0	0	0	0	0	0	0	1.03e-06	0	0
LEMINORELLA	5.16e-05	5.3e-05	4.45e-05	2.42e-05	3.75e-05	4.54e-05	6.05e-05	5.03e-05	6.22e-05	5.81e-05	4.89e-05	6.05e-05	5.17e-05	5.07e-05	4.78e-05	3.33e-05	5.77e-05	5.72e-05	4.85e-05	5.32e-05	4.29e-05	4.74e-05	4.97e-05	6.09e-05	5.52e-05	5.86e-05	4.69e-05	5.46e-05	5.25e-05	5.31e-05	6.14e-05	5.39e-05	5.53e-05	5.65e-05	2.92e-05	6.47e-05
ACTINOBACILLUS	5.16e-05	7.14e-05	6e-05	6.69e-05	4.95e-05	4.86e-05	7.25e-05	4.74e-05	6.02e-05	5.61e-05	7.16e-05	6.89e-05	6.5e-05	5.23e-05	4.07e-05	6.97e-05	2.82e-05	4.06e-05	6.28e-05	5.06e-05	5.67e-05	7e-05	6.27e-05	6.26e-05	6.11e-05	6.46e-05	6.23e-05	5.35e-05	5.72e-05	5.87e-05	6.71e-05	5.56e-05	5.18e-05	5.31e-05	2.49e-05	4.97e-05
CYANOBACTERIA/PLEUROCAPSA	5.12e-05	1.66e-06	7.24e-07	8.24e-07	1.81e-06	4.06e-07	6.41e-07	1.17e-06	3.86e-07	1.58e-07	3.15e-07	0	1.59e-07	0	0	0	1.24e-06	0	2.46e-06	1.07e-06	1.93e-06	4.65e-07	0	0	0	8.15e-07	0	0	0	0	0	0	0	0	0	2.44e-07
POLAROMONAS	5.08e-05	5.04e-05	6.02e-05	0.000177943	0.000256957	4.21e-05	9.08e-06	4.56e-05	4.23e-05	1.42e-05	1.84e-05	1.2e-05	1.07e-05	1.99e-05	0.000132724	8.43e-05	9.93e-06	0.00012556	6.67e-05	3.94e-05	0.000118051	1.05e-05	2.01e-05	4.96e-06	1.1e-05	3.6e-06	7.45e-06	3.93e-06	4.5e-06	2.6e-06	7.29e-07	2.23e-06	6.98e-06	3.36e-06	6.33e-05	7.35e-06
BACTEROIDETES/CHITINOPHAGA	5e-05	5.83e-05	8.69e-05	0.000222428	0.000380457	6.19e-05	1.87e-05	5.27e-05	7.65e-05	2.18e-05	1.23e-05	4.01e-05	1.07e-05	3.02e-05	0.000186	0.000141723	7.86e-06	1.13e-05	1.46e-05	2.81e-06	2.01e-05	1.39e-06	3.15e-06	2.83e-06	1.46e-06	0	0	0	1.3e-06	0	0	8.28e-07	0	0	1.42e-05	1.46e-06
HALOTHERMOTHRIX	4.97e-05	0	0	0	0	6.09e-07	1.6e-06	7.98e-07	1.09e-06	1.58e-06	1.57e-06	6.45e-07	7.95e-07	0	0	0	3.1e-06	0	1.05e-06	0	0	9.3e-07	0	0	0	0	5.36e-07	0	0	0	6.83e-07	0	0	6.86e-07	0	2.44e-07
BACTEROIDETES/PONTIBACTER	4.94e-05	4.42e-06	4.08e-06	2.22e-05	3.29e-05	4.5e-06	1.41e-06	2.24e-06	9.41e-06	1.97e-06	7.87e-07	1.58e-06	1.59e-06	1.02e-06	2.39e-05	1.02e-06	4.65e-06	2.71e-06	0	8.02e-07	3.94e-06	0	0	0	9.7e-07	0	0	0	0	0	9.11e-08	8.28e-07	0	0	0	2.68e-06
CLOSTRIDIUM	4.9e-05	4.72e-05	3.75e-05	3.89e-05	5.41e-05	4.21e-05	3.91e-05	3.76e-05	4.2e-05	2.93e-05	4.5e-05	3.59e-05	3.48e-05	2.65e-05	2.92e-05	2.41e-05	3.16e-05	5.43e-05	3.84e-05	2.54e-05	1.9e-05	2.98e-05	2.53e-05	1.76e-05	2.74e-05	1.96e-05	2.49e-05	2.12e-05	2.25e-05	2.53e-05	2.41e-05	2.43e-05	2.3e-05	2.42e-05	9.96e-06	2.4e-05
XANTHOMONAS	4.88e-05	5.8e-05	5.46e-05	0.000144716	0.000234853	4.16e-05	2.26e-05	5.6e-05	6.08e-05	2.14e-05	1.98e-05	2.11e-05	1.91e-05	1.42e-05	9.25e-05	6.73e-05	1.99e-05	0.00018013	0.000173486	4.91e-05	0.00012702	2.12e-05	3.86e-05	2.87e-05	2.29e-05	2.27e-05	2.18e-05	1.89e-05	1.96e-05	2.55e-05	1.85e-05	1.92e-05	1.8e-05	1.67e-05	0.000100058	1.8e-05
XII.EXIGUOBACTERIUM	4.84e-05	5.78e-05	4.71e-05	7.04e-05	9.7e-05	3.96e-05	4.44e-05	3.54e-05	5.6e-05	4.99e-05	4.26e-05	5.36e-05	5.44e-05	3.16e-05	1.59e-05	2.43e-05	2.4e-05	5.97e-05	3.76e-05	5.08e-05	0.000462671	3.87e-05	3.05e-05	4.76e-05	4.08e-05	3.53e-05	3.99e-05	3.29e-05	3.68e-05	3.51e-05	4.34e-05	3.03e-05	4.18e-05	4.33e-05	5.12e-05	3.47e-05
XANTHOBACTER	4.74e-05	1.31e-05	1.75e-05	4.23e-05	8.96e-05	8.16e-06	6.41e-07	1.43e-05	4.81e-06	3.15e-07	3.15e-06	3.48e-06	1.59e-06	1.22e-06	7.97e-06	2.95e-05	2.33e-06	8.14e-05	5.3e-05	2e-05	8.23e-05	6.04e-06	3.97e-06	0	1.03e-05	2.72e-07	0	6.27e-06	0	5.42e-06	0	5.52e-07	1.13e-06	6.52e-07	3.13e-05	3.66e-07
BRUCELLA	4.55e-05	4.17e-05	2.98e-05	8.4e-05	0.000137703	2.92e-05	1.66e-05	4.04e-05	3.52e-05	1.85e-05	2.49e-05	2.1e-05	1.66e-05	1.63e-05	6.22e-05	2.88e-05	2.22e-05	5.7e-05	4.83e-05	3.5e-05	8.13e-05	1.85e-05	2.6e-05	1.56e-05	1.5e-05	1.64e-05	1.38e-05	1.75e-05	1.59e-05	1.58e-05	1.69e-05	1.86e-05	1.2e-05	1.47e-05	7.21e-05	1.67e-05
HERMINIIMONAS	4.53e-05	6.95e-06	1.02e-05	1.68e-05	3.67e-05	5.48e-06	2.28e-06	1.34e-05	5.79e-06	2.47e-06	2.2e-06	2.42e-06	1.51e-06	1.22e-06	1.58e-05	3.48e-05	6.2e-07	5.87e-06	3.97e-06	2.89e-06	6.32e-06	1.55e-07	2.36e-06	0	9.7e-07	0	0	0	0	2.93e-07	0	0	1.13e-06	0	2.85e-06	0
HALOMONAS	4.49e-05	5.65e-05	7.18e-05	4.46e-05	8.19e-05	5.96e-05	5.32e-05	5.4e-05	5.69e-05	5.62e-05	4.17e-05	5.52e-05	6.15e-05	4.82e-05	4.15e-05	5.77e-05	5.93e-05	5.92e-05	4.74e-05	4.74e-05	6.25e-05	4.49e-05	3.79e-05	2.72e-05	3.88e-05	3.21e-05	3.46e-05	4.21e-05	3.83e-05	3.32e-05	3.41e-05	4.41e-05	2.76e-05	3.01e-05	4.74e-06	3.18e-05
CYANOBACTERIA/CYANOBACTERIUM	4.48e-05	0	0	0	0	0	0	0	0	0	0	0	0	0	0	0	0	0	0	0	0	0	0	0	0	0	2.14e-07	0	0	0	0	0	0	1.37e-07	0	0
LEIFSONIA	4.47e-05	3.2e-05	3.83e-05	0.000102235	0.000130845	2.06e-05	2.72e-06	1.57e-05	1.9e-05	4.61e-06	5.01e-06	5.77e-06	3.07e-06	3.05e-06	0.000113725	6.55e-05	6.83e-06	1.21e-05	5.59e-06	4.69e-06	1.71e-05	1.74e-06	3.02e-06	0	3.3e-06	0	3.07e-06	0	0	7.33e-07	0	0	3.08e-06	8.58e-07	1.78e-06	1.02e-06
RATHAYIBACTER	4.4e-05	3.99e-05	4.42e-05	0.000146089	0.000212228	2.69e-05	3.81e-06	3.66e-05	2.78e-05	5.39e-06	6.61e-06	1.04e-05	1.15e-05	8.82e-06	9.13e-05	4.36e-05	1.3e-05	9.77e-06	7.22e-06	6.85e-06	7.82e-06	2.84e-06	1.51e-06	2.83e-07	3.23e-06	9.51e-07	5.72e-07	2.78e-07	1.86e-07	2.93e-07	0	1.32e-06	1.32e-05	5.38e-07	9.84e-06	7.32e-07
ALKALIPHILUS	4.35e-05	4.74e-05	4.35e-05	3.46e-05	3.76e-05	3.77e-05	4.96e-05	4.31e-05	3.55e-05	4.35e-05	4.41e-05	3.93e-05	4.08e-05	3.46e-05	3.99e-05	4.35e-05	6.31e-05	2.94e-05	3.55e-05	4.71e-05	4.82e-05	4.34e-05	4.63e-05	4.11e-05	3.87e-05	3.96e-05	5.32e-05	4.66e-05	3.53e-05	3.44e-05	4.27e-05	3.59e-05	3.96e-05	4.37e-05	2.13e-05	3.58e-05
LEPTOTHRIX	4.32e-05	7.29e-05	7.66e-05	0.000225147	0.000356022	4.8e-05	7.11e-06	8.76e-05	6.01e-05	1.56e-05	1.41e-05	1.73e-05	9.31e-06	1.57e-05	0.000170588	9.03e-05	1.89e-05	7.08e-05	5.86e-05	2.16e-05	6.39e-05	8.97e-06	1.6e-05	5.66e-06	4.74e-06	1.58e-06	7.13e-06	2.44e-06	3.58e-06	1.98e-06	5.69e-07	3.67e-06	4.5e-06	1.96e-06	2.28e-05	5.45e-06
PASTEURELLA	4.32e-05	6.53e-05	6.35e-05	7.25e-05	0.00014355	5.12e-05	6e-05	5.1e-05	5.66e-05	5.42e-05	5.16e-05	6.01e-05	4.83e-05	4.46e-05	4.09e-05	4.58e-05	3.72e-05	7.02e-05	4.8e-05	5.63e-05	4.63e-05	5.35e-05	4.63e-05	5.16e-05	4.96e-05	4.84e-05	5.33e-05	4.01e-05	4.89e-05	4.89e-05	5.08e-05	4.24e-05	4.43e-05	5.7e-05	3.03e-05	4.16e-05
GILLIAMELLA	4.28e-05	5.64e-05	4.97e-05	4.22e-05	4.59e-05	4.43e-05	4.21e-05	3.99e-05	5.22e-05	5.09e-05	4.94e-05	5.26e-05	5.15e-05	3.7e-05	2.55e-05	4e-05	3.35e-05	5.42e-05	5.65e-05	4.77e-05	4.14e-05	5.06e-05	4.08e-05	6.09e-05	4.56e-05	4.44e-05	4.25e-05	3.33e-05	4.9e-05	4.05e-05	3.51e-05	4.15e-05	3.74e-05	4.02e-05	3.59e-05	4.37e-05
HAFNIA	4.17e-05	4.35e-05	4.95e-05	5.12e-05	3.72e-05	4.54e-05	4.85e-05	4.23e-05	5.22e-05	4.2e-05	4.98e-05	5.01e-05	4.2e-05	4.23e-05	5.58e-05	4.41e-05	2.96e-05	3.61e-05	3.64e-05	3.81e-05	3.16e-05	3.43e-05	3.94e-05	3.27e-05	3.16e-05	3.75e-05	3.67e-05	3.04e-05	3.35e-05	3.18e-05	2.67e-05	2.72e-05	2.96e-05	3.12e-05	2.67e-05	3.01e-05
HAMILTONELLA	4.17e-05	4.75e-05	4.39e-05	5.35e-05	3.22e-05	4.36e-05	4.4e-05	6.23e-05	5.07e-05	3.31e-05	4.01e-05	3.65e-05	3.85e-05	4.63e-05	3.99e-06	2.48e-05	5.04e-05	3.27e-05	3.67e-05	4.84e-05	4.44e-05	5.01e-05	4.81e-05	6.11e-05	4.31e-05	4.8e-05	4.65e-05	4.8e-05	4.63e-05	3.76e-05	5.35e-05	4.61e-05	5.44e-05	4.98e-05	2.13e-05	4.55e-05
KLUYVERA	4.16e-05	4.56e-05	4.49e-05	4.17e-05	2.82e-05	3.46e-05	4.52e-05	3.61e-05	4.23e-05	4.03e-05	3.76e-05	4.7e-05	4.32e-05	3.89e-05	2.05e-05	5.61e-05	3.6e-05	4.84e-05	4.06e-05	3.84e-05	4.52e-05	4.08e-05	3.83e-05	4.63e-05	4.24e-05	4.41e-05	4.1e-05	4.25e-05	3.98e-05	4.07e-05	4.2e-05	4.11e-05	3.87e-05	4.16e-05	1.8e-05	4.3e-05
WIGGLESWORTHIA	4.13e-05	4.2e-05	5.15e-05	4.08e-05	3.76e-05	4.06e-05	3.87e-05	3.15e-05	4.22e-05	3.71e-05	4.5e-05	4.18e-05	4.87e-05	2.37e-05	1.28e-05	4.12e-05	3.41e-05	2.68e-05	3.67e-05	4.39e-05	3.42e-05	4.3e-05	3.23e-05	3.27e-05	3.07e-05	4.3e-05	4.81e-05	3.54e-05	3.99e-05	3.83e-05	3.41e-05	3.76e-05	3.27e-05	3.61e-05	3.25e-05	4.36e-05
BROCHOTHRIX	4.04e-05	4.27e-05	3.42e-05	3.33e-05	4.69e-05	2.81e-05	3.67e-05	2.84e-05	3.78e-05	3.11e-05	2.96e-05	3.7e-05	3.37e-05	5.6e-05	1.91e-05	0.000271494	2.73e-05	4.11e-05	5.57e-05	3.18e-05	5.56e-05	3.84e-05	3.29e-05	4.06e-05	2.63e-05	3e-05	3.59e-05	3.53e-05	3.21e-05	2.83e-05	3.68e-05	3.25e-05	2.98e-05	3.55e-05	2.13e-05	3.07e-05
SALINISPIRA	4.02e-05	0	0	6.59e-07	0	0	0	0	0	0	0	1.29e-07	0	0	0	0	0	0	0	0	0	0	0	0	0	0	0	0	0	0	0	0	0	0	0	0
FRANCISELLA	4.01e-05	2.84e-05	3.82e-05	1.48e-05	2.55e-05	4.46e-05	4.09e-05	4.63e-05	3.42e-05	3.85e-05	4.41e-05	2.82e-05	3.04e-05	3.26e-05	3.03e-05	1.54e-05	3.29e-05	3.04e-05	3.54e-05	2.65e-05	2.89e-05	3.93e-05	3.4e-05	3.54e-05	3.59e-05	4.26e-05	4.63e-05	3.54e-05	3.28e-05	4.02e-05	4.08e-05	3.97e-05	3.26e-05	3.64e-05	1.42e-05	3.69e-05
BACTEROIDETES/DYADOBACTER	4e-05	2.75e-06	3.62e-06	8.24e-06	1.36e-05	1.22e-06	2.57e-06	1.44e-05	4.97e-06	1.58e-06	4.72e-06	1.18e-06	0	2.04e-06	2.39e-05	0	0	4.45e-07	3.16e-06	1.6e-06	1.61e-06	0	1.89e-06	0	0	0	0	0	0	0	0	0	0	0	0	0
CELLULOMONAS	3.94e-05	3.12e-05	5.75e-05	0.000110335	0.000160537	6.26e-05	6.46e-06	3.04e-05	2.3e-05	6.79e-06	4.2e-06	4.3e-06	1.22e-06	7.12e-06	0.00010881	0.000227525	1.02e-05	3.1e-05	9.07e-06	1.04e-05	2.21e-05	1.02e-06	5.2e-06	4.39e-06	5.69e-06	1.36e-06	0	1.04e-06	1.68e-06	0	0	2.12e-06	1.13e-06	6.86e-07	1.56e-05	1.83e-06
PORPHYROBACTER	3.93e-05	5.58e-06	4.32e-06	2.98e-05	2.99e-05	3.33e-06	3.42e-07	9.34e-06	6.67e-06	8.93e-07	1.26e-06	1.29e-07	0	1.02e-06	1.43e-05	3.07e-06	9.31e-06	5.74e-06	8.86e-06	8.02e-07	4.82e-06	1.55e-07	3.78e-07	0	1.16e-06	0	0	0	0	0	0	0	2.25e-07	0	1.24e-05	1.12e-06
METHYLIBIUM	3.81e-05	5.07e-05	5.22e-05	0.00013969	0.000237185	3.64e-05	7.32e-06	5.05e-05	3.91e-05	9.26e-06	8.26e-06	9.89e-06	4.24e-06	7.63e-06	0.00010416	7.11e-05	3.21e-05	7.12e-05	4.43e-05	1.09e-05	5.65e-05	9.21e-06	1.53e-05	3.07e-06	5.85e-06	3.17e-06	3.93e-06	3.36e-06	2.29e-06	1.71e-06	4.55e-07	2.94e-06	7.59e-06	4e-06	7.71e-06	1.04e-05
BUTTIAUXELLA	3.78e-05	5.76e-05	5.3e-05	6.63e-05	7.66e-05	4.91e-05	5.38e-05	4.92e-05	5.15e-05	4.69e-05	4.07e-05	5.31e-05	4.32e-05	4.34e-05	1.01e-05	6.28e-05	3e-05	5.79e-05	6.4e-05	4.81e-05	5.59e-05	4.65e-05	4.4e-05	3.74e-05	5.02e-05	4.43e-05	3.67e-05	3.24e-05	3.64e-05	4.42e-05	3.68e-05	4.23e-05	3.3e-05	4.2e-05	6.45e-05	3.88e-05
ARTHROBACTER	3.76e-05	3.81e-05	4.05e-05	0.000122418	0.0002037	5.42e-05	3.08e-06	3.76e-05	2.72e-05	5.91e-06	1.15e-05	1.21e-05	4.21e-06	1.3e-05	0.000121963	9.15e-05	1.68e-05	0.000107896	5.13e-05	2.57e-05	8.25e-05	7.52e-06	2.74e-05	7.88e-06	1.09e-05	6.95e-06	6.54e-06	2.51e-06	4.99e-06	4.4e-06	0	1.53e-05	9.02e-06	4.9e-06	8.39e-05	1.1e-05
CYANOBACTERIA/CALOTHRIX	3.74e-05	3.7e-06	2.55e-06	4.81e-06	3.62e-06	0	1.18e-06	2.13e-06	2.32e-06	1.89e-06	3.15e-07	4.73e-07	3.18e-07	0	1.22e-05	0	3.72e-06	7.7e-06	5.32e-06	1.98e-06	2.68e-06	1.12e-06	0	2.27e-06	2.43e-07	1.36e-07	0	0	1.12e-07	0	9.11e-08	1.52e-06	1.73e-06	1.37e-07	0	2.93e-07
ZYMOMONAS	3.73e-05	1.47e-05	9.54e-06	4.31e-05	6.18e-05	5.3e-06	1.15e-06	7.66e-06	6.26e-06	2.36e-06	3.15e-06	0	7.95e-07	8.55e-06	3.03e-05	1.84e-05	2.48e-06	8.01e-06	1.97e-06	1.6e-06	1.29e-06	9.3e-07	3.78e-07	0	0	0	8.58e-07	0	0	0	0	0	0	0	5.69e-06	1.1e-06
CYANOBACTERIA/CRINALIUM	3.72e-05	1.15e-06	6.44e-06	1.98e-06	4.18e-07	1.22e-06	1.73e-06	3.19e-06	3.62e-07	7.88e-07	7.87e-07	6.45e-07	7.95e-07	1.02e-06	1.2e-05	5.12e-06	0	2.67e-06	5.27e-07	1.36e-06	4.02e-06	6.97e-07	4.72e-07	0	1.94e-06	1.02e-06	5.36e-07	1.39e-06	1.12e-06	2.93e-06	1.14e-06	6.62e-07	5.63e-07	1.72e-06	0	7.32e-07
SPHAEROTILUS	3.72e-05	6.09e-05	6e-05	0.000172972	0.000297091	5.08e-05	5.06e-06	7.6e-05	4.64e-05	1.11e-05	1.09e-05	1.38e-05	1.02e-05	1.93e-05	0.000124753	8.31e-05	1.73e-05	9.6e-05	4.62e-05	2.81e-05	7.49e-05	1.23e-05	1.72e-05	4.81e-06	7.57e-06	1.73e-06	4.66e-06	3.76e-06	2.35e-06	1.98e-06	7.29e-07	3.31e-06	9e-06	2.06e-06	3.45e-05	6.1e-06
ACETOMICROBIUM	3.66e-05	0	4.02e-07	0	4.18e-06	0	0	0	0	0	0	3.22e-07	0	0	0	0	0	0	0	0	0	0	0	0	9.7e-07	0	0	0	0	3.66e-07	2.28e-07	0	0	0	3.56e-06	0
MARINOBACTER	3.6e-05	4.02e-05	3.07e-05	2.6e-05	5.24e-05	3.47e-05	3.23e-05	4.09e-05	3.24e-05	4.01e-05	2.74e-05	3.02e-05	2.41e-05	2.2e-05	6.78e-05	1.95e-05	1.71e-05	2.82e-05	2.53e-05	3.27e-05	2.33e-05	2.7e-05	2.4e-05	2.36e-05	2.82e-05	2.78e-05	2.7e-05	2.77e-05	2.84e-05	2.84e-05	2.67e-05	2.83e-05	2.51e-05	2.99e-05	5.12e-05	2.73e-05
CYANOBACTERIA/NOSTOC	3.53e-05	4.81e-06	5.38e-06	7.99e-06	1.51e-05	7.79e-06	3.34e-06	1.01e-05	2.05e-06	6.33e-06	1.57e-06	9.03e-07	6.36e-06	3.46e-06	8.24e-06	3.84e-06	3.1e-06	1.11e-05	5.46e-06	4.72e-06	1.43e-05	9.3e-07	2.36e-06	1.7e-06	1.94e-06	1.36e-06	2.14e-06	3.48e-07	5.09e-06	1.83e-06	1.37e-06	2.87e-06	1.88e-06	1.44e-06	1.19e-05	4.39e-06
CHANIA	3.43e-05	3.45e-05	3.32e-05	2.23e-05	2e-05	3.47e-05	3.46e-05	3.08e-05	3.94e-05	3.78e-05	4.27e-05	3.34e-05	3.69e-05	4.45e-05	3.04e-05	1.4e-05	3.65e-05	2.54e-05	2.7e-05	2.93e-05	2.29e-05	2.67e-05	3.55e-05	2.51e-05	2.87e-05	2.85e-05	2.74e-05	2.7e-05	2.79e-05	2.79e-05	2.97e-05	2.46e-05	2.15e-05	3.32e-05	2.37e-05	2.73e-05
TATUMELLA	3.37e-05	4.18e-05	4.65e-05	4.45e-05	5.28e-05	4.72e-05	4.92e-05	4.48e-05	5.94e-05	5e-05	4.62e-05	4.77e-05	4.91e-05	4.18e-05	4.09e-05	3.89e-05	4.38e-05	4.55e-05	4.4e-05	3.75e-05	4.4e-05	4.04e-05	4.08e-05	4.55e-05	3.52e-05	3.66e-05	4.05e-05	4.11e-05	3.75e-05	3.24e-05	3.79e-05	3.48e-05	3.53e-05	3.4e-05	3.31e-05	3.61e-05
BRENNERIA	3.2e-05	1.84e-05	3.55e-05	1.42e-05	8.35e-06	2.71e-05	3.38e-05	3.15e-05	3.51e-05	3.45e-05	2.94e-05	3.21e-05	2.51e-05	2.56e-05	3.03e-05	1.74e-05	1.4e-05	1.29e-05	2.62e-05	2.74e-05	1.72e-05	3.31e-05	4.29e-05	2.68e-05	2.29e-05	2.38e-05	3.18e-05	3.69e-05	2.98e-05	2.63e-05	2.82e-05	2.94e-05	3.62e-05	2.08e-05	2.49e-05	2.86e-05
SINORHIZOBIUM/SINORHIZOBIUM	3.1e-05	9.84e-06	1.05e-05	1.68e-05	5.39e-05	6.33e-06	6.41e-07	4.15e-06	4.78e-06	7.88e-07	1.26e-06	1.29e-06	6.36e-07	1.22e-06	3.35e-05	1.74e-05	0	1.15e-05	7.38e-06	1.19e-05	1.4e-05	0	2.27e-06	5.66e-07	1.75e-06	0	1.5e-06	0	0	7.33e-07	3.64e-07	5.52e-07	1.13e-06	0	0	0
LACTOCOCCUS	3.09e-05	3.83e-05	4.11e-05	9.09e-05	0.000122805	2.46e-05	8.08e-06	2.2e-05	2.59e-05	1.33e-05	1.04e-05	5.54e-06	7.79e-06	5.32e-05	0.000283782	0.00018646	2.3e-05	0.000101177	9.65e-05	4.05e-05	0.000111491	2.19e-05	2.15e-05	1.3e-05	1.47e-05	7.61e-06	5.36e-06	5.5e-06	1.07e-05	3.96e-06	4.74e-06	5.96e-06	2.38e-05	5.77e-06	5.83e-05	2.28e-05
METHYLOFERULA	3e-05	5.03e-06	4.96e-06	5.27e-06	1.63e-05	8.93e-07	0	3.99e-06	1.45e-07	9.46e-07	1.57e-06	2.19e-06	1.06e-06	0	0	6.4e-06	1.03e-06	5.34e-07	1.53e-06	1.77e-06	8.57e-07	3.25e-07	0	0	0	1.36e-07	0	0	0	0	0	0	0	0	0	0
CALDILINEA	2.99e-05	7.9e-06	7.24e-06	9.89e-06	1.88e-05	4.87e-06	0	3.19e-06	7.24e-07	1.97e-06	5.25e-07	1.29e-06	0	0	0	0	0	0	0	8.02e-07	0	0	0	0	0	0	0	0	0	1.47e-06	0	0	0	0	0	0
PEDIOCOCCUS	2.98e-05	5.14e-05	4.74e-05	4.94e-05	3.84e-05	4.44e-05	5.68e-05	5.27e-05	4.36e-05	5.18e-05	4.63e-05	5.1e-05	4.82e-05	5.41e-05	8.77e-05	5.53e-05	3.54e-05	4.14e-05	5.19e-05	5.15e-05	3.83e-05	4.68e-05	3.32e-05	3.77e-05	4.7e-05	5.16e-05	4.04e-05	4.4e-05	4.88e-05	4.1e-05	5.44e-05	4.18e-05	3.76e-05	5.02e-05	3.13e-05	3.99e-05
NOCARDIOIDES	2.96e-05	3.21e-05	4.26e-05	7.95e-05	0.000194092	3.6e-05	5.77e-06	3.33e-05	3.02e-05	8.96e-06	1.09e-05	8.17e-06	5.3e-06	1.02e-05	9.83e-05	8.66e-05	9.93e-06	3.5e-05	2.85e-05	3.2e-05	5.24e-05	2.88e-06	1.96e-05	0	6.02e-06	0	4.65e-06	3.97e-06	4.02e-06	5.37e-06	4.55e-07	2.02e-06	2.48e-06	6.86e-07	1.78e-05	8.56e-06
YOKENELLA	2.95e-05	3.76e-05	3.85e-05	3.3e-05	2.78e-05	4.25e-05	3.04e-05	3.14e-05	3.42e-05	3.39e-05	3.05e-05	3.86e-05	3.38e-05	3.11e-05	3.14e-05	3.16e-05	3e-05	3.56e-05	3.01e-05	3.13e-05	2.62e-05	3.43e-05	2.91e-05	3.11e-05	3.1e-05	2.53e-05	2.82e-05	3.09e-05	3.73e-05	2.95e-05	3.01e-05	2.97e-05	3.11e-05	2.79e-05	1.49e-05	3.02e-05
CYANOBACTERIA/DACTYLOCOCCOPSIS	2.94e-05	5.03e-07	8.05e-07	3.62e-06	0	0	1.41e-06	3.99e-06	8.68e-07	1.97e-07	0	1.58e-06	0	4.07e-07	0	0	0	2.67e-07	2.32e-06	1.93e-06	0	1.12e-06	0	2.83e-07	4.85e-07	2.21e-06	0	1.57e-06	3.35e-07	0	4.55e-07	1.1e-07	0	2.75e-07	0	1.61e-06
BASFIA	2.91e-05	2.81e-05	2.57e-05	2.14e-05	1.8e-05	2.09e-05	2.64e-05	3.07e-05	2.79e-05	2.71e-05	3.6e-05	2.91e-05	2.6e-05	2.79e-05	1.43e-05	2.36e-05	2.89e-05	1.68e-05	1.99e-05	2.26e-05	2.51e-05	2.61e-05	2.63e-05	4.05e-05	2.5e-05	2.43e-05	2.08e-05	2.55e-05	2.19e-05	3.04e-05	2.76e-05	2.52e-05	1.96e-05	2.28e-05	2.99e-05	2.47e-05
DELTA/DESULFURELLA	2.75e-05	0	0	0	0	0	2.14e-07	1.6e-06	0	0	0	0	0	0	0	0	0	0	0	0	0	0	0	2.83e-06	0	0	0	0	2.79e-07	6.11e-07	0	0	0	6.86e-07	0	0
CRYOBACTERIUM	2.68e-05	1.81e-05	1.95e-05	6.07e-05	0.000117792	1.3e-05	7.05e-07	1.97e-05	1.19e-05	3.52e-06	1.73e-06	6.04e-06	5.06e-06	3.39e-06	4.07e-05	1.75e-05	1.24e-06	5.94e-06	6.1e-06	3.21e-06	9.51e-06	4.37e-06	1.32e-06	2.83e-07	2.13e-06	1.36e-07	2.14e-07	2.78e-07	0	8.8e-07	0	6.62e-07	2.4e-06	9.04e-07	1.64e-05	4.39e-07
CYANOBACTERIA/CYLINDROSPERMUM	2.67e-05	2.44e-06	3.97e-06	2.91e-06	5.29e-06	1.87e-06	2.57e-07	3.19e-07	7.48e-07	8.8e-07	0	6.02e-07	5.56e-07	1.02e-06	1.32e-05	0	0	2.4e-06	1.6e-06	3.21e-07	2.78e-06	0	0	1.42e-06	1.21e-06	3.4e-07	0	3.48e-07	0	1.47e-07	9.11e-08	3.86e-07	0	0	0	1.46e-07
DELTA/DESULFOVIBRIO	2.62e-05	3.66e-05	7.57e-06	2.43e-05	2.79e-05	8.28e-06	1.6e-07	1.04e-05	6.8e-06	1.58e-07	0	4.51e-06	3.97e-06	2.04e-06	3.19e-05	3.07e-05	3.1e-06	3.2e-06	4.22e-06	8.02e-07	8.03e-06	4.65e-07	4.25e-06	1.42e-06	2.52e-06	0	1.07e-06	0	0	0	0	0	1.13e-06	0	0	0
GORDONIA	2.62e-05	2.59e-05	3.28e-05	0.000142189	0.000134291	2.34e-05	4.49e-06	1.84e-05	1.76e-05	3.15e-06	1.57e-06	1.26e-05	3.34e-06	4.07e-06	0.000121165	3.59e-05	9.31e-06	6.41e-05	2.24e-05	1.28e-05	5.11e-05	3.21e-06	1.05e-05	6.94e-06	2.91e-06	9.51e-07	3.48e-06	1.16e-06	5.59e-07	0	0	0	1.97e-06	1.37e-06	7.11e-06	3.07e-06
CYANOBACTERIA/RIVULARIA	2.55e-05	0	0	1.07e-06	1.04e-06	2.43e-07	1.67e-06	0	0	2.13e-06	0	1.29e-07	3.97e-07	0	1.59e-05	0	0	1.33e-06	1e-06	1.77e-06	1.61e-06	1.86e-07	4.72e-07	1.98e-06	0	0	1.07e-06	3.48e-07	3.91e-07	1.1e-06	4.1e-07	0	2.25e-07	3.43e-07	0	7.32e-07
ELSTERA	2.55e-05	4.4e-06	8.05e-07	9.39e-06	1e-05	0	4.28e-07	1.12e-06	2.97e-06	0	0	1.74e-06	0	0	7.97e-06	4.61e-06	1.24e-06	3.47e-06	1.79e-06	4.81e-07	1.93e-06	0	0	0	0	2.72e-07	0	2.78e-07	0	2.93e-07	0	0	2.25e-07	0	0	0
BACTEROIDETES/RHODONELLUM	2.54e-05	4.79e-07	2.58e-06	1.65e-06	5.22e-07	3.04e-07	0	3.19e-07	1.45e-07	1.97e-06	0	0	0	0	0	0	0	5.34e-07	0	8.02e-07	8.03e-07	0	0	0	0	0	0	0	2.79e-07	0	0	0	0	0	0	0
AGREIA	2.53e-05	1.83e-05	2.22e-05	5.44e-05	0.000102163	1.7e-05	3.48e-06	2.11e-05	1.32e-05	3.49e-06	6.3e-06	6.53e-06	6.25e-06	4.88e-06	4.5e-05	3.92e-05	3.72e-06	9.66e-06	8.68e-06	4.56e-06	1.09e-05	3.29e-06	5.67e-07	2.83e-07	1.55e-06	0	4.29e-07	1.39e-07	0	4.4e-07	1.82e-07	8.83e-07	2.14e-06	4.46e-07	4.62e-06	1.02e-06
TRABULSIELLA	2.52e-05	3.32e-05	3.6e-05	4.82e-05	7.07e-05	2.55e-05	2.3e-05	2.63e-05	2.84e-05	2.42e-05	2.24e-05	2.21e-05	2.24e-05	1.78e-05	3.19e-05	2.18e-05	2.66e-05	2.11e-05	2.56e-05	2.05e-05	2.16e-05	2.47e-05	1.77e-05	1.76e-05	2.05e-05	1.93e-05	2.69e-05	2.04e-05	2.12e-05	2.2e-05	2.17e-05	1.92e-05	2.69e-05	1.88e-05	1.38e-05	2.19e-05
AEROMICROBIUM	2.51e-05	2.33e-05	4.15e-05	9.19e-05	0.000164958	2.25e-05	3.98e-06	2.78e-05	1.99e-05	4.33e-06	2.05e-05	7.74e-06	2.65e-06	8.14e-06	9.37e-05	1.02e-05	1.86e-05	2e-06	2.02e-06	2.84e-06	2.41e-06	1.98e-06	2.68e-06	4.72e-07	1.97e-06	0	1.79e-06	2.78e-07	1.12e-06	0	0	2.76e-07	0	0	7.11e-06	5.12e-07
PARVULARCULA	2.45e-05	0	0	0	0	2.43e-06	6.41e-07	0	0	0	0	0	0	0	0	0	0	0	0	0	4.02e-07	0	9.45e-07	0	9.7e-07	6.79e-07	0	0	0	0	0	0	0	0	0	0
LECLERCIA	2.44e-05	3.1e-05	3.31e-05	2.19e-05	2.49e-05	2.55e-05	2.55e-05	2.33e-05	2.8e-05	2.47e-05	2.12e-05	3.03e-05	3.37e-05	3.56e-05	2.18e-05	2.77e-05	3.41e-05	3.15e-05	3.35e-05	2.66e-05	2.74e-05	2.89e-05	3.15e-05	2.37e-05	2.4e-05	2.7e-05	2.5e-05	2.75e-05	2.92e-05	3.25e-05	3.01e-05	3.47e-05	2.09e-05	3e-05	2.56e-05	2.63e-05
BACTEROIDETES/ALGORIPHAGUS	2.43e-05	6.82e-06	1.37e-06	5.77e-06	1.39e-05	2.43e-06	0	8.57e-06	4.49e-06	0	1.57e-06	0	0	0	0	5.12e-06	0	2.14e-06	1.05e-06	0	2.73e-06	0	0	0	9.7e-07	0	0	0	5.59e-07	0	0	0	0	0	0	0
BACTEROIDETES/FLAVOBACTERIUM	2.43e-05	2.09e-05	9.98e-06	6.55e-05	0.000156534	2.23e-05	1.28e-06	3.98e-05	1.49e-05	9.85e-06	3.15e-06	4.6e-06	3.18e-06	4.07e-06	5.42e-05	3.07e-05	4.65e-06	3.47e-05	7.25e-05	4.49e-06	2.59e-05	2.32e-06	0	0	3.88e-06	1.53e-06	5.36e-07	6.96e-07	1.12e-06	2.93e-06	3.64e-07	0	2.25e-06	6.86e-07	2.85e-05	0
BACTEROIDETES/SPHINGOBACTERIUM	2.42e-05	1.15e-05	8.61e-06	2.58e-05	2.78e-05	1.46e-06	2.95e-06	9.02e-06	3.84e-06	9.46e-07	0	3.13e-06	1.59e-06	0	7.17e-05	2.05e-06	8.07e-06	6.14e-06	9.17e-06	3.21e-06	1.12e-05	4.65e-07	0	0	9.7e-07	0	0	0	0	0	0	0	0	0	0	0
BACTEROIDETES/PEDOBACTER	2.41e-05	2.11e-05	3.06e-05	7.21e-05	0.000174077	1.83e-05	4.36e-06	2.96e-05	1.65e-05	8.83e-06	3.15e-06	3.87e-06	3.18e-06	3.66e-06	7.01e-05	6.71e-05	3.1e-06	9.61e-06	0	1.6e-06	6.43e-06	9.3e-07	7.56e-07	0	9.7e-07	0	0	6.96e-07	0	0	0	0	0	0	7.11e-06	0
ALICYCLOBACILLUS	2.4e-05	1.87e-05	1.86e-05	1.65e-05	1.22e-05	1.83e-05	2.01e-05	1.3e-05	2.13e-05	1.46e-05	2.23e-05	1.79e-05	2.15e-05	1.85e-05	6.91e-06	1.47e-05	3.15e-05	1.83e-05	1.79e-05	1.44e-05	1.59e-05	1.89e-05	2.01e-05	1.09e-05	2.15e-05	1.75e-05	1.32e-05	2.25e-05	2.18e-05	2.01e-05	2.23e-05	2.13e-05	2.44e-05	2.91e-05	1.59e-05	1.36e-05
FRANKIA	2.39e-05	8.61e-06	1.9e-05	2.82e-05	5.08e-05	1.25e-05	8.98e-07	1.22e-05	3.62e-06	1.73e-06	0	2.45e-06	6.36e-07	6.11e-06	7.97e-06	1.02e-05	0	7.05e-06	1.05e-05	8.02e-07	8.89e-06	4.65e-07	9.45e-07	2.12e-06	2.33e-06	2.72e-07	2.14e-06	2.32e-07	5.59e-07	7.33e-07	0	9.38e-07	1.13e-06	0	0	0
AGROCOCCUS	2.38e-05	1.11e-05	2.79e-05	6.07e-05	9.03e-05	1.8e-05	1.22e-06	1.39e-05	1.93e-05	3.31e-06	0	5.89e-06	1.48e-06	4.07e-07	2.02e-05	3.15e-05	0	1.28e-05	1.1e-05	4.76e-06	2.99e-05	1.49e-06	6.52e-06	0	4.85e-06	0	0	1.3e-06	5.78e-07	7.33e-07	9.11e-08	0	2.48e-06	0	7.11e-06	1.46e-07
MELAMINIVORA	2.36e-05	3.24e-05	4.04e-05	8.66e-05	0.000137529	2.02e-05	2.69e-06	4.27e-05	2.71e-05	1.05e-05	1.12e-05	8.41e-06	3.74e-06	1.05e-05	0.000131263	2.83e-05	9.46e-06	0.000125159	3.83e-05	2.94e-05	6.51e-05	6.79e-06	2.22e-05	1.42e-06	6.02e-06	2.85e-06	4.72e-06	5.56e-06	4.15e-06	2.64e-06	6.38e-07	2.32e-06	5.91e-06	3.71e-06	6.76e-05	8.39e-06
LEGIONELLA	2.33e-05	2.4e-05	1.95e-05	2.9e-05	2.44e-05	2.15e-05	3.06e-05	3.04e-05	2.85e-05	3.22e-05	2.66e-05	3.12e-05	2.38e-05	2.24e-05	2.87e-05	2.13e-05	2.36e-05	2.14e-05	2.29e-05	2.18e-05	2.36e-05	2.95e-05	2.4e-05	2.25e-05	2.52e-05	2.54e-05	2.14e-05	2.85e-05	2.91e-05	2.61e-05	2.83e-05	2.61e-05	2.5e-05	3.09e-05	1.85e-05	2.3e-05
VIRGIBACILLUS	2.32e-05	2.71e-05	3.19e-05	2.49e-05	2.06e-05	2.58e-05	2.35e-05	3.07e-05	2.3e-05	2.8e-05	2.72e-05	2.65e-05	2.84e-05	2.61e-05	1.29e-05	1.31e-05	1.9e-05	1.91e-05	2.63e-05	2.49e-05	2.1e-05	2.43e-05	2.17e-05	1.66e-05	2.01e-05	2.23e-05	1.78e-05	2.1e-05	2.2e-05	2.17e-05	2.23e-05	2.51e-05	2.02e-05	2.13e-05	1.19e-05	2.33e-05
BEIJERINCKIA	2.3e-05	2.15e-06	2.41e-06	5.27e-06	1.1e-05	1.87e-06	0	4.79e-06	2.17e-06	0	0	1.29e-07	7.95e-07	0	0	6.4e-06	1.03e-06	0	1.05e-06	2.01e-07	2.68e-06	2.32e-07	0	0	0	0	0	0	0	0	0	0	0	0	0	0
AZOSPIRILLUM	2.3e-05	7.95e-06	6.6e-06	3.83e-05	8.02e-05	7.63e-06	1.75e-06	3.13e-05	1.51e-05	2.84e-06	5.25e-06	3.35e-06	3.18e-06	2.04e-06	1.59e-05	2.01e-05	6.2e-06	9.61e-06	4.99e-06	0	8.03e-06	4.65e-07	0	0	9.7e-07	8.15e-07	0	6.96e-07	0	7.33e-07	0	0	0	1.37e-07	3.56e-06	9.51e-06
OLIGOTROPHA	2.29e-05	1.29e-05	9.09e-06	3.69e-05	7.31e-05	9.74e-06	1.03e-06	9.58e-06	8.97e-06	4.1e-06	1.57e-06	2.58e-07	2.86e-06	0	3.67e-05	1.02e-05	3.57e-06	3.26e-05	1.9e-05	9.63e-06	3.15e-05	1.02e-06	1.51e-06	0	2.91e-06	0	0	6.96e-07	0	4.64e-06	0	1.1e-06	3.15e-06	0	8.54e-06	2.49e-06
RHIZOBIUM/AGROBACTERIUM	2.28e-05	3.15e-05	4.08e-05	8.96e-05	0.000137842	2.24e-05	7.7e-06	2.87e-05	2.4e-05	7.88e-06	4.41e-06	2.19e-06	2.23e-06	4.07e-06	7.17e-05	2.77e-05	2.79e-05	5.58e-05	1.57e-05	6.42e-06	1.35e-05	1.39e-06	6.99e-06	1.98e-06	3.88e-06	0	8.58e-07	1.67e-06	0	7.33e-07	3.64e-07	0	3.38e-06	0	0	2.44e-07
ISHIKAWAELLA	2.23e-05	3.04e-05	3.14e-05	2.99e-05	3.35e-05	2.12e-05	2.41e-05	1.8e-05	2.17e-05	2.54e-05	3.27e-05	2.73e-05	2.62e-05	1.3e-05	1.75e-05	1.66e-05	1.86e-05	2.25e-05	2.18e-05	2.26e-05	1.67e-05	2.54e-05	1.93e-05	2.17e-05	1.79e-05	2.05e-05	2.31e-05	2.04e-05	2.05e-05	2.23e-05	1.75e-05	2.14e-05	1.45e-05	1.96e-05	2.58e-05	2.38e-05
CYANOBACTERIA/LEPTOLYNGBYA	2.15e-05	1.08e-06	8.05e-07	3.62e-06	0	0	0	0	1.09e-06	0	0	0	0	0	0	0	0	0	1.58e-06	1.6e-07	1.07e-06	0	0	0	1.21e-06	0	0	0	0	0	9.11e-08	0	0	0	3.56e-06	0
GRANULIBACTER	2.15e-05	1.18e-05	1.09e-05	4.02e-05	2.67e-05	6.09e-06	3.34e-06	5.11e-06	4.05e-05	3.15e-06	0	1.9e-06	2.86e-06	1.22e-06	4.78e-06	3.07e-05	8.07e-06	5.87e-06	3.37e-06	3.21e-06	1.06e-05	1.3e-06	3.59e-06	0	1.55e-06	1.36e-06	0	0	0	4.4e-07	0	9.93e-07	0	0	0	0
CYANOBACTERIA/FISCHERELLA	2.12e-05	2.87e-06	2.41e-06	1.21e-06	6.27e-06	0	3.21e-07	0	9.65e-07	0	1.57e-06	0	0	0	2.39e-05	5.12e-06	3.1e-06	2.67e-06	3.51e-07	0	8.03e-06	0	0	0	0	0	0	9.28e-07	5.59e-07	0	3.42e-07	0	3.75e-07	0	3.56e-06	0
HYDROCARBONIPHAGA	2.06e-05	3.33e-05	2.56e-05	9.03e-05	0.000166037	1.5e-05	4.49e-06	1.89e-05	2.08e-05	7.25e-06	5.51e-06	4.84e-06	2.38e-06	1.02e-05	1.46e-05	2.05e-05	1.94e-05	2.91e-05	3.45e-05	8.83e-06	3.08e-05	2.32e-06	5.67e-06	0	3.4e-06	0	1.07e-06	2.96e-06	2.24e-06	1.47e-06	0	1.05e-06	2.81e-06	2.4e-06	1.42e-05	0
RAMLIBACTER	2.06e-05	2.87e-05	2.81e-05	6.38e-05	0.000125415	2.2e-05	2.07e-06	3.76e-05	2.02e-05	6.28e-06	6.3e-06	7.61e-06	2.17e-06	5.73e-06	5.25e-05	4.93e-05	3.52e-06	6.82e-05	4.59e-05	1.98e-05	6.13e-05	5.62e-06	1.76e-05	2.19e-06	7e-06	2.6e-06	4.25e-06	1.38e-06	2.47e-06	2.05e-06	2.73e-07	9.47e-07	3.51e-06	2.94e-06	5.06e-05	3.76e-06
UREIBACILLUS	2.03e-05	2.05e-05	2.01e-05	1.46e-05	2.72e-05	1.95e-05	2e-05	2.4e-05	1.56e-05	2.21e-05	2.36e-05	1.75e-05	1.59e-05	1.63e-05	1.06e-05	2.56e-05	1.55e-05	1.87e-05	1.58e-05	1.7e-05	1.69e-05	1.33e-05	1.75e-05	1.13e-05	9.7e-06	1.03e-05	1.07e-05	1.53e-05	1.68e-05	1.76e-05	1.37e-05	1.16e-05	1.37e-05	1.48e-05	7.11e-06	9.51e-06
FIMBRIIMONAS	2.01e-05	1.8e-05	2.74e-05	7.58e-05	0.000135753	2.31e-05	3.85e-06	3.19e-05	7.24e-06	7.88e-06	7.87e-06	1.04e-05	1.11e-05	8.14e-06	0.000119571	1.54e-05	9.31e-06	0	0	8.02e-07	1.61e-06	0	0	0	0	0	0	0	0	0	0	0	0	0	0	0
MESORHIZOBIUM	1.88e-05	2.46e-05	2.09e-05	3.76e-05	0.000102233	4.87e-06	6.41e-07	1.48e-05	1.27e-05	2.05e-06	4.41e-06	5.93e-06	1.59e-06	0	5.58e-05	1.02e-05	8.07e-06	9.01e-06	1.2e-05	6.26e-06	1.82e-05	1.39e-06	4.72e-06	1.42e-06	1.94e-06	0	0	8.35e-07	0	2.2e-06	0	0	1.13e-06	0	3.91e-05	0
PHOTOBACTERIUM	1.83e-05	2.93e-05	2.63e-05	2.2e-05	3.2e-05	2.62e-05	2.57e-05	2.55e-05	2.24e-05	2.65e-05	2.23e-05	2.27e-05	2.14e-05	1.25e-05	2.66e-05	1.23e-05	1.3e-05	2.21e-05	2.09e-05	1.96e-05	1.89e-05	2.18e-05	1.99e-05	1.85e-05	1.47e-05	1.99e-05	1.14e-05	2.38e-05	2.06e-05	1.77e-05	2.3e-05	1.91e-05	1.8e-05	1.91e-05	7.11e-06	1.87e-05
BREVIBACILLUS	1.81e-05	6.32e-06	1.15e-05	1.75e-05	2.88e-05	5.36e-06	8.63e-06	6.87e-06	6.08e-06	6.03e-06	6.93e-06	5.42e-06	9.3e-06	6.11e-06	0	3.07e-06	6.2e-06	1.3e-05	1.6e-05	7.74e-06	2.57e-06	7.3e-06	6.33e-06	5.66e-06	4.9e-06	8.83e-06	1.12e-05	6.96e-06	5.95e-06	5.79e-06	5.23e-06	4.88e-06	5.79e-06	7.24e-06	7.11e-06	5.89e-06
TETRAGENOCOCCUS	1.81e-05	1.36e-05	7e-06	7.83e-06	6.27e-06	9.74e-06	1.65e-05	2.08e-05	1.01e-05	2.05e-05	2.2e-05	1.47e-05	1.84e-05	6.11e-06	0	0	1.43e-05	1.47e-05	2.61e-05	1.7e-05	1.61e-05	1.91e-05	2.33e-05	2.12e-05	2.44e-05	1.85e-05	2.14e-05	2.37e-05	1.79e-05	1.81e-05	2.18e-05	2.26e-05	1.91e-05	1.92e-05	2.85e-05	1.98e-05
BACTEROIDETES/PREVOTELLA	1.8e-05	1.16e-05	1.63e-05	5.04e-05	0.000153158	1.49e-05	1.28e-06	1.22e-05	8.68e-06	3.15e-06	0	7.58e-06	2.38e-06	0	0.000103628	4.1e-05	1.86e-05	4.54e-05	4.82e-05	2.97e-05	2.44e-05	4.18e-06	1.1e-05	1.56e-05	2.81e-05	2.04e-06	6.43e-06	8.35e-06	2.24e-06	2.2e-06	4.55e-07	0	9e-06	4.94e-06	1.42e-05	1.02e-05
XI.GEMELLA	1.8e-05	1.72e-05	1.38e-05	6.1e-05	9.19e-05	1.1e-05	2.57e-06	3.35e-05	0.000275352	6.31e-06	6.3e-06	3.22e-06	7.15e-06	8.14e-06	6.38e-05	5.12e-05	1.55e-05	4.27e-05	4.43e-05	1.85e-05	9.48e-05	2.79e-06	1.42e-05	1.42e-05	7.76e-06	7.47e-06	3.22e-06	4.87e-06	2.24e-06	3.66e-06	0	5.52e-07	9e-06	1.37e-06	4.98e-05	1.39e-05
THAUERA	1.73e-05	3.83e-06	8.52e-06	9.61e-06	1.46e-05	3.04e-07	0	6.71e-06	3.76e-06	1.58e-07	0	0	0	2.04e-06	2.13e-05	1.43e-05	0	1.27e-05	4.88e-06	6.78e-06	4.82e-06	8.37e-07	3.97e-06	0	5.82e-07	0	1.43e-06	1.39e-06	0	0	0	3.86e-07	0	7.55e-07	7.11e-06	7.32e-07
SCHMIDHEMPELIA	1.73e-05	2e-05	1.46e-05	1.54e-05	1.71e-05	1.49e-05	1.91e-05	1.63e-05	1.85e-05	1.73e-05	1.04e-05	1.57e-05	2.35e-05	1.51e-05	7.97e-06	1.43e-05	1.74e-05	1.17e-05	1.52e-05	1.56e-05	1.29e-05	1.67e-05	1.53e-05	9.35e-06	1.55e-05	1.77e-05	1.61e-05	1.75e-05	1.79e-05	1.22e-05	1.33e-05	1.73e-05	2.23e-05	1.17e-05	3.27e-05	1.21e-05
PARACOCCUS	1.7e-05	1.68e-05	2.03e-05	6.47e-05	7.29e-05	2e-05	0	2.34e-05	1.26e-05	2.99e-06	0	1.81e-06	2.54e-06	2.04e-06	5.58e-05	4.83e-05	9e-06	1.17e-05	1.21e-05	8.99e-06	2.31e-05	3.58e-06	1.89e-06	1.42e-06	1.16e-06	1.36e-06	4.29e-06	1.39e-06	5.59e-07	7.33e-07	1.46e-06	0	0	8.24e-07	2.99e-05	1.83e-06
AZOARCUS	1.67e-05	1.97e-06	5.03e-06	4.81e-06	1.82e-05	1.52e-06	4.81e-07	1.33e-06	1.29e-06	1.18e-06	7.87e-07	1.13e-06	0	0	1.39e-05	1.28e-06	0	3.07e-06	4.39e-06	4.9e-06	6.43e-06	2.09e-07	2.36e-07	0	0	0	0	0	0	1.83e-07	0	3.86e-07	0	4.8e-07	7.11e-06	7.32e-07
METHYLOCELLA	1.65e-05	3.59e-06	3.22e-06	4.94e-06	1.66e-05	1.87e-06	0	1.6e-06	7.24e-07	0	0	1.07e-06	1.59e-06	0	0	6.4e-06	4.14e-06	1.33e-06	1.05e-06	2.01e-07	2.68e-06	2.32e-07	0	0	0	0	2.14e-07	0	0	0	0	0	0	0	0	7.32e-07
THIOMICROSPIRA	1.64e-05	1.19e-05	1.48e-05	1.58e-05	8.46e-06	1.02e-05	1.35e-05	1.72e-05	1.32e-05	1.8e-05	7.87e-06	1.33e-05	1.22e-05	1.6e-05	0	1.23e-05	1.3e-05	1.51e-05	1.34e-05	1.63e-05	1.16e-05	1.86e-05	1.22e-05	1.84e-05	1.92e-05	1.81e-05	1.2e-05	1.17e-05	1.27e-05	1.5e-05	1.46e-05	1.4e-05	1.53e-05	1.67e-05	1.56e-05	1.24e-05
KINEOCOCCUS	1.63e-05	1.75e-05	2.35e-05	6.3e-05	9.62e-05	1.61e-05	6.41e-07	1.76e-05	1.99e-05	7.49e-06	3.15e-06	8.53e-06	3.97e-06	1.88e-05	6.38e-05	5.12e-06	0	1.47e-05	3.16e-06	6.82e-06	8.84e-06	4.65e-07	9.45e-07	0	1.94e-07	0	0	6.96e-07	5.59e-07	2.44e-07	0	2.21e-06	0	0	3.56e-06	0
ALICYCLIPHILUS	1.63e-05	3.02e-05	3.4e-05	8.66e-05	0.000122596	1.6e-05	2.69e-06	3.45e-05	2.16e-05	1.18e-05	6.14e-06	7.74e-06	3.82e-06	1.25e-05	5.9e-05	6.71e-05	5.58e-06	8.49e-05	3.79e-05	2.62e-05	6.35e-05	1.18e-05	1.68e-05	4.34e-06	1.06e-05	3.94e-06	5.34e-06	1.39e-06	3.63e-06	1.17e-06	2.73e-07	3.97e-06	6e-06	1.65e-06	4.98e-05	4.68e-06
NEISSERIA	1.6e-05	5.13e-05	3.07e-05	7.03e-05	0.00150098	3.42e-05	2.57e-06	6.48e-05	2.17e-05	6.02e-06	4.88e-06	2.99e-05	9.14e-06	8.28e-05	4.46e-05	5.87e-05	0.000134539	7.07e-05	4.76e-05	2.49e-05	6.26e-05	7.95e-06	1.98e-05	8.68e-06	1.14e-05	3.53e-06	4.5e-06	1.13e-05	4.79e-06	6.13e-06	2e-06	2.04e-06	2.04e-05	3.16e-06	0.000111321	1.65e-05
ACTINOMYCES	1.59e-05	2.13e-05	3.14e-05	8.86e-05	0.000182118	4.04e-05	2.57e-06	4.02e-05	2.07e-05	2.17e-06	5.51e-06	3.56e-05	9.54e-07	0	6.38e-05	0.000107573	0.000102998	8.57e-05	9.33e-05	6.34e-05	4.82e-05	8.46e-06	8.5e-06	1.26e-05	3.44e-05	2.04e-06	5.36e-06	2.59e-05	7.82e-07	5.86e-06	9.11e-08	1.77e-06	4.5e-06	0	7.35e-05	1.44e-05
SYNTROPHOMONAS	1.57e-05	0	0	0	0	0	0	0	0	0	0	0	0	0	0	0	0	0	0	0	0	0	0	0	0	0	0	0	0	0	0	0	0	0	0	0
MACROCOCCUS	1.57e-05	2.01e-05	2.43e-05	3.38e-05	2.3e-05	2.47e-05	2.05e-05	1.97e-05	2.41e-05	1.67e-05	1.1e-05	2.03e-05	2.3e-05	1.12e-05	0	1.54e-05	0.000110237	1.6e-05	1.4e-05	1.06e-05	1.12e-05	1.77e-05	1.7e-05	9.2e-06	1.58e-05	1.88e-05	1.13e-05	1.53e-05	1.85e-05	8.8e-06	2.03e-05	1.62e-05	1.04e-05	1.1e-05	2.13e-05	1.85e-05
RHODOBACTER	1.53e-05	6.39e-06	1.05e-05	2.87e-05	1.8e-05	2.92e-06	2.57e-07	1.02e-05	6.37e-06	1.1e-06	1.89e-06	1.29e-06	7.95e-07	2.04e-06	0	3.33e-05	9.93e-06	7.47e-06	6.33e-06	7.38e-06	7.71e-06	7.44e-07	2.83e-06	0	5.82e-07	6.79e-07	0	5.57e-07	0	2.05e-06	0	5.52e-07	2.93e-06	5.49e-07	5.69e-06	8.78e-07
SALINIBACTERIUM	1.53e-05	9.34e-06	1.68e-05	3.65e-05	6.73e-05	2.13e-05	6.41e-07	4.79e-06	1.24e-05	2.36e-06	4.33e-06	6.23e-06	1.19e-06	2.04e-06	9.96e-06	1.96e-05	3.1e-06	2.22e-06	2.81e-06	3.95e-06	3.05e-06	4.09e-06	1.89e-06	0	9.7e-07	6.79e-07	0	6.96e-07	9.32e-07	0	0	0	0	0	7.11e-06	1.46e-06
BLASTOCOCCUS	1.53e-05	1.1e-05	2.62e-05	7.8e-05	0.000122805	1.15e-05	1.79e-06	4.8e-05	9.25e-06	1.6e-06	2.68e-06	8.01e-06	1.35e-06	3.05e-06	7.19e-05	1.06e-05	1.24e-05	1.03e-05	5.53e-06	9.63e-07	1.14e-05	1.49e-06	2.2e-06	4.72e-07	2.91e-06	1.15e-06	0	1.39e-07	1.12e-07	0	0	8e-07	8.44e-07	1.37e-06	3.56e-06	1.83e-06
PSEUDOALTEROMONAS	1.51e-05	1.54e-05	1.53e-05	1.04e-05	9.82e-06	1.05e-05	1.62e-05	2.18e-05	1.97e-05	1.2e-05	9.08e-06	1.78e-05	1.76e-05	1.06e-05	3.03e-05	2.56e-06	1.65e-05	8.94e-06	1.47e-05	1.44e-05	1.14e-05	1.75e-05	1.27e-05	9.3e-06	1.86e-05	1.39e-05	1.61e-05	1.12e-05	1.11e-05	1.5e-05	1.86e-05	1.4e-05	8.74e-06	1.54e-05	8.54e-06	1.1e-05
THIOMONAS	1.5e-05	2.21e-05	2.68e-05	5.44e-05	0.00011459	1.62e-05	3.68e-06	1.87e-05	2.08e-05	1.94e-06	1.73e-06	4.45e-06	2.91e-06	3.66e-06	7.17e-05	1.83e-05	1.02e-05	4.28e-05	2.35e-05	1.45e-05	2.55e-05	1.86e-06	8.6e-06	3.3e-06	2.43e-06	0	2.93e-06	1.67e-06	1.62e-06	1.51e-06	0	7.72e-07	3.45e-06	6.86e-07	1.47e-05	3e-06
CYANOBACTERIA/PLANKTOTHRIX	1.49e-05	4.31e-06	2.68e-06	3.02e-06	1.11e-06	2.68e-06	2.57e-06	3.19e-07	8.68e-07	4.73e-07	3.94e-07	3.87e-07	0	0	1.59e-06	0	0	1.87e-06	4.22e-07	0	0	1.12e-06	1.7e-06	0	0	6.79e-07	2.14e-07	8.35e-07	4.47e-07	7.33e-07	2.96e-07	3.31e-07	2.25e-07	1.51e-06	0	8.78e-07
PARABURKHOLDERIA	1.48e-05	1.39e-05	1.16e-05	2.39e-05	3.99e-05	5.84e-06	3.21e-07	1.3e-05	4.95e-06	2.84e-06	2.62e-06	2.97e-06	9.54e-07	4.07e-06	0	1.54e-05	3.1e-06	7.94e-06	1.21e-05	9.18e-06	2.77e-05	7.44e-07	4.34e-06	0	9.7e-07	0	1.07e-06	4e-06	2.12e-06	1.17e-06	9.11e-08	8.83e-07	2.25e-06	8.24e-07	4.27e-06	2.93e-06
CYANOBACTERIA/TRICHORMUS	1.47e-05	1.44e-07	1.61e-07	0	1.57e-06	0	3.85e-07	0	1.09e-06	1.58e-07	1.57e-06	1.29e-07	0	0	3.99e-06	0	0	0	2.11e-07	3.21e-07	3.21e-07	1.86e-07	0	8.5e-07	0	0	0	0	1.12e-07	0	9.11e-08	0	2.25e-07	1.37e-07	0	1.46e-07
OENOCOCCUS	1.46e-05	1.06e-05	1.21e-05	1.42e-05	5.43e-06	1.49e-05	1.18e-05	1.41e-05	1.02e-05	1.37e-05	1.26e-05	1.17e-05	9.86e-06	1.05e-05	1.59e-06	4.1e-06	1.43e-05	1.07e-05	1e-05	8.02e-06	9.64e-06	8.74e-06	1.02e-05	1.08e-05	1.3e-05	9.1e-06	8.15e-06	8.21e-06	7.96e-06	8.61e-06	8.72e-06	1.01e-05	1.06e-05	1.14e-05	7.11e-06	1.14e-05
OLEISPIRA	1.46e-05	2.04e-05	1.26e-05	1.85e-05	1.55e-05	1.82e-05	1.35e-05	1.09e-05	1.45e-05	1.97e-05	1.54e-05	1.73e-05	1.07e-05	1.87e-05	1.28e-05	1.18e-05	8.38e-06	1.26e-05	9.21e-06	8.83e-06	1.33e-05	8.93e-06	8.78e-06	1.05e-05	1.06e-05	1.08e-05	8.9e-06	8.42e-06	1.05e-05	8.14e-06	6.74e-06	8.77e-06	5.4e-06	9.13e-06	1.56e-05	7.1e-06
BACTEROIDETES/ELIZABETHKINGIA	1.45e-05	6.75e-06	3.68e-06	1.76e-05	3.29e-05	1.58e-05	3.21e-07	0	1.25e-06	0	3.15e-06	2.45e-06	2.65e-07	0	4.25e-05	1.54e-05	3.1e-06	2.59e-05	5.1e-06	2.81e-06	8.89e-06	3.21e-06	4.72e-06	0	9.7e-07	0	0	3.48e-07	1.68e-06	2.93e-06	9.11e-07	3.86e-07	1.13e-06	0	0	2.56e-06
POLYNUCLEOBACTER	1.44e-05	9.38e-06	2.04e-05	4.27e-05	5.76e-05	8.28e-06	1.71e-06	1.39e-05	1.35e-05	2.1e-06	2.52e-06	3.57e-06	2.28e-06	6.78e-06	9.03e-06	1.26e-05	3.1e-06	2.76e-05	1.53e-05	7.54e-06	1.84e-05	3.68e-06	8.69e-06	2.55e-06	3.43e-06	1.54e-06	8.58e-07	1.25e-06	1.34e-06	1.61e-06	8.2e-07	1.1e-06	0	1.41e-06	1.33e-05	2.05e-06
THIOALKALIVIBRIO	1.43e-05	1.66e-05	2.08e-05	3.94e-05	7.02e-05	1.69e-05	5.53e-06	1.09e-05	1.91e-05	7.87e-06	5.67e-06	7.34e-06	6.53e-06	1.07e-05	2.47e-05	1.63e-05	1.06e-05	1.85e-05	9.75e-06	4.6e-06	1.68e-05	7.18e-06	4.99e-06	6.73e-06	4.85e-06	1.75e-06	5.86e-06	2.61e-06	3.91e-06	6.01e-06	5.54e-06	4.32e-06	3.51e-06	3.2e-06	7.11e-06	4.27e-06
MORAXELLA	1.43e-05	2e-05	1.75e-05	2.54e-05	3.72e-05	2.92e-06	1.28e-06	1.02e-05	1.01e-05	1.89e-06	2.83e-06	1.42e-06	2.38e-06	4.07e-06	0.00173139	9.63e-05	2.64e-05	0.000115326	7.11e-05	2.66e-05	0.000172538	1.06e-05	1.02e-05	1.56e-05	1.49e-05	3.94e-06	5.15e-06	4.18e-06	3.8e-06	3.22e-06	4.55e-07	1.88e-06	6.75e-06	5.9e-06	6.4e-05	8.34e-06
HIRSCHIA	1.39e-05	0	0	0	3.13e-06	0	0	3.19e-06	0	0	0	0	0	0	0	1.71e-06	0	0	0	0	0	0	0	0	0	0	0	0	0	0	0	0	0	0	0	0
FINEGOLDIA	1.39e-05	1.01e-05	2.41e-06	6.59e-06	1.04e-05	2.43e-06	1.92e-06	1.6e-05	4.34e-06	1.58e-06	3.15e-06	3.22e-06	1.59e-06	0	0.000175371	1.02e-05	0	4e-05	3.25e-05	1.49e-05	4.92e-05	6.51e-06	4.53e-06	4.25e-06	1.46e-06	0	0	0	1.12e-06	3.66e-06	4.55e-07	8.83e-07	3.38e-06	4.74e-06	0	2.19e-06
DEINOCOCCUS-THERMUS	1.33e-05	1.54e-05	1.29e-05	6.16e-05	8.4e-05	8.52e-06	0	1.28e-05	5.21e-06	1.58e-06	3.15e-06	4e-06	3.18e-06	2.04e-06	7.97e-05	1.02e-05	6.2e-06	0	1.37e-05	4.81e-06	1.16e-05	0	1.89e-06	0	0	1.36e-06	5.36e-07	0	0	1.47e-06	0	0	0	1.37e-06	0	0
METHYLOPHAGA	1.33e-05	1.05e-05	1.24e-05	2.63e-05	1.13e-05	1.29e-05	1.15e-05	1.47e-05	1.09e-05	8.91e-06	8.82e-06	1.22e-05	9.3e-06	1.67e-05	1.25e-05	8.71e-06	9.77e-06	1.17e-05	9.07e-06	9.63e-06	6.53e-06	7.11e-06	1.06e-05	6.94e-06	7.37e-06	1.18e-05	1.08e-05	1.07e-05	1.34e-05	7.99e-06	1.07e-05	9.1e-06	1.09e-05	1.14e-05	2.85e-06	1.16e-05
THALASSOTALEA	1.33e-05	1.42e-05	2.03e-05	8.9e-06	1.42e-05	1.03e-05	1.81e-05	1.16e-05	1.6e-05	1.64e-05	1.52e-05	1.58e-05	1.63e-05	9.16e-06	2.39e-05	1.02e-05	6.2e-06	3.2e-06	1.27e-05	1.29e-05	1.38e-05	1.54e-05	1.52e-05	9.42e-06	1.5e-05	1.57e-05	1.1e-05	1.38e-05	1.68e-05	1.48e-05	2.19e-05	1.72e-05	1.34e-05	1.48e-05	2.85e-06	1.73e-05
LEUCOBACTER	1.31e-05	1.13e-05	1.46e-05	2.2e-05	4.31e-05	6.82e-06	1.03e-06	1.01e-05	6.01e-06	7.88e-07	2.83e-06	7.19e-06	2.23e-06	0	3.19e-06	1.02e-06	3.72e-06	4.74e-06	3.37e-06	1.56e-06	6.51e-06	1.93e-06	4.72e-07	2.83e-07	1.75e-06	0	0	0	2.79e-07	0	9.11e-08	9.93e-07	2.25e-06	1.37e-07	2.13e-05	8.78e-07
III.THERMOANAEROBACTERIUM	1.31e-05	5.58e-06	8.13e-06	5.93e-06	1.29e-05	3.41e-06	6.35e-06	2.87e-06	4.49e-06	7.41e-06	6.3e-07	3.87e-06	6.12e-06	5.29e-06	7.97e-06	2.05e-06	4.34e-06	1.39e-05	9.45e-06	7.92e-06	1.15e-05	3.97e-06	5.1e-06	2.69e-06	4.95e-06	4.55e-06	3.43e-06	5.08e-06	6.2e-06	4.03e-06	5.54e-06	3.31e-06	1.8e-06	3.98e-06	0	7.17e-06
PANDORAEA	1.31e-05	7.61e-06	7.73e-06	1.96e-05	5.18e-05	3.9e-06	2.82e-06	1.56e-05	5.57e-06	3.07e-06	4.72e-06	1.68e-06	1.59e-06	5.29e-06	2.55e-05	2.56e-06	4.34e-06	2.35e-05	1.41e-05	7.7e-06	1.38e-05	1.12e-06	4.53e-06	1.42e-06	1.55e-06	1.36e-06	4.29e-06	1.67e-06	6.71e-07	2.2e-06	4.55e-07	1.1e-06	1.13e-06	1.1e-06	1.14e-05	7.32e-07
FILIFACTOR	1.31e-05	1.8e-05	1.41e-05	1.15e-05	2.3e-05	2.07e-05	1.67e-05	1.6e-05	1.45e-05	1.66e-05	1.57e-05	1.74e-05	2.23e-05	2.24e-05	0	1.54e-05	2.17e-05	1.74e-05	2.21e-05	1.63e-05	1.61e-05	1.3e-05	1.98e-05	2.27e-05	1.55e-05	1.86e-05	1.5e-05	1.67e-05	1.45e-05	1.39e-05	1.42e-05	1.24e-05	1.58e-05	1.82e-05	0	1.56e-05
HYPHOMICROBIUM	1.3e-05	1.44e-06	3.46e-06	1.02e-05	4.59e-06	5.36e-06	0	4.79e-06	1.09e-06	0	0	1.29e-06	0	2.04e-06	0	5.12e-06	0	5.61e-06	3.16e-06	0	2.57e-06	0	0	0	0	0	0	0	0	0	0	1.32e-06	0	0	4.98e-06	0
ADVENELLA	1.3e-05	1.85e-05	2e-05	5.15e-05	8.51e-05	6.45e-06	5.77e-07	2.33e-05	1.82e-05	3.63e-06	4.2e-06	7.54e-06	4.61e-06	7.26e-06	6.72e-05	1.33e-05	1.49e-05	3.83e-05	2.7e-05	6.42e-06	2.7e-05	5.02e-06	9.7e-06	0	3.1e-06	5.43e-07	4.29e-07	5.57e-07	7.82e-07	1.03e-06	1.82e-07	2.59e-06	1.8e-06	1.37e-06	4.13e-05	1.66e-06
ALKALILIMNICOLA	1.29e-05	2.33e-05	1.87e-05	4.78e-05	8.33e-05	1.47e-05	4.49e-06	1.67e-05	1.56e-05	5.39e-06	2.1e-06	2.6e-06	3.18e-06	8.14e-06	2.39e-05	2.05e-05	1.55e-06	1.2e-05	1.22e-05	4.41e-06	2.17e-05	9.3e-07	1.89e-06	1.42e-06	9.7e-07	6.79e-07	5.36e-07	6.96e-07	2.79e-07	1.47e-06	0	1.1e-06	2.25e-06	1.37e-06	0	3.66e-07
CYANOBACTERIA/TRICHODESMIUM	1.27e-05	0	0	4.12e-07	0	0	0	0	0	0	0	0	0	0	0	0	0	0	1.05e-06	8.02e-07	0	0	0	0	0	0	0	0	0	0	0	0	0	6.86e-07	0	0
DESULFOTOMACULUM	1.27e-05	2.3e-05	2.09e-05	2.2e-05	2.24e-05	1.27e-05	1.08e-05	1.34e-05	1.27e-05	1.51e-05	1.72e-05	1.88e-05	1.7e-05	9.36e-06	1.59e-05	1.2e-05	4.14e-06	5.61e-06	1.4e-05	1.46e-05	1.87e-05	1.19e-05	1.17e-05	9.39e-06	8.54e-06	7.54e-06	8.43e-06	9.62e-06	8.45e-06	6.94e-06	5.14e-06	1.02e-05	8.06e-06	7.81e-06	9.48e-06	1.23e-05
HALOTHIOBACILLUS	1.26e-05	1.52e-05	1.31e-05	3.17e-05	3.14e-05	1.34e-05	1.36e-05	7.72e-06	9.77e-06	7.41e-06	9.13e-06	1.23e-05	3.74e-06	3.87e-06	1.36e-05	1.87e-05	6.2e-06	1.88e-05	1.35e-05	9.98e-06	1.17e-05	9.55e-06	1.05e-05	8.21e-06	9.61e-06	9.78e-06	4.93e-06	8.49e-06	1.01e-05	9.46e-06	1.22e-05	7.61e-06	1.01e-05	8.58e-06	1.56e-05	6.95e-06
ERYTHROBACTER	1.25e-05	3e-06	1.1e-05	2.36e-05	2.71e-05	2.43e-06	8.55e-07	1.6e-05	5.02e-06	3.15e-06	0	1.93e-06	0	0	9.57e-06	1.02e-06	0	7.79e-06	2e-06	2.81e-06	4.02e-06	1.55e-07	6.14e-07	0	9.7e-07	0	1.07e-06	0	0	0	0	0	3e-06	0	1.13e-05	2.44e-07
ARTHROMITUS	1.22e-05	1.51e-05	9.66e-06	1.32e-05	6.27e-06	1.22e-05	1.41e-05	6.39e-06	1.36e-05	1.26e-05	1.73e-05	1.16e-05	1.35e-05	1.22e-05	7.97e-06	1.02e-05	2.17e-05	9.34e-06	1.48e-05	1.52e-05	8.03e-06	9.3e-06	1.13e-05	7.08e-06	8.73e-06	8.15e-06	1.61e-05	6.27e-06	1.45e-05	1.32e-05	7.74e-06	1.1e-05	1.4e-05	1.03e-05	0	9.51e-06
OCEANIMONAS	1.22e-05	8.98e-06	1.13e-05	5.19e-06	4.18e-06	1.08e-05	1.39e-05	1.52e-05	1.45e-05	1.44e-05	4.72e-06	9.89e-06	1.45e-05	7.8e-06	2.39e-05	1.79e-05	1.24e-05	7.12e-06	9.84e-06	1.22e-05	1.45e-05	1.28e-05	2.01e-05	8.26e-06	9.22e-06	1.66e-05	1.18e-05	1.31e-05	1.3e-05	9.41e-06	1.81e-05	1.09e-05	9.23e-06	1.92e-05	3.56e-06	1.26e-05
TATLOCKIA	1.22e-05	1.34e-05	9.6e-06	1.45e-05	1.36e-05	1.17e-05	1.65e-05	1.53e-05	1.45e-05	1.66e-05	1.45e-05	1.42e-05	1.26e-05	1.3e-05	1.28e-05	1.05e-05	1.3e-05	1.19e-05	1.31e-05	1.33e-05	1.11e-05	1.59e-05	1.36e-05	1.25e-05	1.24e-05	1.43e-05	1.18e-05	1.46e-05	1.52e-05	1.41e-05	1.46e-05	1.4e-05	1.35e-05	1.56e-05	5.69e-06	1.17e-05
BEUTENBERGIA	1.2e-05	4.55e-06	1.16e-05	1.21e-05	2.72e-05	7.34e-06	3.34e-06	1.6e-06	5.45e-06	3.42e-06	3.15e-07	9.03e-07	1.99e-06	0	0	1.58e-05	0	7.21e-06	1.05e-06	7.22e-07	3.75e-06	0	1.89e-06	0	5.17e-07	0	0	0	2.79e-07	0	0	0	0	1.37e-07	4.98e-06	0
THIORHODOSPIRA	1.18e-05	1.93e-05	1.99e-05	5.38e-05	7.03e-05	1.54e-05	1.82e-06	1.04e-05	1.43e-05	1.13e-05	6.82e-06	8.38e-06	3.71e-06	1.02e-06	5.18e-05	2.73e-05	6.2e-06	8.05e-06	4.43e-06	4.17e-06	1.02e-05	1.7e-06	2.36e-06	0	9.7e-07	0	2.14e-07	1.28e-06	4.66e-07	2.44e-07	1.52e-07	1.43e-06	9.38e-07	3.43e-07	7.11e-06	3.66e-07
MARICAULIS	1.13e-05	2.15e-06	1.03e-06	0	5.22e-07	1.77e-06	0	3.19e-07	0	0	0	2.15e-07	0	0	0	0	6.2e-07	1.67e-06	0	8.02e-07	1.93e-06	0	0	0	0	0	0	0	0	0	0	0	0	0	0	0
AGGREGATIBACTER	1.13e-05	1.44e-05	1.26e-05	1.88e-05	2e-05	1.77e-05	1.23e-05	1.02e-05	1.1e-05	9.06e-06	8.97e-06	1.27e-05	7.37e-06	1.34e-05	7.97e-06	1.59e-05	3.07e-05	1.08e-05	6.43e-06	1.32e-05	1.3e-05	6.37e-06	3.78e-06	3.12e-06	1.94e-06	5.98e-06	4.72e-06	2.78e-06	5.87e-06	7.04e-06	6.92e-06	6.4e-06	7.88e-06	6.59e-06	4.27e-06	4.97e-06
BACTEROIDETES/ORNITHOBACTERIUM	1.1e-05	2.3e-06	8.05e-07	1.65e-06	5.85e-06	0	0	0	0	0	0	9.67e-07	0	0	0	4.1e-06	0	8.01e-07	0	0	9.64e-07	0	0	0	0	0	0	6.96e-07	0	0	0	3.31e-07	1.13e-06	0	0	0
GYNUELLA	1.09e-05	1.64e-05	1.48e-05	5.88e-06	1e-05	1.59e-05	1.54e-05	9e-06	1.49e-05	1.3e-05	1.09e-05	1.07e-05	1.42e-05	1.23e-05	4.78e-06	1.02e-06	1.23e-05	7.74e-06	1.04e-05	9.28e-06	8.35e-06	1.36e-05	1.34e-05	1.53e-05	1.1e-05	1.65e-05	9.22e-06	1.2e-05	1.31e-05	1.32e-05	1.52e-05	1.15e-05	1.32e-05	1.32e-05	1.21e-05	1.18e-05
SULFURITALEA	1.07e-05	3.16e-06	1.17e-06	5.93e-06	1.78e-05	3.17e-06	0	1.92e-06	1.23e-06	1.1e-06	0	1.29e-07	0	1.32e-06	7.97e-06	1.02e-06	6.2e-07	8.01e-07	1.16e-06	1.69e-06	1.61e-06	1e-06	2.64e-06	2.83e-07	0	6.11e-07	4.29e-07	1.67e-06	2.24e-07	5.86e-07	3.64e-07	4.41e-07	0	8.24e-07	6.4e-06	2.93e-07
SPIRIBACTER	1.06e-05	2.43e-05	2.96e-05	4.59e-05	7.33e-05	2.63e-05	7.82e-06	1.3e-05	1.45e-05	1.02e-05	1.14e-05	8.23e-06	8.19e-06	1.04e-05	3.77e-05	5.89e-06	1.46e-05	1.21e-05	1.04e-05	3.85e-06	9.48e-06	5.86e-06	7.23e-06	2.27e-06	3.04e-06	3.26e-06	1.61e-06	2.65e-06	1.06e-06	3.66e-06	2.55e-06	1.99e-06	3.43e-06	5.49e-06	2.42e-05	7.1e-06
POLYCYCLOVORANS	1.05e-05	1.58e-05	8.32e-06	4.5e-05	7.31e-05	1.1e-05	6.41e-07	7.98e-06	1.3e-05	4.1e-06	5.51e-06	1.93e-06	2.38e-06	4.07e-06	3.19e-05	2.05e-05	3.1e-06	6.94e-06	8.64e-06	6.42e-06	1.45e-05	4.65e-07	0	4.25e-06	0	0	0	6.96e-07	5.59e-07	0	2.28e-07	6.62e-07	1.13e-06	3.43e-07	0	0
PSYCHROBACTER	1.01e-05	1.16e-05	1.8e-05	3.03e-05	2.51e-05	1.53e-05	3.85e-06	1.69e-05	7.96e-06	9.14e-06	9.76e-06	8.25e-06	3.18e-06	6.51e-06	1.59e-05	2.87e-05	1.24e-05	4.22e-05	4.24e-05	5.62e-06	2.25e-05	7.22e-06	1.28e-05	8.5e-06	4.85e-06	3.12e-06	4.5e-06	5.57e-06	1.12e-06	3.62e-06	1.46e-06	3.64e-06	3.38e-06	5.35e-06	6.12e-05	6e-06
KYTOCOCCUS	1e-05	2.87e-06	8.21e-06	8.29e-06	1.69e-05	4.5e-06	1.28e-07	1.92e-06	1.23e-06	2.36e-06	2.28e-06	1.29e-06	0	0	1.59e-05	9.39e-06	0	1.24e-05	3.43e-06	4.28e-07	2.46e-06	4.65e-07	1.42e-06	4.72e-07	1.46e-06	0	0	0	0	7.33e-07	0	1.1e-06	0	3.43e-07	0	0
BACTEROIDETES/CHLOROBIUM/PELODICTYON	9.88e-06	7.42e-06	8.05e-06	2.53e-05	3.69e-05	7.3e-06	2.57e-06	6.39e-06	6.75e-06	3.94e-06	0	1.93e-06	7.95e-07	4.07e-06	1.59e-05	1.71e-05	0	1.33e-06	4.22e-06	1.07e-06	6.43e-06	4.65e-07	9.45e-07	1.89e-06	0	2.04e-06	0	0	0	0	0	0	0	0	0	0
LEPTOTRICHIA	9.88e-06	2.15e-06	2.41e-06	8.24e-06	1.67e-05	6.09e-06	0	4.79e-06	3.62e-06	0	0	2.58e-06	0	0	7.97e-06	0	1.55e-05	3.07e-05	2.35e-05	9.9e-06	5.62e-05	1.39e-06	2.2e-06	4.25e-06	3.88e-06	2.04e-06	1.07e-06	1.39e-06	0	0	0	1.1e-06	3.38e-06	2.75e-06	0	4.11e-05
GEODERMATOPHILUS	9.87e-06	6.64e-06	1.81e-05	2.13e-05	4.96e-05	6.63e-06	1.6e-07	2.1e-05	6.11e-06	1.97e-06	3.73e-06	6.97e-06	0	1.02e-06	2.98e-05	2.05e-06	1.55e-06	8.43e-06	2.02e-06	4.01e-06	1.2e-06	5.58e-07	0	4.72e-07	0	1.83e-06	0	0	0	0	0	1.7e-06	2.81e-07	0	1.42e-05	2.56e-06
RHIZOBIUM/RHIZOBIUM	9.85e-06	8.79e-06	1.09e-05	1.73e-05	4e-05	1.24e-05	5.13e-07	6.23e-06	2.79e-06	1.08e-06	7.87e-07	2.71e-06	0	8.14e-06	1.75e-05	2.77e-05	3.1e-06	6.65e-06	7.77e-06	1.85e-06	1.2e-05	1.58e-06	2.46e-06	0	0	0	0	8.35e-07	0	7.33e-07	0	2.21e-07	1.5e-06	0	9.96e-06	8.29e-07
DELTA/BDELLOVIBRIO	9.81e-06	7.9e-06	5.63e-06	1.32e-05	4.59e-05	4.87e-06	2.57e-06	3.19e-06	6.51e-06	7.88e-07	0	2.26e-06	7.95e-07	0	7.97e-06	1.02e-05	0	1.33e-06	1.05e-06	8.02e-07	0	0	0	0	0	0	1.07e-06	0	0	0	0	9.93e-07	0	6.86e-07	0	7.32e-07
NITROSOCOCCUS	9.76e-06	2e-05	1.52e-05	3.79e-05	9.31e-05	1.83e-05	6.09e-06	9.58e-06	8.86e-06	1.16e-05	5.51e-06	6.45e-06	7.95e-06	0	5.58e-05	5.12e-06	2.17e-05	1.47e-05	6.85e-06	9.15e-06	8.03e-06	2.79e-06	8.03e-06	5.66e-06	5.34e-06	4.07e-06	4.5e-06	3.76e-06	3.35e-06	5.86e-06	2.64e-06	5.08e-06	5.63e-06	2.75e-06	3.56e-06	4.39e-06
KOMAGATAEIBACTER	9.73e-06	2.44e-06	7.75e-06	6.1e-06	1.51e-05	4.67e-06	2.74e-06	3.51e-06	1.42e-05	0	9.44e-07	2.39e-06	9.54e-07	4.07e-07	0	1.33e-05	1.24e-06	1.33e-06	1.48e-06	1.93e-06	2.01e-06	7.44e-07	3.4e-06	0	0	6.79e-07	0	0	0	3.66e-07	0	0	0	0	0	0
SALINICOCCUS	9.59e-06	1.23e-05	5.47e-06	1.29e-05	1.04e-05	6.9e-06	7.31e-06	9.26e-06	9.41e-06	9.46e-06	9.76e-06	9.8e-06	8.95e-06	5.7e-06	7.97e-06	7.17e-06	9.82e-06	2.6e-05	1.85e-05	1.32e-05	1.19e-05	1.2e-05	6.86e-06	8.02e-06	8.47e-06	8.24e-06	1.39e-05	1.25e-05	1.04e-05	8.5e-06	1.12e-05	7.39e-06	1.28e-05	1.03e-05	1.99e-05	1.22e-05
VEILLONELLA	9.59e-06	1.87e-05	7.24e-06	6.1e-05	8.35e-05	2.19e-05	5.77e-06	2.55e-05	9.41e-06	3.94e-06	3.15e-06	1.16e-05	5.56e-06	8.14e-06	0.0001116	5.63e-05	9.62e-05	5.82e-05	4.53e-05	2.81e-05	7.71e-05	8.83e-06	2.17e-05	1.42e-05	7.37e-05	5.43e-06	4.29e-06	0.000121827	1.06e-05	7.33e-06	5.46e-06	6.07e-06	1.46e-05	8.92e-06	7.11e-05	8.05e-06
NITROBACTER	9.56e-06	1.28e-05	1.15e-05	3.84e-05	8.18e-05	2.15e-05	0	1.31e-05	1.09e-05	4.89e-06	3.15e-06	3.35e-06	1.19e-06	0	2.39e-05	1.28e-05	0	2.39e-05	1.74e-05	3.61e-06	3.06e-05	2.71e-06	2.6e-06	0	9.7e-07	0	0	0	5.59e-07	2.93e-06	0	6.62e-07	0	2.06e-06	4.27e-05	0
ACIDITHIOBACILLUS	9.5e-06	2.88e-06	1.21e-06	1.48e-05	2.05e-05	4.87e-06	0	1.28e-06	2.03e-06	1.26e-06	3.15e-06	6.45e-07	0	2.04e-06	2.39e-05	0	0	1.33e-06	2.11e-06	1.77e-06	0	3.72e-07	0	1.13e-06	9.7e-07	0	0	0	5.59e-07	0	0	0	0	6.86e-07	0	0
CALDALKALIBACILLUS	9.47e-06	1.05e-05	8.56e-06	1.7e-05	8.01e-06	8.97e-06	1.27e-05	9.15e-06	1e-05	9.98e-06	9.71e-06	9.66e-06	8.77e-06	9.84e-06	7.97e-06	7e-06	1.76e-05	8.28e-06	7.27e-06	6.75e-06	5.14e-06	1.06e-05	1.23e-05	1.29e-05	1.12e-05	1.31e-05	8.47e-06	1.18e-05	1.12e-05	1.25e-05	1.08e-05	9.24e-06	1.09e-05	1.46e-05	1.19e-05	1.26e-05
ACIDIPROPIONIBACTERIUM	9.4e-06	8.28e-06	9.05e-06	3.26e-05	4.32e-05	9.01e-06	1.06e-06	9.98e-06	8.38e-06	2.56e-06	1.97e-06	3.71e-06	2.9e-06	1.02e-06	1.79e-05	5.12e-06	3.1e-06	0.000573605	7.29e-06	4.33e-06	1.57e-05	0	3.26e-06	0	1.94e-06	0	0	1.39e-06	0	0	0	8.28e-07	0	0	1.07e-05	0
BACTEROIDETES/CHRYSEOBACTERIUM	9.36e-06	4.6e-06	1.93e-06	1.04e-05	7.52e-06	5.17e-06	1.28e-06	1.04e-05	1.45e-06	7.88e-07	0	2.61e-06	1.06e-06	0	2.39e-05	0	3.1e-06	1.29e-05	6.94e-06	1.81e-06	4.34e-06	4.28e-06	9.45e-07	7.08e-07	0	0	0	0	5.59e-07	1.1e-06	0	1.1e-07	0	0	7.11e-06	1.65e-06
ROTHIA	9.3e-06	4.5e-05	2.71e-05	0.000107507	0.000168891	4.92e-05	3.85e-06	0.000129603	3.81e-05	1.63e-05	6.3e-06	1.69e-05	3.71e-06	1.02e-05	9.57e-05	0.000212585	2.33e-05	0.000169519	0.000123763	4.88e-05	0.000164184	1.54e-05	8.09e-05	2.15e-05	3.36e-05	8.83e-06	8.93e-06	5.01e-05	4.66e-06	7.33e-06	6.07e-06	7.72e-06	4.05e-05	9.98e-06	7.82e-05	2.22e-05
PSEUDOVIBRIO	9.15e-06	9.58e-07	0	2.75e-06	2.09e-06	0	0	0	0	0	0	2.15e-07	0	0	0	0	0	0	0	0	8.03e-07	0	0	0	0	0	0	0	0	0	0	0	0	0	0	0
VERRUCOMICROBIUM	9.15e-06	7.42e-06	4.43e-06	7.14e-06	4.18e-05	2.43e-06	0	2.4e-06	6.15e-06	0	0	1.29e-06	1.59e-06	4.07e-06	0	0	3.1e-06	1.33e-06	2.11e-06	0	0	0	0	0	0	0	0	0	0	0	0	0	0	0	0	0
CYANOBACTERIA/CHAMAESIPHON	9.08e-06	1.44e-06	8.05e-07	1.98e-06	3.55e-06	0	0	0	0	1.58e-07	0	0	0	0	0	0	0	0	5.27e-07	0	0	0	0	0	0	0	0	0	0	0	0	0	0	0	7.11e-06	0
CYANOBACTERIA/MICROCYSTIS	9.07e-06	7.18e-07	4.83e-06	1.65e-06	6.27e-06	0	6.41e-07	7.98e-06	3.26e-06	2.36e-06	0	6.45e-07	0	2.04e-06	0	5.12e-06	0	4e-06	5.27e-06	0	1.61e-06	1.39e-06	1.89e-06	0	4.85e-07	3.4e-06	2.14e-06	2.78e-06	2.24e-06	3.66e-06	2.28e-06	2.21e-06	0	2.75e-06	0	2.19e-06
SYMBIOBACTER	9.04e-06	6.59e-06	3.9e-06	1.77e-05	3.11e-05	6.74e-06	2.57e-07	8.6e-06	5.21e-06	1.76e-06	5.75e-06	2.08e-06	2.17e-06	5.09e-07	2.07e-05	1.02e-06	6e-06	8.45e-06	4.74e-06	1.77e-06	1.16e-05	3.07e-06	2.55e-06	0	5.82e-07	6.79e-07	1.29e-06	1.39e-07	4.47e-07	0	0	3.31e-07	2.25e-07	1.37e-07	1.42e-06	2.93e-07
PHAEOMARINOBACTER	8.83e-06	3.23e-07	6.44e-07	2.58e-06	1.88e-06	2.43e-07	3.21e-07	3.99e-07	7.12e-07	3.94e-07	0	1.55e-06	0	0	0	1.28e-06	0	2.67e-07	1.05e-06	8.02e-07	0	9.3e-08	4.72e-07	0	0	0	0	0	0	0	0	0	0	0	0	0
DELTA/GEOBACTER	8.76e-06	7.18e-07	2.98e-06	9.89e-07	8.35e-06	2.68e-06	2.57e-07	1.6e-06	7.24e-07	2.05e-06	1.57e-06	6.45e-07	0	3.05e-06	1.06e-05	5.12e-06	0	5.61e-06	1.05e-06	8.02e-07	2.25e-06	0	0	1.42e-06	0	1.36e-07	1.07e-06	0	0	0	4.55e-07	0	6.75e-07	0	0	0
PIRELLULA	8.72e-06	0	0	0	6.27e-06	0	0	7.98e-07	7.24e-07	0	0	0	0	0	0	5.12e-06	0	1.33e-06	0	1.6e-06	0	0	1.89e-06	0	0	0	0	0	0	0	0	0	0	0	0	3.66e-07
SINGULISPHAERA	8.72e-06	1.15e-05	1.97e-05	8.4e-05	0.000108603	2.56e-05	3.21e-06	1.44e-05	1.23e-05	1.58e-06	0	1.16e-05	2.38e-06	6.11e-06	0.0001116	5.12e-06	0	9.34e-06	2.11e-06	1.6e-06	3.21e-06	2.32e-07	2.83e-06	0	0	6.79e-07	0	2.09e-06	1.12e-06	0	0	0	0	0	7.11e-06	0
ACTINOPLANES	8.69e-06	2.82e-06	5.34e-06	1.01e-05	2.3e-05	6.33e-06	1.92e-06	5.22e-06	3.8e-06	4.73e-07	3.15e-06	5.16e-07	0	0	5.58e-06	2.05e-05	1.24e-06	5.9e-06	2.53e-06	3.37e-06	9.8e-06	7.44e-07	1.13e-06	0	0	0	7.15e-07	0	5.03e-07	2.93e-06	0	0	1.01e-06	0	1.42e-06	1.46e-07
CYANOBACTERIA/STANIERIA	8.63e-06	1.08e-06	0	9.47e-06	7.31e-06	6.09e-07	0	0	1.45e-06	0	0	3.22e-07	2.78e-06	0	0	0	0	5.34e-06	2.64e-07	2.27e-06	8.03e-07	0	0	0	2.43e-07	0	0	0	0	0	0	5.52e-07	0	0	0	3.66e-07
METHYLOTENERA	8.54e-06	3.73e-06	0	8.35e-06	2.57e-05	2.13e-06	0	3.51e-06	2.29e-06	0	3.15e-06	2.77e-06	7.95e-07	0	0	3.07e-06	0	6.14e-06	1.05e-06	8.02e-07	5.78e-06	0	9.45e-07	1.42e-06	9.7e-07	0	3.22e-06	8.35e-07	1.43e-06	0	0	5.52e-07	4.5e-07	1.37e-06	0	1.22e-06
GLACIECOLA	8.43e-06	7.54e-06	9.12e-06	5.35e-06	5.22e-06	7.3e-06	7.42e-06	9.18e-06	1.17e-05	7.75e-06	6.03e-06	1.06e-05	9.54e-06	6.11e-06	0	2.56e-06	8.27e-06	6.01e-06	7.91e-06	9.43e-06	7.23e-06	9.84e-06	1.07e-05	6.84e-06	1.07e-05	9.51e-06	9.56e-06	8.01e-06	8.34e-06	1.1e-05	1.12e-05	9.47e-06	5.44e-06	9.61e-06	7.11e-06	8.58e-06
ACIDIPHILIUM	8.41e-06	3.45e-06	5.31e-06	9.23e-06	1.85e-05	5.84e-06	7.7e-07	9.9e-06	3.32e-05	0	2.52e-06	4e-06	9.54e-07	2.44e-06	1.75e-05	1.95e-05	0	5.34e-06	4.01e-06	1.6e-06	1.38e-05	9.3e-07	1.89e-07	0	2.52e-06	0	8.58e-07	0	0	2.93e-07	0	1.1e-06	0	2.75e-07	5.69e-06	0
RHODOFERAX	8.38e-06	9.99e-06	1.04e-05	3.2e-05	5.97e-05	6.88e-06	9.62e-07	6.39e-06	5.49e-06	1.38e-06	1.18e-06	3.55e-06	7.95e-07	2.54e-06	1.66e-05	2.56e-05	3.88e-06	1.47e-05	5.62e-06	3.01e-06	1.71e-05	2.19e-06	2.91e-06	0	1.46e-06	0	5.36e-07	1.74e-07	2.79e-07	3.66e-07	0	1.38e-07	2.25e-06	6.86e-07	7.11e-06	9.14e-07
GARDNERELLA	8.37e-06	1.51e-05	1.87e-05	4.28e-05	8.52e-05	9.74e-06	2.57e-06	2.4e-05	1.01e-05	4.02e-05	9.44e-06	5.64e-06	2.38e-06	4.07e-06	3.19e-05	4.61e-05	3.1e-06	6.27e-05	3.06e-05	2.89e-05	4.5e-05	3.72e-06	7.56e-06	1.84e-05	8.73e-06	4.07e-06	4.29e-06	4.18e-06	3.91e-06	2.93e-06	3.64e-06	3.86e-06	1.13e-06	9.33e-06	7.11e-05	8.05e-06
PSYCHROMONAS	8.34e-06	1.17e-05	1.23e-05	1.02e-05	7.31e-06	1.26e-05	1.43e-05	8.84e-06	1e-05	1.36e-05	1.48e-05	1.1e-05	1.17e-05	5.09e-06	0	4.44e-06	1.55e-05	4.94e-06	7.8e-06	1.53e-05	1.32e-05	1.41e-05	9.29e-06	9.01e-06	8.96e-06	1.23e-05	7.67e-06	1.34e-05	1.18e-05	1.27e-05	1.3e-05	1.29e-05	1.15e-05	9.72e-06	1.9e-05	1.32e-05
BACTEROIDETES/MARIVIRGA	8.33e-06	2.99e-06	1.77e-06	0	6.27e-06	5.48e-06	0	0	1.74e-06	0	0	1.29e-06	0	0	0	0	0	1.33e-06	0	0	0	0	0	0	0	0	0	0	0	7.33e-07	0	0	0	0	0	0
CYANOBACTERIA/GEMINOCYSTIS	8.28e-06	8.62e-07	1.61e-07	0	6.96e-07	2.43e-07	1.28e-07	3.19e-07	0	3.15e-07	0	2.58e-07	0	0	0	0	0	2.67e-07	0	0	1.07e-06	1.86e-07	7.56e-07	0	0	0	2.14e-07	0	3.35e-07	0	9.11e-08	2.21e-07	0	1.37e-07	0	1.46e-07
SYNTROPHOTHERMUS	8.21e-06	4.91e-06	4.02e-06	0	2.09e-06	1.22e-06	6.41e-07	4.79e-06	1.81e-06	3.15e-06	0	0	7.95e-07	2.04e-06	0	0	0	0	4.22e-07	1.6e-06	0	5.81e-07	0	0	0	0	0	6.96e-07	5.59e-07	0	2.28e-07	5.52e-07	1.13e-06	0	0	0
PELOTOMACULUM	8.14e-06	9.87e-06	9.32e-06	8.24e-06	1.01e-05	5.88e-06	4.49e-06	5.32e-06	4.52e-06	6.57e-06	7.87e-06	8.33e-06	7.62e-06	4.07e-06	7.97e-06	5.12e-06	2.07e-06	2.22e-06	5.34e-06	5.88e-06	8.57e-06	4.96e-06	4.41e-06	3.66e-06	3.88e-06	3.4e-06	3.57e-06	4.58e-06	3.54e-06	3.18e-06	1.78e-06	4.6e-06	3.75e-06	3.55e-06	4.74e-06	5.3e-06
ALGIPHILUS	8.14e-06	1.62e-05	1.14e-05	3.34e-05	3.53e-05	4.81e-06	3.53e-06	1.59e-05	8.01e-06	3.55e-06	3.15e-06	6.98e-06	5.56e-06	4.07e-06	1.2e-05	6.4e-06	3.1e-06	7.01e-06	2.21e-06	2.67e-06	4.82e-06	3.49e-06	4.72e-07	2.12e-06	9.7e-07	1.36e-06	5.36e-07	1.04e-06	5.59e-07	1.1e-06	4.55e-07	0	5.63e-07	0	0	1.1e-06
OCEANICAULIS	8.06e-06	2.39e-07	2.09e-06	2.47e-06	1.91e-06	2.37e-06	0	2.45e-06	3.06e-06	0	0	5.37e-07	0	0	1.59e-05	0	1.24e-06	2.05e-06	3.51e-07	2.67e-07	1.93e-06	2.32e-07	1.89e-06	0	0	0	0	0	0	0	0	2.76e-07	0	0	0	2.44e-07
CHROMOBACTERIUM	8.06e-06	6.18e-06	1.18e-05	1.01e-05	8.98e-06	1.03e-05	9e-06	1.29e-05	1.12e-05	1.19e-05	1.2e-05	1.03e-05	8.23e-06	5.29e-06	1.62e-05	1.33e-05	5.27e-06	6.01e-06	1.08e-05	6.06e-06	4.5e-06	8.18e-06	5.53e-06	1.09e-05	7.62e-06	8.96e-06	9.01e-06	9.89e-06	9.78e-06	1.15e-05	1.3e-05	6.62e-06	9.11e-06	1.08e-05	3.2e-06	7.32e-06
KOCURIA	8.05e-06	2.12e-05	2.24e-05	4.58e-05	8.47e-05	5.97e-05	2.39e-06	0.000149776	6.79e-05	4.73e-07	3.46e-06	7.95e-06	4.77e-07	4.07e-06	2.71e-05	1.98e-05	3.93e-06	6.49e-05	2.73e-05	9.52e-06	3.82e-05	4.18e-06	3.47e-05	1.46e-06	3.69e-06	1.49e-06	3.25e-06	1.67e-06	2.49e-06	7.57e-07	1.82e-07	7.76e-06	1.13e-06	2.61e-06	2.85e-05	4.54e-06
PEPTONIPHILUS	8.02e-06	4.31e-06	4.83e-06	9.89e-06	1.04e-05	2.43e-06	6.67e-06	4.79e-06	5.79e-06	4.73e-06	6.3e-06	5.29e-06	7.31e-06	1.14e-05	0	1.02e-05	6.2e-06	1.7e-05	8.86e-06	1.01e-05	7.55e-06	4.37e-06	7.75e-06	1.19e-05	3.3e-06	5.57e-06	7.13e-06	2.92e-06	5.14e-06	5.13e-06	4.83e-06	4.8e-06	4.5e-06	2.33e-06	7.11e-06	4.39e-06
CONEXIBACTER	7.85e-06	9.58e-06	9.66e-06	3.66e-05	5.64e-05	3.65e-06	6.41e-07	7.98e-06	6.51e-06	6.31e-06	4.72e-06	2.58e-06	7.95e-07	0	2.39e-05	3.07e-05	3.1e-06	1.6e-05	1.58e-05	3.21e-06	1.8e-05	9.3e-07	2.83e-06	1.89e-06	2.91e-06	0	1.07e-06	0	1.12e-06	2.2e-06	3.04e-06	0	0	0	0	2.93e-06
BACTEROIDETES/CYTOPHAGA	7.7e-06	3.83e-06	4.83e-06	6.87e-06	1.09e-05	1.83e-06	1.28e-06	1.6e-06	2.41e-07	0	0	6.45e-07	0	0	1.59e-05	5.12e-06	0	3.11e-06	0	0	3.21e-06	0	0	0	1.94e-06	0	0	0	0	0	0	0	0	0	0	0
BRYOBACTER	7.56e-06	4.55e-06	5.53e-06	6.59e-06	1.68e-05	7.3e-06	0	4.26e-06	2.17e-06	2.36e-06	1.57e-06	2.58e-06	5.3e-07	2.04e-06	1.59e-05	5.12e-06	0	4.89e-06	4.22e-06	2.14e-06	5.89e-06	9.3e-07	0	0	1.94e-06	0	0	1.86e-06	0	0	0	0	0	6.86e-07	1.42e-06	0
SPIROPLASMA	7.41e-06	1.44e-07	9.66e-07	0	0	1.22e-06	0	3.19e-07	0	0	0	0	0	0	0	0	0	0	0	0	0	2.79e-07	0	0	5.82e-07	0	6.43e-07	0	0	0	0	1.1e-07	0	0	0	0
COXIELLA	7.32e-06	1.29e-05	1.15e-05	1.81e-05	4.72e-05	7.85e-06	3.85e-07	1.09e-05	8.83e-06	2.68e-06	1.89e-06	4.51e-06	9.54e-07	0	1.28e-05	1.33e-05	4.96e-06	4.81e-06	1.69e-06	9.63e-07	4.82e-06	4.65e-07	0	0	0	6.79e-07	1.07e-06	4.18e-07	2.24e-07	0	0	1.1e-07	6.75e-07	6.86e-07	0	2.19e-06
SPOROMUSA	7.32e-06	8.62e-06	7.57e-06	1.25e-05	9.19e-06	8.52e-06	6.93e-06	8.94e-06	6.95e-06	5.36e-06	1.1e-05	5.93e-06	7.95e-06	4.88e-06	6.38e-06	4.1e-06	7.45e-06	5.87e-06	6.54e-06	6.1e-06	7.39e-06	3.63e-06	8.69e-06	4.81e-06	2.72e-06	5.57e-06	3.22e-06	3.9e-06	8.38e-06	5.42e-06	6.1e-06	5.63e-06	3.6e-06	6.45e-06	0	5.12e-06
RHODOSPIRILLUM	7.29e-06	9.14e-06	6.84e-06	1.19e-05	2.55e-05	3.45e-06	7.48e-07	1.06e-05	6.95e-06	5.52e-07	3.67e-06	2.39e-06	1.59e-06	0	7.97e-06	6.83e-06	1.55e-06	2.67e-06	4.92e-06	1.6e-06	1.61e-06	0	0	0	9.7e-07	0	3.22e-06	0	0	0	0	0	0	0	0	0
CLOSTRIDIOIDES	7.24e-06	1.44e-06	2.2e-06	0	6.27e-06	4.87e-07	2.24e-06	0	1.01e-06	1.1e-06	0	2.84e-06	1.11e-06	0	7.97e-06	1.02e-05	0	1.78e-06	2.11e-06	2.41e-06	3.21e-06	1.12e-06	0	1.42e-06	5.82e-07	2.6e-06	2.14e-06	6.96e-07	2.24e-07	5.86e-07	1.46e-06	9.93e-07	1.13e-06	2.33e-06	7.11e-06	1.83e-06
CONGREGIBACTER	7.15e-06	4.74e-06	5.31e-06	1.94e-05	1.21e-05	6.09e-06	3.98e-06	4.15e-06	6.51e-06	3.47e-06	4.41e-06	5.8e-06	2.86e-06	3.26e-06	9.57e-06	3.07e-06	6.83e-06	5.61e-06	2.95e-06	3.85e-06	2.57e-06	2.98e-06	2.27e-06	3.12e-06	2.72e-06	4.21e-06	3.64e-06	3.62e-06	3.47e-06	2.35e-06	3.64e-06	2.76e-06	2.93e-06	3.29e-06	1.42e-06	2.78e-06
BIFIDOBACTERIUM	7.15e-06	6.82e-06	1.14e-05	6.59e-06	2.74e-05	1.39e-05	1.28e-06	4.79e-06	2.41e-06	7.88e-07	0	2.45e-06	0	0	1.59e-05	0.000138308	1.55e-06	2.16e-05	2.29e-05	6.42e-06	2.14e-06	4.65e-07	3.78e-06	1.42e-06	5.82e-06	6.79e-07	0	1.39e-06	0	0	0	0	2.25e-06	2.75e-07	2.13e-05	1.49e-06
KITASATOSPORA	7.1e-06	7.11e-06	1.06e-05	2.48e-05	2.65e-05	5.84e-06	6.41e-07	4.55e-06	5.57e-06	2.99e-06	2.15e-06	1.42e-06	7.95e-07	0	2.34e-05	2.15e-05	3.72e-06	7.01e-06	4.01e-06	3.69e-06	8.03e-06	5.58e-07	0	2.83e-06	0	0	1.5e-06	0	0	5.5e-07	0	5.52e-07	0	0	7.11e-06	0
DELTA/BACTERIOVORAX	7.06e-06	3.59e-07	0	4.12e-07	4.18e-07	0	0	0	0	0	0	0	0	0	7.97e-06	0	0	0	2.64e-07	0	0	0	0	0	1.94e-06	0	0	0	0	0	0	0	0	0	0	0
THERMOANAEROBACTER	7.06e-06	4.67e-06	5.23e-06	7.14e-06	1.14e-05	1.22e-06	1.09e-06	2.87e-06	5.89e-06	3.11e-06	1.57e-06	2.97e-06	3.58e-06	0	2.39e-05	0	3.1e-06	7.74e-06	5.27e-07	3.21e-06	3.94e-06	2.23e-06	2.83e-06	3.54e-06	4.17e-06	1.02e-06	1.07e-06	2.3e-06	1.29e-06	1.1e-06	2.05e-06	2.1e-06	0	6.86e-07	0	5.85e-07
PIMELOBACTER	7.06e-06	1.07e-05	5.74e-06	1.63e-05	4e-05	7.91e-06	4.49e-07	7.03e-06	1.04e-05	2.15e-06	2.99e-06	1.26e-06	1.22e-06	3.05e-06	2.95e-05	9.56e-06	3.1e-06	1.31e-05	1.22e-05	3.64e-06	2.57e-06	2.32e-07	4.94e-06	7.08e-07	2.62e-06	0	7.15e-07	1.46e-06	1.34e-06	1.71e-06	0	4.6e-07	4.5e-06	0	1.42e-06	2.93e-07
ACIDOTHERMUS	7.02e-06	2.24e-06	3.81e-06	1.26e-05	1.23e-05	2.82e-06	1.6e-07	3.51e-06	2.61e-06	9.46e-07	0	0	0	8.14e-07	7.97e-06	0	1.55e-06	2.94e-06	0	2.67e-07	5.14e-06	4.65e-07	1.13e-06	0	9.7e-07	0	0	0	0	0	0	0	0	0	0	0
BACTEROIDETES/MUCILAGINIBACTER	7e-06	1.22e-05	1.12e-05	3.83e-05	4.89e-05	3.9e-06	2.57e-06	1.04e-05	6.87e-06	1.73e-06	6.3e-06	3.55e-06	7.95e-07	0	3.19e-05	1.28e-05	0	8.01e-06	7.91e-06	8.02e-07	1.04e-05	4.65e-07	0	0	0	0	0	6.96e-07	0	0	4.55e-07	0	0	0	0	0
MYCOPLASMA	6.97e-06	2.87e-06	4.83e-06	1.65e-06	1.78e-05	6.09e-06	1.28e-06	4.79e-06	5.79e-06	1.58e-06	0	6.45e-07	7.95e-07	0	2.39e-05	0	0	5.34e-06	3.16e-06	3.21e-06	1.61e-06	9.3e-07	5.67e-06	0	1.94e-06	0	4.29e-06	0	0	4.89e-07	0	0	0	0	0	0
CHROMOHALOBACTER	6.97e-06	2.15e-06	1.61e-06	1.65e-06	2.78e-06	5.28e-06	3.85e-06	3.19e-06	3.76e-06	3.94e-06	3.15e-06	1.93e-06	3.97e-06	4.07e-06	3.99e-06	0	3.1e-06	4e-06	3.16e-06	5.62e-06	1.61e-06	4.28e-06	3.78e-06	4.25e-06	2.91e-06	2.04e-06	2.14e-06	4.18e-06	3.91e-06	4.06e-06	2.28e-06	3.31e-06	3.38e-06	2.75e-06	0	3.07e-06
PSEUDOPROPIONIBACTERIUM	6.93e-06	5.03e-06	6.44e-06	1.69e-05	1.71e-05	3.9e-06	2.57e-07	4.79e-06	2.35e-06	0	0	1.13e-06	0	0	3.99e-06	1.02e-05	0	6.36e-05	4.22e-06	9.95e-06	0	0	2.83e-06	0	2.43e-06	6.79e-07	0	0	5.59e-07	7.33e-07	0	0	0	0	0	0
LUTEIBACTER	6.8e-06	4.67e-07	6.6e-06	7.25e-06	2.8e-05	8.03e-06	0	4.47e-06	1.81e-07	0	1.89e-06	0	0	0	0	8.2e-06	0	1.07e-06	2.32e-06	3.57e-06	6.35e-06	7.44e-07	9.45e-07	0	0	0	0	0	0	5.86e-07	0	1.1e-06	3.66e-06	0	7.11e-06	0
PSEUDACIDOVORAX	6.63e-06	1.11e-05	1.57e-05	2.6e-05	5.49e-05	8.6e-06	1.41e-06	1.69e-05	7.36e-06	4.99e-06	2.83e-06	2.9e-06	4.24e-07	2.44e-06	2.68e-05	2.12e-05	4.55e-06	5.12e-05	1.38e-05	1.01e-05	1.91e-05	5.24e-06	5.54e-06	1.23e-06	3.1e-06	1.47e-06	2e-06	7.43e-07	8.48e-07	2.74e-06	1.52e-07	7.36e-07	3.23e-06	3.66e-07	1.21e-05	3.17e-06
CYANOBACTERIA/NODULARIA	6.36e-06	3.88e-06	3.7e-06	7.69e-06	1.72e-05	3.04e-06	3.85e-07	2.18e-06	2.89e-06	1.58e-07	2.36e-06	1.1e-06	3.97e-07	0	1.99e-05	1.15e-05	4.65e-06	1.07e-05	4.16e-06	7.22e-07	1.14e-05	1.86e-07	1.42e-06	8.5e-07	0	6.79e-07	5.36e-07	3.48e-07	7.82e-07	7.33e-07	9.11e-08	1.1e-06	1.35e-06	2.75e-07	0	7.32e-07
PSEUDONOCARDIA	6.33e-06	2.35e-05	3.18e-05	0.000151306	0.000130462	2.31e-05	2.82e-06	2.75e-05	1.11e-05	1.77e-06	1.57e-06	2.71e-06	3.58e-07	0	7.89e-05	9.25e-05	7.6e-06	5.76e-05	4.04e-05	1.95e-05	5.83e-05	3.62e-06	9.51e-06	5.76e-06	1.58e-05	2.26e-06	5.27e-06	5.92e-07	2.85e-06	3.48e-06	2.28e-07	3.01e-06	5.1e-06	7.66e-07	3.49e-05	2.18e-05
THERMOBACILLUS	6.28e-06	2.44e-06	6.12e-06	1.15e-05	1.36e-05	5.6e-06	3.72e-06	4.79e-06	4.49e-06	5.04e-06	3.46e-06	4.45e-06	4.13e-06	2.04e-06	3.19e-06	3.07e-06	4.34e-06	3.47e-06	4.85e-06	2.57e-06	5.14e-06	2.25e-06	2.08e-06	3.12e-06	2.52e-06	2.72e-06	1.93e-06	2.65e-06	2.52e-06	2.27e-06	1.3e-06	2.04e-06	2.7e-06	1.92e-06	8.54e-06	2.63e-06
KRIBBELLA	6.17e-06	3.83e-06	4.99e-06	1.53e-05	1.48e-05	3.65e-06	1.92e-06	8.52e-07	3.62e-06	1.84e-06	0	0	4.24e-07	6.78e-07	0	0	0	1.27e-05	2e-06	2.67e-07	7.76e-06	1.16e-07	4.72e-07	0	0	0	1.07e-06	1.39e-06	0	0	0	0	4.5e-06	0	1.42e-05	0
THERMODESULFOBIUM	6.1e-06	7.9e-06	3.22e-06	1.15e-05	1.67e-05	2.43e-06	0	3.99e-06	1.45e-06	3.94e-06	0	3.87e-06	2.38e-06	0	0	0	0	1.33e-06	1.05e-06	0	6.43e-06	9.3e-07	0	1.42e-06	1.94e-06	0	0	0	1.12e-06	0	4.55e-07	0	0	0	7.11e-06	2.19e-06
DEINOCOCCUS-MEIOTHERMUS	6.1e-06	2.87e-06	7.24e-06	1.48e-05	8.35e-06	2.43e-06	0	1.6e-06	2.89e-06	0	5.25e-07	1.29e-06	7.95e-07	6.11e-06	0	1.54e-05	0	4e-06	3.16e-06	2.41e-06	3.21e-06	1.39e-06	0	0	0	0	5.36e-07	0	1.12e-07	1.47e-06	0	1.1e-07	2.25e-06	0	0	0
AEROCOCCUS	6.1e-06	6.34e-06	1.05e-05	1.76e-05	3.72e-06	6.19e-06	8.07e-06	1.08e-05	6.39e-06	5.65e-06	6.03e-06	8.35e-06	7.88e-06	9.06e-06	1.99e-06	1.15e-05	3.21e-06	8.28e-06	9.05e-06	6.55e-06	1.31e-05	7.48e-06	6.61e-06	7.55e-06	1.21e-05	7.02e-06	7.77e-06	6.5e-06	7.69e-06	1.11e-05	1.05e-05	7.36e-06	6.28e-06	8.43e-06	0	7.86e-06
BACTEROIDETES/BACTEROIDES	6.1e-06	2.15e-06	4.02e-06	1.8e-05	0.000191725	7.3e-06	0	3.19e-06	8.68e-06	7.88e-07	0	1.29e-06	1.02e-05	2.04e-06	0.000141891	0.000171604	6.2e-06	1.87e-06	9.22e-06	7.62e-06	1.29e-05	1.39e-06	1.89e-06	2.83e-06	7.28e-06	0	0	6.96e-07	0	0	0	1.66e-06	1.13e-06	0	5.69e-06	2.93e-06
STARKEYA	6.04e-06	5.41e-06	7.83e-06	1.24e-05	8.21e-06	7.3e-06	0	2.79e-06	1.05e-06	2.36e-06	0	1.29e-06	0	4.07e-07	0	1.71e-06	1.55e-06	1.33e-06	2.11e-06	2.41e-06	7.6e-06	4.65e-07	7.87e-06	0	1.94e-07	0	0	0	0	0	0	0	0	1.72e-07	7.11e-06	1.83e-06
SANGUIBACTER	6.03e-06	7.66e-06	3.81e-06	2.29e-05	3.69e-05	1.22e-06	0	1.31e-05	3.18e-06	0	2.36e-06	6.45e-07	0	3.05e-06	1.59e-05	1.92e-05	4.5e-06	4.67e-06	3.02e-06	6.58e-06	1.45e-06	9.3e-07	9.45e-07	7.08e-07	0	0	0	6.96e-07	0	0	0	2.76e-07	0	0	0	9.75e-07
DELTA/WOLINELLA	5.96e-06	0	0	0	0	1.22e-06	0	0	0	0	0	0	0	0	0	0	0	0	0	0	0	0	0	0	0	0	0	0	0	0	0	0	0	0	0	0
BACTEROIDETES/FIBRELLA	5.96e-06	5.98e-06	8.05e-07	1.98e-05	3.86e-05	5.48e-06	1.92e-06	7.98e-06	5.31e-06	3.94e-07	0	1.61e-06	1.59e-06	0	3.19e-05	1.02e-06	0	3.11e-06	2.11e-06	8.02e-07	1.45e-05	4.65e-07	3.15e-07	0	0	0	0	0	2.79e-07	0	0	0	0	0	0	0
ACCUMULIBACTER	5.88e-06	1.44e-06	1.01e-06	4.45e-06	6.58e-06	0	0	1.92e-06	6.03e-07	3.94e-07	0	0	0	0	0	1.28e-06	0	2.34e-06	0	4.01e-07	0	0	0	0	0	0	0	0	0	0	0	0	0	3.43e-07	0	0
GLUCONACETOBACTER	5.84e-06	2.08e-06	1.16e-05	8.9e-06	1.84e-05	5.32e-06	4.7e-07	7.98e-06	1.92e-05	0	2.83e-06	1.74e-06	0	2.04e-06	7.17e-06	5.12e-06	1.24e-06	4.27e-06	4.22e-07	1.6e-06	8.35e-06	5.58e-07	7.56e-07	0	3.88e-07	0	0	0	0	3.66e-07	0	0	1.13e-06	0	0	0
AFIPIA	5.83e-06	7.28e-06	2.25e-06	9.89e-06	1.62e-05	4.99e-06	3.85e-07	2.24e-06	5.21e-06	4.73e-07	0	1.29e-07	0	0	3.19e-06	1.02e-06	6.2e-07	7.41e-06	5.32e-06	2.73e-06	1.7e-05	5.58e-07	1.7e-06	0	0	0	2.14e-07	0	0	0	0	0	4.5e-07	1.37e-07	1.14e-05	1.46e-07
METHYLOPUMILUS	5.75e-06	2.87e-06	4.19e-06	1.32e-06	3.97e-06	7.3e-07	1.54e-06	3.19e-06	2.32e-06	2e-06	1.89e-06	1.5e-06	1.59e-06	2.04e-06	1.59e-06	5.12e-06	6.2e-07	1.07e-06	2.88e-06	1.12e-06	2.25e-06	1.77e-06	1.56e-06	1.7e-06	3.15e-06	1.22e-06	8.58e-07	1.53e-06	2.46e-06	2.35e-06	2e-06	1.24e-06	1.58e-06	1.51e-06	1.42e-06	2.19e-06
FRISCHELLA	5.7e-06	5.6e-06	7.08e-06	4.61e-06	2.92e-06	2.43e-06	4.36e-06	1.28e-06	5.93e-06	6.62e-06	1.89e-06	3.74e-06	6.99e-06	3.26e-06	1.12e-05	8.2e-06	1.86e-06	5.34e-06	5.48e-06	4.81e-06	3.86e-06	8.83e-06	4.72e-06	6.8e-06	4.66e-06	5.7e-06	7.08e-06	3.62e-06	4.25e-06	5.28e-06	3.92e-06	4.3e-06	5.85e-06	6.73e-06	2.85e-06	4.97e-06
THIOALKALIMICROBIUM	5.67e-06	3.38e-06	3.27e-06	1.16e-05	1.42e-05	3.04e-06	3.21e-07	4.79e-06	1.59e-06	1.18e-06	0	4.84e-07	7.95e-07	1.02e-06	0	0	1.55e-06	3.43e-06	0	1.23e-06	1.93e-06	5.58e-07	0	1.42e-06	9.7e-07	0	2.14e-07	6.96e-07	0	0	0	2.21e-07	5.63e-07	0	0	1.1e-06
METHYLOVERSATILIS	5.64e-06	4.07e-06	7.11e-06	9.12e-06	2.26e-05	4.06e-06	1.07e-06	7.45e-06	4.37e-06	1.71e-06	0	1.5e-06	1.59e-07	0	2.39e-05	5.98e-06	0	1.52e-05	3.43e-06	5.24e-06	2.06e-05	1.7e-06	1.57e-06	0	2.43e-07	2.26e-07	0	9.28e-07	1.12e-06	7.33e-07	0	5.52e-07	2.63e-06	2.29e-07	5.93e-06	0
INTRASPORANGIUM	5.58e-06	7.24e-06	1.62e-05	4.85e-05	2.97e-05	1.34e-05	4.49e-07	3.83e-06	7.31e-06	1.58e-06	3.15e-07	1.29e-06	0	2.04e-06	1.99e-05	2.77e-05	6.2e-06	6.67e-06	6.92e-06	1.28e-06	1.46e-05	1.39e-06	3.02e-06	3.3e-06	4.85e-07	2.04e-06	0	0	1.12e-06	7.33e-07	0	1.24e-06	1.13e-06	1.51e-06	2.85e-05	1.1e-06
OCEANICOLA	5.52e-06	4.56e-06	4.69e-07	1.38e-05	9.47e-06	1.28e-06	0	7.08e-06	2.89e-06	0	0	1.61e-07	1.59e-07	0	0	0	0	5.34e-06	4.64e-06	1.77e-06	6.43e-07	9.3e-08	1.89e-07	0	0	0	0	0	0	0	1.82e-07	0	0	0	0	1.61e-06
LIBERIBACTER	5.4e-06	7.18e-07	1.45e-06	2.31e-06	4.8e-06	1.46e-06	3.85e-07	1.28e-06	0	9.46e-07	0	3.87e-07	4.77e-07	1.22e-06	7.97e-06	5.63e-06	0	0	0	1.28e-06	2.89e-06	9.3e-07	0	0	0	4.07e-07	0	4.18e-07	0	4.4e-07	9.11e-08	1.21e-06	0	1.72e-07	0	4.39e-07
WOLBACHIA	5.29e-06	3.59e-07	2.41e-06	1.65e-06	4.18e-06	3.04e-07	1.28e-07	3.19e-06	0	1.58e-07	6.3e-07	1.61e-07	0	0	7.97e-06	1.28e-06	0	6.01e-06	2.42e-06	6.02e-07	8.03e-06	1.16e-07	0	0	0	1.7e-07	5.36e-06	1.39e-07	0	1.47e-06	0	0	2.25e-07	0	1.78e-06	1.46e-07
CARSONELLA	5.23e-06	5.75e-06	8.85e-06	1.15e-05	0	1.22e-06	6.41e-06	1.6e-06	2.17e-06	3.94e-06	4.72e-06	5.8e-06	5.56e-06	0	0	5.12e-06	0	1.33e-06	4.22e-06	4.01e-06	0	1.39e-06	0	4.25e-06	3.88e-06	3.4e-06	1.07e-06	1.39e-06	0	1.47e-06	0	0	0	6.86e-07	0	2.19e-06
EVANSIA	5.23e-06	8.26e-06	1.01e-05	3.3e-06	6.27e-06	5.68e-06	1.13e-05	4.79e-06	6.32e-06	9.59e-06	7.87e-06	9.61e-06	9.27e-06	4.75e-06	0	1.28e-06	4.65e-06	2.22e-06	3.87e-06	3.88e-06	3.53e-06	7.8e-06	5.7e-06	4.29e-06	4.69e-06	4.64e-06	8.04e-06	6.78e-06	3.47e-06	1.83e-06	6.03e-06	7.23e-06	6.79e-06	8.12e-06	0	6.12e-06
PSEUDOFLAVONIFRACTOR	5.23e-06	8.62e-06	1.38e-05	2.5e-05	5.76e-05	0	6.41e-07	1.44e-05	3.62e-06	2.36e-06	0	1.93e-06	3.34e-06	0	2.39e-05	1.74e-05	1.55e-05	1.87e-05	1.39e-05	9.63e-06	1.93e-05	2.32e-06	6.05e-06	1.42e-06	1.94e-06	6.79e-07	1.07e-06	0	5.59e-07	7.33e-07	0	1.66e-06	0	0	0	2.19e-06
PSEUDOXANTHOMONAS	5.17e-06	1.02e-05	7.12e-06	2.42e-05	2.9e-05	6.09e-06	1.28e-06	1.78e-05	3.26e-06	1.58e-06	0	9.67e-07	1.59e-06	0	3.19e-05	1.02e-05	0	0.000107228	8.64e-06	1.12e-05	2.2e-05	0	0	0	9.7e-07	0	5.36e-07	0	0	1.47e-06	0	0	0	2.75e-06	7.11e-06	7.32e-07
TERRIGLOBUS	5.11e-06	2.15e-06	2.62e-06	1.66e-05	3.38e-05	1.22e-06	0	0	7.67e-06	7.88e-07	0	3.22e-07	0	0	9.57e-06	1.71e-06	0	7.32e-06	2.11e-06	3.21e-06	5.35e-07	0	0	0	0	0	0	0	5.59e-07	1.47e-06	0	0	4.5e-07	0	0	0
METHYLOSARCINA	5.11e-06	6.49e-06	2.31e-06	1.11e-05	1.36e-05	6.49e-06	2.99e-06	8.52e-06	4.95e-06	5.25e-06	5.77e-06	5.93e-06	3.18e-06	3.22e-06	1.06e-05	1.2e-05	1.81e-06	5.83e-06	5.8e-06	3.8e-06	7.28e-06	5.85e-06	3.15e-06	3.78e-06	2.91e-06	2.04e-06	3.57e-06	4.18e-06	4.47e-06	2.93e-06	5.46e-06	5.15e-06	3.38e-06	3.2e-06	7.11e-06	4.63e-06
PSEUDOGULBENKIANIA	5.09e-06	5.46e-06	6.28e-06	7.69e-06	8.56e-06	0	4.62e-06	5.75e-06	5.5e-06	5.52e-06	5.67e-06	3.67e-06	6.95e-06	6.92e-06	7.97e-06	1.13e-05	1.86e-06	4.34e-06	7.38e-06	3.93e-06	3.53e-06	6.42e-06	3.54e-06	5.1e-06	8.68e-06	3.67e-06	2.57e-06	4.59e-06	7.04e-06	7.52e-06	6.01e-06	3.31e-06	4.73e-06	4.53e-06	4.27e-06	7.17e-06
REGIELLA	5.06e-06	3.02e-05	9.01e-06	9.06e-06	1.96e-05	7.55e-06	9.81e-06	8.78e-06	9.41e-06	4.57e-06	2.2e-06	9.99e-06	6.84e-06	1.47e-05	0	5.12e-06	4.34e-06	1.23e-05	9.07e-06	1.13e-05	6.75e-06	1.04e-05	7.56e-06	1.02e-05	8.34e-06	7.4e-06	6.86e-06	5.81e-06	8.72e-06	7.92e-06	9.74e-06	9.16e-06	9.9e-06	9.88e-06	8.54e-06	9.07e-06
AMYCOLATOPSIS	4.97e-06	3.45e-06	4.09e-06	1.47e-05	2.72e-05	6.7e-06	0	1.92e-06	4.05e-06	3.15e-07	1.26e-06	1.29e-06	9.54e-07	0	1.59e-05	4.35e-06	0	1.25e-05	2.95e-06	4.01e-07	7.55e-06	9.3e-08	5.04e-07	8.5e-07	0	5.43e-07	0	0	1.12e-07	4.4e-07	0	1.88e-06	0	0	1.28e-05	1.02e-06
OCHROBACTRUM	4.97e-06	4.79e-06	6.04e-06	7.25e-06	4.77e-05	2.92e-06	0	2.66e-06	3.22e-06	0	0	6.45e-07	0	2.04e-06	0	2.05e-05	0	8.9e-06	4.22e-06	4.55e-06	8.68e-06	9.3e-07	1.89e-06	0	0	0	0	0	1.12e-06	0	0	1.1e-06	1.5e-06	0	4.74e-06	0
HYPHOMONAS	4.94e-06	1.44e-06	2.68e-07	4.94e-06	0	0	0	0	0	0	0	0	2.65e-07	0	0	0	0	0	0	0	0	0	0	0	0	0	0	0	0	0	0	0	0	0	0	0
HAHELLA	4.94e-06	4.55e-06	6.17e-06	1.92e-06	5.4e-06	4.06e-06	4.6e-06	3.46e-06	4.46e-06	4.99e-06	4.2e-06	5.59e-06	7.02e-06	5.09e-06	0	1.11e-05	4.65e-06	6.01e-06	5.1e-06	4.28e-06	6.69e-06	6.12e-06	7.08e-06	3.66e-06	1.02e-05	5.55e-06	4.29e-06	5.53e-06	6.57e-06	7.57e-06	6.6e-06	6.16e-06	6.56e-06	5.26e-06	4.74e-06	6.97e-06
LUNA-1RHODOLUNA	4.91e-06	3.05e-06	4.95e-06	8.79e-06	2.48e-05	2.56e-06	3.85e-07	1.49e-06	3.62e-06	1.58e-07	1.34e-06	2.04e-06	4.24e-07	0	7.17e-06	6.4e-06	0	1.87e-06	3.51e-07	9.63e-07	3.86e-06	1.53e-06	9.45e-07	0	0	0	0	0	1.12e-07	0	9.11e-08	0	1.63e-06	1.37e-07	1.78e-05	0
GEORGENIA	4.88e-06	8.94e-06	1.25e-05	1.42e-05	3.68e-05	1.19e-05	1.28e-06	3.51e-06	2.17e-06	1.58e-06	0	3.14e-06	1.59e-06	0	1.43e-05	1.64e-05	1.24e-06	6.94e-06	6.54e-06	2.09e-06	8.03e-06	0	2.27e-06	0	0	5.43e-07	0	9.75e-07	3.35e-07	7.33e-07	0	5.52e-07	1.8e-06	0	2.28e-05	2.93e-07
RUMINOCOCCUS	4.82e-06	2.51e-06	5.63e-06	6.59e-07	1.67e-05	1.22e-06	0	3.19e-06	3.14e-06	7.88e-07	0	3.22e-07	8.35e-06	0	1.59e-05	0.000321438	2.33e-06	1.97e-05	4.22e-06	2.41e-06	1.61e-06	4.65e-07	6.05e-06	0	9.7e-07	8.15e-07	2.14e-06	2.78e-06	0	7.33e-07	0	0	0	0	0	4.39e-06
AKKERMANSIA	4.79e-06	4.19e-06	1.21e-06	3.3e-06	1.98e-05	2.43e-06	6.41e-07	3.99e-06	2.53e-06	1.58e-06	0	6.45e-07	0	0	1.59e-05	5.12e-06	3.1e-06	1.33e-06	3.16e-06	0	1.61e-06	4.65e-07	9.45e-07	0	0	0	0	0	0	0	0	0	0	0	0	0
METHYLOBACTER	4.77e-06	6.85e-06	5.15e-06	1.37e-05	2.74e-05	2.03e-06	1.71e-06	3.73e-06	7.67e-06	2.68e-06	3.25e-06	2.36e-06	2.12e-06	2.58e-06	2.39e-05	0	3.31e-06	3.11e-06	1.76e-06	2.41e-06	7.82e-06	1.39e-06	1.89e-06	1.89e-06	5.82e-07	2.42e-06	1.79e-06	1.49e-06	1.34e-06	1.47e-06	1.83e-06	2.02e-06	1.5e-06	2.01e-06	0	1.27e-06
MARINOMONAS	4.68e-06	7.07e-06	7.44e-06	7.41e-06	1.28e-05	6.7e-06	6.48e-06	9.05e-06	5.51e-06	5.71e-06	8.66e-06	7.83e-06	7.58e-06	7.12e-06	9.57e-06	0	3.1e-06	9.34e-06	4.43e-06	9.23e-06	8.03e-06	5.74e-06	5.12e-06	7.95e-06	5.4e-06	7.13e-06	6.43e-06	7.27e-06	4.72e-06	7.87e-06	6.91e-06	8.2e-06	6.94e-06	1.06e-05	7.11e-06	5.49e-06
PSEUDARTHROBACTER	4.58e-06	5.39e-06	1.17e-05	1.3e-05	3.41e-05	7.51e-06	6.41e-07	2.24e-05	1.07e-05	0	0	1.72e-06	1.99e-06	2.04e-06	1.59e-06	1.71e-05	4.14e-06	3.27e-05	8.59e-06	3.21e-07	1.86e-05	4.26e-07	2.36e-06	0	4.2e-06	1.02e-06	2.14e-06	1.39e-06	5.59e-07	1.1e-06	0	0	0	1.72e-07	7.11e-06	1.46e-07
PELOSINUS	4.53e-06	5.35e-06	5.15e-06	1.45e-05	2.42e-05	1.22e-05	2.05e-06	4.79e-06	4.2e-06	3.78e-06	4.72e-06	1.68e-06	3.02e-06	1.22e-06	1.59e-06	1.02e-06	4.96e-06	4e-06	5.9e-06	4.17e-06	2.25e-06	1.86e-06	2.27e-06	4.25e-06	1.75e-06	1.49e-06	8.58e-07	1.11e-06	2.24e-06	2.2e-06	2.82e-06	2.21e-06	2.03e-06	2.2e-06	5.69e-06	1.32e-06
ALCANIVORAX	4.53e-06	9.91e-06	4.39e-06	1.15e-05	3.26e-05	3.61e-06	1.35e-06	1.16e-05	6.15e-06	4.97e-06	5.82e-06	1.58e-06	1.43e-06	6.85e-06	1.12e-05	1.54e-05	0	1.33e-06	1.79e-06	2.81e-06	2.73e-06	2.93e-06	2.79e-06	0	5.53e-06	1.32e-06	0	3.83e-06	4.19e-07	3.92e-06	1.34e-06	0	1.13e-06	1.24e-06	0	2.93e-06
DESULFITOBACTERIUM	4.36e-06	3.59e-07	8.05e-07	0	4.18e-06	0	6.41e-07	7.98e-07	0	7.88e-07	1.57e-06	0	9.54e-07	2.04e-06	0	0	0	0	1.05e-06	2.25e-06	0	1.86e-07	9.45e-07	0	0	6.79e-07	1.07e-06	6.96e-07	0	0	0	5.52e-07	0	2.75e-07	0	7.32e-07
TISTRELLA	4.36e-06	1.44e-07	3e-06	6.59e-07	7.73e-06	1.46e-06	6.41e-07	1.6e-06	3.62e-07	0	0	0	1.19e-06	0	0	1.02e-06	0	1.33e-06	2.64e-07	0	1.2e-06	4.65e-07	0	0	9.7e-07	0	0	0	0	0	0	2.21e-07	0	0	0	0
BORRELIA	4.36e-06	2.87e-06	8.05e-07	1.32e-06	2.92e-06	4.87e-07	1.28e-06	0	1.45e-06	7.88e-07	0	2.58e-06	0	2.04e-06	0	0	0	1.33e-06	4.22e-06	1.93e-06	0	9.3e-07	0	0	2.91e-06	6.79e-07	0	0	1.12e-06	0	1.37e-06	1.1e-06	2.25e-06	2.06e-06	0	7.32e-07
ILUMATOBACTER	4.36e-06	5.03e-06	3.22e-06	1.3e-05	1.88e-05	0	2.57e-06	4.79e-06	1.81e-06	2.36e-06	0	6.45e-07	0	0	7.97e-06	0	3.1e-06	9.34e-06	5.27e-06	4.81e-06	3.21e-06	0	9.45e-07	0	0	1.36e-06	0	0	5.59e-07	7.33e-07	0	0	0	0	0	0
FERRIMONAS	4.36e-06	1.09e-05	1.04e-05	9.61e-06	1.11e-05	5.88e-06	5.77e-06	4.79e-06	4.82e-06	7.88e-06	5.25e-06	8.81e-06	9.01e-06	6.11e-06	7.97e-06	1.71e-06	9.31e-06	7.12e-06	5.27e-06	6.69e-06	9.96e-06	5.19e-06	6.93e-06	5.19e-06	4.12e-06	8.15e-06	4.29e-06	6.03e-06	9.01e-06	5.86e-06	6.22e-06	5.52e-06	4.5e-06	5.43e-06	9.48e-06	4.15e-06
BACTEROIDETES/RIEMERELLA	4.24e-06	2.01e-06	4.45e-06	1.37e-06	1.6e-05	4.32e-06	3.21e-07	0	9.17e-07	0	0	2.68e-06	2.65e-07	0	2.66e-05	0	0	2.11e-05	4.48e-06	8.02e-07	5.89e-06	8.83e-07	0	0	0	0	0	1.04e-06	0	0	0	0	5.63e-06	0	7.11e-06	1.83e-07
KINETOPLASTIBACTERIUM	4.18e-06	3.97e-06	4.99e-06	5.6e-06	2.05e-05	2.43e-06	7.7e-07	6.07e-06	4.37e-06	1.58e-07	0	1.29e-07	0	2.85e-06	2.07e-05	1.43e-05	0	1.82e-05	6.91e-06	4.98e-06	1.05e-05	2.14e-06	2.64e-06	5.66e-07	1.7e-06	5.43e-07	4.29e-07	0	0	0	0	9.66e-07	1.58e-06	4.12e-07	7.11e-06	4.39e-07
STREPTACIDIPHILUS	4.01e-06	8.11e-06	5.07e-06	8.4e-06	1.52e-05	8.18e-06	1.73e-06	1.2e-06	6.75e-07	3.94e-07	0	6.45e-07	0	2.54e-06	3.19e-06	1.54e-05	0	3.47e-06	4.32e-06	1.6e-06	1.93e-06	4.65e-07	1.89e-07	0	1.94e-07	0	0	0	0	0	0	0	0	0	4.27e-06	0
CALDITERRIVIBRIO	4e-06	0	8.05e-07	1.65e-06	0	1.22e-06	0	0	0	3.15e-07	0	0	0	0	0	0	0	0	0	0	3.21e-07	0	0	0	0	0	0	0	0	0	0	0	0	0	0	0
MAGNETOSPIRILLUM	3.95e-06	3.48e-06	3.26e-06	8.24e-06	2.63e-05	1.83e-06	0	5.11e-06	2.39e-06	0	3.15e-06	9.67e-07	0	0	3.19e-06	1.81e-05	0	2.67e-06	0	0	3.21e-06	9.3e-07	0	0	1.94e-07	1.36e-06	0	0	0	0	0	0	0	0	7.11e-06	0
POLYMORPHUM	3.92e-06	1.22e-06	2.84e-06	6.59e-06	0	2.68e-06	0	1.6e-06	1.11e-06	0	0	0	0	0	0	0	6.2e-07	4e-06	0	5.62e-07	0	0	1.89e-07	0	0	0	1.07e-06	0	0	2.93e-07	0	0	0	0	0	0
THERMINCOLA	3.92e-06	1.5e-06	2.01e-06	2.47e-06	3.13e-06	0	9.62e-07	3.19e-06	1.63e-06	0	0	3.22e-07	0	0	7.97e-06	7.68e-06	0	0	0	1.2e-06	0	1.55e-07	0	2.83e-06	9.7e-07	0	0	0	2.79e-07	0	0	2.76e-07	0	6.86e-07	0	0
DELTA/STIGMATELLA	3.92e-06	6.85e-06	4.35e-06	2.25e-05	1.9e-05	0	3.21e-07	9.74e-06	5.72e-06	2.05e-06	3.78e-06	3.09e-06	0	0	0	1.23e-05	3.1e-06	9.25e-06	7.7e-06	4.01e-07	0	0	9.45e-07	7.08e-07	3.88e-07	2.72e-07	4.29e-07	6.27e-07	2.24e-07	2.93e-07	1.82e-07	4.41e-07	4.5e-07	2.75e-07	0	0
DELTA/DESULFOBULBUS	3.84e-06	0	0	0	8.35e-06	0	2.14e-07	0	0	0	0	0	1.06e-06	0	0	0	0	1.33e-06	0	0	1.61e-06	0	1.89e-07	0	0	0	0	0	0	0	0	0	0	0	0	0
ALIIVIBRIO	3.84e-06	9.12e-06	2.9e-06	9.56e-06	8.67e-06	1.7e-06	4.49e-06	1.6e-06	2.32e-06	5.67e-06	2.2e-06	7.35e-06	5.88e-06	5.29e-06	0	1.02e-06	4.34e-06	4.54e-06	4.15e-06	8.35e-06	9e-06	6.88e-06	9.26e-06	6.8e-06	6.79e-06	5.57e-06	6.43e-06	5.99e-06	5.81e-06	8.06e-06	3.01e-06	7.61e-06	9.11e-06	4.8e-06	0	4.1e-06
EUBACTERIUM	3.84e-06	3.83e-06	6.08e-06	1.17e-05	5.64e-06	2.01e-06	3.87e-06	7.03e-06	5.69e-06	2.42e-06	2.2e-06	2.06e-06	5.33e-06	3.87e-06	2.66e-06	4.61e-05	2.59e-06	2.16e-05	8.21e-06	4.9e-06	1.59e-05	5.11e-06	3.68e-06	1.98e-06	3.46e-06	2.87e-06	4.47e-06	2.82e-06	5.1e-06	6.45e-06	3.67e-06	2.76e-06	5.29e-06	4.26e-06	3.56e-06	3.41e-06
BACTEROIDETES/PORPHYROMONAS	3.84e-06	5.67e-06	4.63e-06	3.73e-05	3.38e-05	1.95e-05	1.92e-06	1.6e-06	1.23e-05	0	0	1.29e-06	0	0	1.59e-05	1.02e-05	3.1e-06	2.6e-05	1.71e-05	5.62e-06	2.57e-05	9.3e-07	0	1.42e-06	1.94e-06	6.79e-07	0	1.39e-06	0	0	0	0	3.38e-06	0	1.42e-05	1.46e-06
DELTA/ANAEROMYXOBACTER	3.75e-06	2.87e-06	4.43e-06	1.19e-05	1.39e-05	3.04e-06	1.28e-06	1.92e-06	2.89e-06	1.58e-06	1.57e-06	9.67e-07	0	0	0	0	0	3.34e-06	4.04e-06	2.41e-06	1.61e-06	0	3.4e-06	1.42e-06	0	0	0	6.96e-07	0	0	0	0	0	0	0	7.32e-07
DELTA/SORANGIUM	3.66e-06	2.63e-06	5.63e-06	1.98e-05	2.72e-05	3.65e-06	1.28e-06	7.98e-06	3.62e-06	3.15e-06	0	6.45e-07	3.18e-06	4.07e-06	3.19e-05	5.12e-06	0	1.33e-06	2.53e-06	0	3.21e-06	1.39e-06	0	0	9.7e-07	0	0	0	0	0	4.55e-07	0	0	0	0	7.32e-07
BRACHYBACTERIUM	3.63e-06	6.38e-06	1.2e-05	0.000154052	3.05e-05	6.57e-06	4.28e-07	1.93e-05	1.01e-06	1.58e-06	2.99e-06	1.29e-06	1.75e-06	0	2.39e-05	1.13e-05	1.86e-06	2.12e-05	1.1e-05	6.21e-06	3.41e-05	1.02e-06	8.12e-06	9.44e-07	7.96e-06	1.36e-06	0	1.67e-06	2.98e-06	0	0	1.1e-06	0	1.65e-06	7.11e-06	2.93e-07
ERYSIPELOTHRIX	3.49e-06	0	0	0	0	0	0	0	7.24e-07	0	0	0	0	0	0	0	0	0	0	0	0	0	0	0	0	0	0	0	0	0	4.55e-07	0	0	0	0	0
DELTA/NITRATIFRACTOR	3.49e-06	0	4.02e-07	0	0	0	0	1.6e-06	1.81e-07	0	0	0	0	0	0	0	0	0	0	0	0	0	0	0	0	0	0	0	0	0	0	0	0	0	0	0
RICKETTSIA	3.49e-06	7.18e-07	9.26e-07	0	4.18e-06	4.87e-07	0	2.24e-06	8.68e-07	0	0	0	0	0	0	1.02e-06	0	1.07e-06	4.22e-07	0	0	0	0	0	3.88e-07	0	0	0	0	2.93e-07	0	0	0	0	0	1.32e-06
DEINOCOCCUS-TRUEPERA	3.49e-06	0	0	8.24e-06	0	3.65e-06	0	0	2.17e-06	0	0	0	0	0	0	0	0	4e-06	2.11e-06	0	0	0	9.45e-07	0	0	0	0	0	1.12e-07	0	0	1.1e-07	0	0	0	0
COLLINSELLA	3.49e-06	0	3.22e-06	0	0	1.22e-06	0	0	1.45e-06	0	3.15e-06	0	1.59e-06	0	7.97e-06	5.12e-06	0	1.33e-06	0	0	1.61e-06	0	1.89e-06	0	0	0	0	0	0	1.47e-06	0	0	0	0	0	0
DELTA/ARCOBACTER	3.49e-06	5.75e-07	5.37e-07	0	5.74e-06	2.43e-06	1.28e-06	0	2.89e-06	2.36e-06	1.57e-06	1.29e-06	2.19e-06	2.04e-06	0	0	0	0	2.11e-06	0	0	0	0	0	0	1.36e-06	0	1.39e-06	5.59e-07	7.33e-07	0	1.1e-06	0	6.86e-07	0	1.46e-06
AZORHIZOBIUM	3.49e-06	1.01e-06	1.27e-06	3.62e-06	9.75e-06	1.22e-06	9.62e-07	1.12e-06	1.01e-06	0	0	9.67e-07	0	0	0	3.84e-06	4.65e-06	3.34e-07	1.05e-06	0	1.93e-06	0	5.04e-07	0	0	0	0	0	0	0	0	0	0	0	1.42e-06	0
TREPONEMA	3.49e-06	7.18e-07	0	4.53e-06	1.04e-06	0	0	0	0	0	0	0	0	0	1.59e-05	1.02e-05	0	0	4.22e-06	1.6e-07	0	0	0	0	0	0	0	0	0	0	0	0	0	0	3.56e-06	7.32e-07
NAKAMURELLA	3.49e-06	2.33e-06	1.13e-06	6.92e-06	1.44e-05	3.14e-06	1.6e-07	4.31e-06	4.49e-06	7.88e-07	3.15e-07	1.1e-06	0	0	0	0	2.17e-06	2.94e-06	5.8e-06	2.17e-06	4.66e-06	0	2.36e-07	0	0	0	2.14e-06	1.39e-07	1.4e-07	0	0	0	2.25e-06	0	1.42e-06	0
RUBROBACTER	3.49e-06	0	1.61e-06	6.59e-06	4.18e-06	0	0	6.39e-06	0	0	0	1.93e-06	0	0	3.99e-06	1.02e-05	0	8.01e-06	5.27e-06	0	9.64e-06	4.65e-07	1.89e-06	0	0	0	0	1.39e-06	5.59e-07	0	0	0	1.13e-06	0	0	0
CALDANAEROBACTER	3.49e-06	2.15e-06	4.83e-06	3.3e-06	0	3.65e-06	1.28e-06	0	1.45e-06	7.88e-07	3.15e-06	6.45e-07	3.18e-06	0	0	0	0	2.67e-06	1.05e-06	2.41e-06	3.86e-06	3.25e-06	3.78e-06	2.83e-06	9.7e-07	1.36e-06	3.22e-06	2.78e-06	0	1.47e-06	1.37e-06	1.66e-06	2.25e-06	6.86e-07	7.11e-06	2.19e-06
AUREIMONAS	3.49e-06	8.71e-06	7.2e-06	2.89e-05	1.98e-05	3.65e-06	1.41e-06	2.13e-06	3.04e-06	7.88e-07	0	3.74e-06	7.95e-07	2.04e-06	1.59e-06	6.15e-06	3.1e-06	8.01e-07	1.27e-06	5.88e-07	1.53e-05	0	4.72e-07	0	0	0	2.36e-06	0	0	0	0	0	0	0	9.48e-06	1.46e-07
CASTELLANIELLA	3.36e-06	2.39e-07	2.88e-06	8.79e-07	7.66e-06	1.22e-06	0	1.6e-06	0	0	0	0	0	0	7.97e-06	0	0	1.89e-06	4.74e-06	8.69e-07	4.44e-06	0	3.15e-07	0	0	0	0	0	0	7.33e-07	0	1.1e-06	0	0	1.78e-06	2.93e-07
DELTA/MYXOCOCCUS	3.36e-06	3.3e-06	2.78e-06	1.25e-05	9.92e-06	4.87e-07	1.6e-07	3.59e-06	3.58e-06	3.23e-06	2.2e-06	9.03e-07	3.18e-07	0	0	3.59e-06	1.55e-06	8.3e-06	8.57e-06	2.01e-07	3.21e-07	0	6.61e-07	3.54e-07	3.88e-07	2.72e-07	4.29e-07	4.53e-07	2.24e-07	2.93e-07	3.64e-07	9.93e-07	6.75e-07	4.12e-07	0	1.46e-07
CABALLERONIA	3.3e-06	1.72e-06	6.44e-07	6.01e-06	9.92e-06	4.87e-07	1.28e-07	3.19e-07	1.16e-06	1.58e-07	0	1.29e-07	1.59e-07	0	0	1.02e-06	6.2e-07	8.01e-07	1.27e-06	3.41e-06	3.86e-06	0	0	7.55e-07	0	0	0	0	0	0	0	1.1e-07	0	0	0	0
METHYLOVORUS	3.25e-06	3.88e-06	1.61e-06	4.94e-06	4.59e-06	0	0	0	1.45e-07	5.25e-07	1.57e-06	4.3e-07	0	2.04e-06	1.59e-06	0	0	0	7.03e-07	0	1.61e-06	2.32e-07	4.72e-07	0	0	0	0	0	0	1.47e-07	0	0	4.5e-07	0	0	0
THIOLAPILLUS	3.25e-06	4.36e-06	4.04e-06	1.16e-05	6.65e-06	3.98e-06	2.37e-06	2.82e-06	4.23e-06	1.92e-06	2.36e-06	3.55e-06	2.25e-06	3.97e-06	3.99e-06	2.73e-06	6.2e-07	3.25e-06	1.74e-06	1.52e-06	4.9e-06	1.55e-06	1.79e-06	2.62e-06	2.77e-06	1.94e-06	3.38e-06	1.89e-06	1.44e-06	1.06e-06	1.68e-06	1.82e-06	2.63e-06	3.42e-06	1.42e-06	1.21e-06
METHYLOCEANIBACTER	3.23e-06	7.18e-07	2.2e-06	0	7.1e-06	2.43e-07	6.41e-07	1.6e-06	5.79e-07	0	1.57e-06	0	0	0	7.97e-06	0	0	2.67e-07	0	0	8.03e-07	0	1.42e-06	0	0	0	0	0	1.12e-07	0	0	0	2.25e-07	1.37e-07	0	1.46e-07
VERMINEPHROBACTER	3.23e-06	3.16e-06	7.73e-06	1.48e-05	2.86e-05	1.7e-06	7.7e-07	3.51e-06	3.28e-06	9.46e-07	1.89e-06	3.48e-06	9.54e-07	2.85e-06	1.12e-05	1.23e-05	1.24e-06	9.34e-06	7.8e-06	1.77e-06	6.1e-06	8.37e-07	3.4e-06	2.83e-07	3.88e-07	1.36e-07	2.14e-07	5.57e-07	3.35e-07	2.93e-07	9.11e-08	2.21e-07	9e-07	1.37e-07	4.27e-06	1.32e-06
BACTEROIDETES/SOLITALEA	3.14e-06	1.94e-06	4.83e-07	5.99e-06	8.77e-06	4.14e-06	0	1.76e-06	1.59e-06	0	0	0	0	0	0	1.28e-05	0	5.34e-07	0	0	0	0	0	0	0	0	0	0	5.59e-07	0	0	0	0	0	0	0
ACETOBACTER	3.14e-06	2.87e-07	2.9e-06	1.25e-05	1.17e-05	4.14e-06	1.15e-06	0	2.61e-06	0	0	1.29e-06	0	0	7.97e-06	0	6.2e-07	2.4e-06	0	0	0	3.72e-07	0	0	1.94e-07	0	0	0	0	0	0	1.1e-07	0	0	0	0
COLWELLIA	3.14e-06	3.16e-06	2.9e-06	2.64e-06	4.59e-06	2.92e-06	3.85e-06	4.47e-06	3.91e-06	2.36e-06	0	4.77e-06	4.13e-06	2.44e-06	0	0	0	1.6e-06	2.53e-06	3.05e-06	4.5e-06	2.05e-06	3.02e-06	3.4e-06	1.75e-06	1.22e-06	3.86e-06	2.51e-06	2.79e-06	3.52e-06	2.28e-06	2.21e-06	2.93e-06	8.24e-07	8.54e-06	5.08e-06
MOROCOCCUS	3.14e-06	1.98e-05	3.49e-06	1.15e-05	0.000306559	6.74e-06	0	1.09e-05	4.73e-06	1.94e-06	6.3e-07	2.9e-06	9.54e-07	2.59e-05	3.51e-05	3.07e-06	2.77e-05	7.61e-06	4.64e-06	1.23e-06	9e-06	1.26e-06	2.88e-06	8.5e-07	1.55e-06	5.43e-07	8.58e-07	3.9e-06	8.94e-07	5.86e-07	2.73e-07	4.41e-07	2.48e-06	4.12e-07	2.06e-05	1.73e-06
CYANOBACTERIA/CYANOBIUM	3.08e-06	2.03e-06	2.17e-06	1.04e-05	1.25e-05	2.43e-06	0	1.6e-06	6.51e-07	0	0	1.29e-06	1.59e-07	4.07e-06	9.57e-06	5.12e-06	0	6.67e-06	5.27e-06	1.6e-07	3.21e-06	0	9.45e-07	0	0	0	2.14e-07	3.48e-07	1.12e-07	0	0	0	1.13e-06	0	0	0
METHYLOMICROBIUM	3.08e-06	8.88e-06	3.49e-06	1.52e-05	4.32e-06	5.92e-06	6.88e-06	1.22e-05	8.44e-06	9.25e-06	5.56e-06	9.33e-06	6.36e-06	5.43e-06	1.38e-05	3.42e-06	2.07e-06	4.45e-06	1.08e-05	8.16e-06	4.28e-06	9.31e-06	8.25e-06	7.55e-06	5.82e-06	4.07e-06	7.36e-06	8.35e-06	9.54e-06	5.86e-06	1.12e-05	1.03e-05	4.5e-06	6.41e-06	1.42e-05	6.63e-06
BACTEROIDETES/IGNAVIBACTERIUM	3.05e-06	0	0	0	2.09e-06	0	0	0	3.62e-07	7.88e-07	0	0	2.65e-07	0	0	0	0	0	0	0	0	0	0	0	0	0	1.07e-06	0	0	0	0	0	0	0	0	0
BACTEROIDETES/MELIORIBACTER	3.05e-06	7.18e-07	1.07e-06	4.94e-06	6.96e-06	4.87e-06	0	0	2.29e-06	2.63e-07	0	2.58e-06	0	0	0	0	0	0	0	0	2.01e-06	0	0	0	0	0	0	0	0	0	0	0	0	0	0	0
CELLVIBRIO	3.05e-06	2.66e-06	5.5e-06	2.8e-06	2.78e-06	3.65e-06	4.78e-06	3.73e-06	6.68e-06	5.99e-06	1.57e-06	3.87e-06	1.59e-06	0	0	0	3.1e-06	5.61e-06	3.69e-06	3.37e-06	1.2e-06	3.11e-06	9.45e-07	4.25e-06	1.16e-06	2.85e-06	5.36e-06	3.83e-06	2.52e-06	7.33e-07	3.64e-06	2.87e-06	1.13e-06	4.12e-06	0	3.8e-06
DELTA/CORALLOCOCCUS	3.01e-06	2.35e-06	2.37e-06	9.8e-06	9.5e-06	0	1.6e-07	3.27e-06	2.86e-06	1.02e-06	1.89e-06	9.03e-07	1.59e-07	0	0	3.59e-06	1.55e-06	2.2e-06	5.52e-06	2.01e-07	3.53e-06	0	4.72e-07	3.54e-07	1.94e-07	1.36e-07	2.14e-07	3.13e-07	1.12e-07	1.47e-07	1.82e-07	2.21e-07	4.5e-07	2.75e-07	0	0
NESTERENKONIA	3.01e-06	1.44e-06	8.05e-07	7.41e-06	1.17e-05	1.22e-06	1.28e-07	1.6e-06	5.43e-07	0	1.31e-06	3.22e-07	0	0	0	0	0	3.05e-05	2.11e-06	8.02e-07	9.64e-06	1.02e-06	9.45e-07	4.25e-06	0	6.79e-07	1.07e-06	2.09e-06	6.71e-07	0	0	5.52e-07	1.13e-06	2.06e-06	3.2e-06	8.78e-07
THALASSOSPIRA	2.98e-06	1.42e-06	1.07e-06	2.97e-06	1.53e-06	2.01e-06	3.42e-07	2.66e-06	6.75e-07	3.15e-07	9.18e-07	6.66e-07	1.59e-07	1.09e-06	0	1.02e-06	1.81e-06	0	0	1.6e-07	1.37e-06	0	3.15e-07	0	0	1.36e-07	0	1.39e-07	0	1.47e-07	1.82e-07	1.1e-07	0	0	0	1.46e-07
NITROSOMONAS	2.96e-06	1.76e-06	1.61e-07	3.95e-06	1.34e-05	4.87e-06	6.41e-07	1.92e-06	2.89e-06	9.46e-07	1.57e-06	7.74e-07	3.18e-07	0	0	0	0	1.33e-06	0	4.01e-07	6.43e-07	6.51e-07	0	0	0	1.36e-06	0	0	0	2.93e-07	0	0	0	0	0	0
LACHNOCLOSTRIDIUM	2.96e-06	1.56e-05	1.29e-05	9.56e-06	1.71e-05	8.03e-06	5.77e-06	1.12e-05	1.14e-05	4.73e-06	6.3e-06	1.01e-05	9.54e-06	4.07e-06	0	1.95e-05	1.14e-05	6e-05	1.22e-05	1.6e-05	9.32e-06	1.07e-05	1.3e-05	8.21e-06	7.37e-06	1.41e-05	1.18e-05	8.91e-06	1.06e-05	7.18e-06	7.29e-06	9.38e-06	9e-06	9.33e-06	1.42e-05	1.45e-05
AZOSPIRA	2.95e-06	2.75e-06	2.41e-06	1.21e-05	1.08e-05	3.65e-06	0	0	2.41e-07	0	3.94e-07	1.29e-06	0	0	0	0	1.55e-06	5.12e-06	4.22e-06	1.2e-06	3.21e-06	0	2.83e-06	4.72e-07	0	0	5.36e-07	0	2.79e-07	0	0	0	0	0	1.42e-05	0
ORIBACTERIUM	2.91e-06	3.64e-06	2.41e-06	1.65e-06	2.78e-06	2.92e-06	2.95e-06	6.39e-07	2.89e-06	2.52e-06	1.26e-06	2.54e-06	3.23e-06	1.63e-06	0	1.02e-06	5.38e-06	2.85e-06	2.37e-06	1.39e-06	2.14e-06	2.29e-06	2.46e-06	1.89e-06	4.83e-06	2.63e-06	2.14e-06	3.02e-06	1.9e-06	3.66e-06	3.13e-06	3.02e-06	2.93e-06	4.47e-06	2.85e-06	1.9e-06
DEINOCOCCUS-DEINOCOCCUS	2.83e-06	4.02e-06	1.63e-05	1.09e-05	2.51e-05	1.52e-05	1.92e-06	0.000237917	8.68e-06	0	0	2.58e-06	2.38e-06	0	0	4.1e-05	6.2e-06	2e-05	3.16e-06	8.02e-07	1.29e-05	4.65e-07	4.72e-06	1.42e-06	1.94e-06	6.79e-07	0	6.96e-07	3.35e-07	3.66e-06	9.11e-08	1.99e-06	3.38e-06	6.86e-07	7.11e-06	1.46e-06
BACTEROIDETES/SAPROSPIRA	2.79e-06	1.08e-06	4.02e-07	1.1e-06	1.25e-05	3.04e-06	0	1.6e-06	2.17e-06	7.88e-07	0	6.45e-07	0	0	7.97e-06	0	0	1.33e-06	0	8.02e-07	6.43e-06	4.65e-07	9.45e-07	1.42e-06	0	1.36e-06	1.07e-06	6.96e-07	1.12e-06	1.47e-06	4.55e-07	0	1.13e-06	1.37e-06	0	7.32e-07
COMMENSALIBACTER	2.7e-06	0	0	2.8e-06	6.27e-06	1.22e-06	0	0	2.89e-07	1.77e-06	0	4.51e-07	0	0	0	0	0	0	1.58e-06	0	0	9.3e-08	0	0	0	0	1.07e-06	0	0	0	0	0	0	0	0	0
ANAPLASMA	2.62e-06	0	0	0	0	0	0	0	0	0	0	0	0	0	0	0	0	0	0	0	1.61e-06	0	0	0	0	0	0	0	0	0	0	0	0	0	0	0
DELTA/DESULFOBACTERIUM	2.62e-06	0	0	0	0	0	0	0	0	0	0	0	1.59e-06	0	0	0	0	0	0	0	0	0	0	0	0	0	0	0	1.12e-07	0	0	0	0	0	0	0
DESULFOSPOROSINUS	2.62e-06	7.18e-07	7.24e-07	3.3e-06	0	0	1.28e-07	1.6e-06	1.23e-06	0	0	0	2.23e-06	1.02e-06	0	0	7.76e-07	0	0	1.52e-06	3.21e-06	9.76e-07	0	0	1.94e-07	0	4.29e-07	0	0	0	6.6e-07	4.97e-07	0	7.21e-07	1.42e-06	1.06e-06
LEPTOSPIRA	2.62e-06	0	0	0	4.18e-06	0	0	0	0	0	0	0	1.59e-06	0	0	0	0	2.94e-06	3.16e-06	2.09e-06	1.29e-05	0	0	0	0	0	0	0	0	0	0	0	0	0	0	0
ISOSPHAERA	2.62e-06	2.15e-06	5.23e-06	6.59e-06	3.13e-05	6.09e-06	1.28e-06	6.39e-06	7.24e-07	0	0	1.29e-06	7.95e-07	0	0	5.12e-06	0	1.33e-06	0	0	0	1.16e-06	0	0	0	0	0	0	0	0	0	0	0	0	0	0
SCARDOVIA	2.62e-06	7.18e-07	0	3.3e-06	2.78e-06	0	0	0	7.24e-07	0	0	0	0	0	0	1.02e-05	6.2e-06	0	3.16e-06	0	0	0	8.5e-06	8.5e-06	6.79e-06	6.79e-07	0	2.78e-06	1.68e-06	0	0	0	0	0	3.56e-05	0
THERMOBACULUM	2.62e-06	0	3.22e-06	1.87e-05	2.3e-05	4.87e-06	6.41e-07	3.19e-06	5.07e-06	2.36e-06	0	3.87e-06	0	2.04e-06	1.59e-05	0	0	2.67e-06	3.51e-06	0	6.43e-06	9.3e-07	9.45e-07	0	0	2.04e-06	0	1.39e-06	0	7.33e-07	4.55e-07	0	1.13e-06	1.37e-06	7.11e-06	7.32e-07
HISTOPHILUS	2.62e-06	1.92e-06	1.07e-06	2.47e-06	5.57e-06	2.03e-06	4.28e-07	2.13e-06	4.82e-07	2.63e-06	6.3e-06	2.15e-06	7.95e-06	5.43e-06	0	5.12e-06	2.07e-06	1.56e-06	4.78e-06	3.48e-06	5.09e-06	6.43e-06	3.15e-06	8.02e-06	2.46e-06	4.98e-06	3.93e-06	3.48e-06	3.73e-06	7.94e-06	3.79e-06	8.5e-06	4.88e-06	5.72e-06	0	4.63e-06
VAGOCOCCUS	2.62e-06	5.75e-06	4.23e-06	4.61e-06	6.68e-06	6.88e-06	1.03e-05	0	3.37e-06	7.21e-06	6.3e-06	4e-06	5.88e-06	8.55e-06	7.97e-06	5.12e-06	0	4.54e-06	7.01e-06	6.14e-06	8.03e-06	5.7e-06	5.34e-06	1.06e-05	5.09e-06	4.75e-06	3.22e-06	7.1e-06	6.26e-06	9.67e-06	8.52e-06	5.77e-06	4.78e-06	4.12e-06	0	4.57e-06
DINOROSEOBACTER	2.57e-06	1.44e-06	0	0	6.96e-07	1.22e-06	0	1.33e-06	7.24e-07	0	3.15e-06	0	0	2.04e-06	1.99e-06	0	0	5.34e-06	2.11e-06	8.02e-07	4.02e-07	0	0	0	0	1.7e-07	0	0	0	0	0	0	0	0	0	0
DELTA/PELOBACTER	2.57e-06	6.1e-06	6.12e-06	1.02e-05	1.72e-05	6.7e-06	0	0	3.98e-06	5.25e-07	0	1.93e-06	9.54e-07	1.73e-05	5.31e-06	1.28e-06	0	5.01e-06	1.79e-06	0	9.64e-07	1.37e-06	3.64e-06	1.42e-06	0	0	0	0	0	2.44e-07	1e-06	0	6.75e-07	4.12e-07	0	4.39e-07
JIDAIBACTER	2.53e-06	0	5.63e-07	0	0	0	0	0	0	0	0	0	0	0	0	0	0	0	0	0	0	4.42e-06	0	0	0	0	0	0	0	0	0	0	0	0	0	0
SACCHAROMONOSPORA	2.53e-06	2.61e-06	8.59e-07	8.9e-06	1.45e-05	2.48e-06	0	3.03e-06	2.89e-06	0	7.87e-07	7.74e-07	1.59e-07	0	8.5e-06	2.05e-06	0	6.27e-06	4.9e-06	2.46e-06	4.18e-06	1.35e-06	2.39e-06	2.83e-07	2.13e-06	8.15e-07	0	0	5.59e-07	5.86e-07	4.55e-07	2.21e-07	0	6.86e-07	5.69e-06	0
CATENULISPORA	2.47e-06	2.57e-06	2.68e-06	1.57e-06	2.78e-06	4.87e-07	2.14e-07	0	1.81e-06	7.88e-07	0	1.29e-07	0	0	0	0	0	0	1.05e-06	8.02e-07	1.61e-06	0	0	0	0	0	0	0	0	0	0	1.1e-07	0	0	0	0
RHIZOBIUM/NEORHIZOBIUM	2.44e-06	3.52e-06	2.33e-06	2.47e-06	6.27e-06	3.41e-06	0	7.98e-07	2.89e-07	1.58e-06	0	1.29e-07	0	2.04e-06	0	0	0	2.67e-06	0	3.1e-06	0	1.12e-06	0	0	0	0	0	0	0	0	0	0	0	0	0	2.93e-07
DETHIOBACTER	2.44e-06	2.78e-06	8.77e-06	7.41e-06	8.35e-06	6.09e-06	2.95e-06	8.3e-06	5.5e-06	1.97e-06	1.1e-06	3.74e-06	1.59e-06	0	1.59e-05	1.02e-05	6.2e-06	5.61e-06	6.75e-06	3.29e-06	1.61e-06	1.81e-06	1.89e-07	2.83e-07	2.13e-06	1.63e-06	2.14e-07	1.39e-07	6.71e-07	2.35e-06	7.29e-07	2.21e-07	5.63e-07	4.8e-07	4.74e-06	8.78e-07
LIMNOBACTER	2.41e-06	4.27e-06	5.02e-06	1.5e-05	2.55e-05	1.74e-06	1.6e-07	7.11e-06	2.26e-06	3.15e-07	9.18e-07	1.45e-06	5.83e-07	9.16e-07	1.59e-06	1.71e-06	0	5.45e-06	2.23e-06	7.36e-07	4.79e-06	7.9e-07	9.45e-07	0	5.66e-07	0	1.16e-06	0	0	8.06e-07	0	0	7.5e-07	0	3.79e-06	2.44e-07
CURTOBACTERIUM	2.38e-06	4.23e-06	5.61e-06	1.39e-05	1.62e-05	7.16e-06	1.28e-07	8.54e-06	5.72e-06	1.58e-06	3.15e-07	9.89e-07	1.59e-07	0	4.94e-05	1.38e-05	2.79e-06	1.99e-05	1.01e-05	2.05e-06	6e-06	1.07e-06	6.16e-06	6.37e-07	5.82e-07	0	1.11e-06	2.78e-07	1.82e-06	1.34e-06	1.82e-07	3.15e-06	0	6.86e-07	4.27e-06	7.32e-07
DELTA/DESULFOBACCA	2.35e-06	1.44e-06	1.61e-06	6.32e-06	1.04e-05	0	6.41e-07	3.19e-06	1.45e-06	0	7.87e-07	6.45e-07	0	0	7.97e-06	0	0	0	0	0	3.21e-06	0	1.89e-06	0	0	1.36e-06	0	6.96e-07	0	0	0	0	0	6.86e-07	7.11e-06	0
XYLANIMONAS	2.35e-06	1.92e-06	2.21e-06	1.07e-05	5.12e-06	5.48e-06	5.51e-06	3.19e-06	2.11e-06	1.97e-07	3.94e-07	6.45e-07	0	0	1.59e-06	1.54e-05	7.76e-07	2e-06	0	0	0	0	0	0	0	0	0	0	0	7.33e-07	0	0	0	0	0	0
KYRPIDIA	2.32e-06	7.18e-07	0	0	1.39e-06	0	2.14e-07	1.6e-06	4.82e-07	0	1.05e-06	2.15e-07	2.65e-07	0	0	0	0	0	2.46e-06	2.67e-07	0	4.26e-07	3.15e-07	0	6.47e-07	4.53e-07	0	2.32e-07	9.32e-07	7.33e-07	6.07e-07	7.36e-07	7.5e-07	0	2.37e-06	2.44e-07
ACTINOSYNNEMA	2.32e-06	3.59e-07	4.69e-06	3.84e-06	6.09e-06	2.84e-06	2.14e-07	2.4e-06	1.11e-06	0	1.05e-06	0	1.19e-06	0	2.39e-05	8.54e-06	0	0	1.05e-06	1.23e-06	6.43e-06	0	0	0	1.94e-07	0	0	0	0	2.44e-07	0	0	2.25e-07	0	0	7.32e-07
BACTEROIDETES/BELLIELLA	2.31e-06	8.38e-07	4.02e-07	4.12e-06	1.57e-06	6.09e-07	0	0	0	7.88e-07	0	0	0	0	0	0	0	0	0	0	0	0	0	0	0	0	0	0	0	0	0	0	0	0	0	0
MICROMONOSPORA	2.27e-06	3.64e-06	3.09e-06	8.02e-06	7.94e-06	9.74e-07	4.28e-07	0	1.5e-06	1.58e-07	0	3.8e-06	1.32e-06	0	1.91e-05	5.12e-06	0	7.39e-06	4.74e-06	8.56e-07	4.5e-06	7.75e-07	1.7e-06	0	3.88e-07	4.53e-07	0	0	7.27e-07	0	0	0	4.5e-07	0	0	7.32e-07
HALORHODOSPIRA	2.21e-06	5.27e-07	5.37e-06	1.02e-05	1.29e-05	1.87e-06	7.7e-07	3.19e-07	5.19e-06	0	7.87e-07	0	1.59e-07	0	3.19e-06	0	0	5.34e-07	1.05e-06	3.21e-07	6.43e-07	1.55e-07	5.04e-07	1.42e-06	0	2.26e-07	2.14e-07	0	0	2.44e-07	0	2.94e-07	2.81e-07	2.29e-07	0	0
ALLOCHROMATIUM	2.18e-06	1.44e-06	3.62e-06	3.3e-06	5.22e-06	4.06e-07	0	4.39e-06	8.68e-07	0	0	0	0	6.78e-07	0	0	0	1.11e-06	4.48e-06	0	0	1.16e-07	0	0	9.7e-07	0	0	0	5.59e-07	0	0	0	5.63e-07	0	0	0
CHELATIVORANS	2.18e-06	7.18e-07	0	0	8.88e-06	2.43e-07	0	5.59e-06	3.62e-07	3.94e-07	1.57e-06	0	0	0	0	2.56e-06	0	3.34e-06	5.27e-07	0	8.03e-07	5.81e-07	1.89e-07	1.42e-06	0	0	0	0	0	0	0	0	0	0	3.56e-06	0
HELIOBACTERIUM	2.18e-06	1.44e-06	9.66e-07	3.3e-07	8.56e-06	2.84e-06	6.41e-07	1.6e-06	1.59e-06	1.73e-06	1.57e-06	1.34e-06	1.75e-06	4.07e-06	0	1.02e-05	0	2.67e-06	1.27e-06	8.02e-07	9.64e-06	4.65e-07	1.89e-06	0	1.94e-06	1.36e-06	0	1.39e-06	5.59e-07	2.2e-06	3.19e-06	1.66e-06	5.63e-06	0	0	1.1e-06
BACTEROIDETES/LEEUWENHOEKIELLA	2.09e-06	2.39e-07	1.13e-06	1.1e-06	0	0	0	5.32e-07	1.21e-06	0	0	4.3e-07	0	0	7.97e-06	2.05e-06	0	0	0	0	0	0	3.78e-07	0	0	0	0	0	0	0	0	0	0	0	0	0
DELTA/SYNTROPHOBACTER	2.03e-06	9.58e-07	8.05e-07	2.47e-06	5.92e-06	0	0	0	0	0	0	2.15e-07	0	0	0	0	0	0	0	0	0	4.65e-07	0	0	0	0	0	0	0	0	0	0	1.13e-06	0	0	0
SACCHAROTHRIX	1.98e-06	2.51e-06	1.23e-06	2.53e-06	3.03e-06	1.38e-06	3.42e-07	7.98e-07	1.54e-06	0	1.84e-06	0	1.19e-06	0	0	3.42e-06	0	6.01e-07	1.05e-06	2.84e-06	2.25e-06	1.86e-07	0	2.83e-07	9.7e-07	0	0	0	0	2.44e-07	0	0	2.25e-07	0	1.42e-06	0
MESOTOGA	1.96e-06	0	0	0	0	0	0	0	0	0	0	0	0	0	0	0	0	0	0	0	0	0	0	0	0	0	1.07e-06	0	0	7.33e-07	0	0	0	0	0	0
BACTEROIDETES/GRAMELLA	1.96e-06	7.18e-07	0	0	0	0	0	2.53e-06	0	0	0	0	0	0	0	0	0	0	0	0	0	0	0	0	0	0	0	0	0	0	0	0	0	0	0	0
DECHLOROMONAS	1.96e-06	4.79e-07	3.22e-06	2.94e-06	9.57e-06	1.83e-06	2.41e-06	7.98e-07	2.23e-06	3.35e-06	1.84e-06	1.88e-06	2.98e-06	1.19e-06	0	5.12e-06	4.39e-06	1.67e-06	3.07e-06	1.74e-06	4.02e-06	3.6e-06	2.6e-06	1.77e-06	3.23e-06	1.08e-06	7.15e-07	2.84e-06	1.77e-06	2.08e-06	1.75e-06	1.75e-06	4.03e-06	1.26e-06	0	3.41e-06
SULFURICELLA	1.96e-06	8.62e-06	7.04e-06	1.65e-05	4.02e-05	2.43e-06	6.41e-07	3.19e-06	6.15e-06	1.58e-06	1.97e-06	1.29e-06	3.18e-06	2.04e-06	5.98e-05	1.54e-05	0	2.67e-06	5.48e-06	2.41e-06	3.21e-06	0	2.36e-07	2.83e-07	0	0	0	0	0	0	0	1.1e-07	0	1.03e-06	0	0
DELTA/SYNTROPHUS	1.92e-06	0	2.01e-06	0	0	0	0	0	0	0	0	3.22e-07	0	0	1.2e-05	0	0	0	0	0	0	0	0	0	0	0	0	0	0	0	0	5.52e-07	0	0	0	0
CITREICELLA	1.92e-06	1.44e-06	0	4.94e-06	0	6.09e-07	0	1.6e-06	7.24e-07	0	0	6.45e-07	0	0	0	5.12e-06	0	2.67e-07	0	0	2.14e-06	0	0	0	0	0	0	6.96e-07	5.59e-07	0	9.11e-08	0	0	0	0	0
LABRENZIA	1.92e-06	3.83e-07	1.61e-07	5.52e-06	6.58e-06	0	0	0	1.45e-07	2.63e-07	0	1.16e-06	0	2.04e-06	0	0	6.2e-07	5.34e-06	3.16e-06	1.44e-06	9.64e-07	0	1.51e-06	0	0	0	0	0	0	1.17e-06	0	0	0	0	0	0
BACTEROIDETES/BARNESIELLA	1.92e-06	0	8.05e-07	5.35e-06	8.21e-06	0	0	0	1.45e-06	0	0	0	7.95e-07	0	0	1.54e-05	0	0	0	0	8.03e-07	0	6.3e-07	0	0	0	0	0	0	0	0	0	0	0	0	0
PISCIRICKETTSIA	1.92e-06	2.01e-06	2.41e-06	5.27e-06	8.35e-07	9.74e-07	1.67e-06	1.92e-06	2.03e-06	2.21e-06	0	1.29e-06	6.36e-07	2.44e-06	0	4.1e-06	0	1.87e-06	2.32e-06	1.28e-06	1.93e-06	2.02e-06	2.27e-06	0	1.55e-06	1.9e-06	1.93e-06	1.53e-06	1.68e-06	2.6e-06	3.37e-06	1.66e-06	1.35e-06	2.2e-06	0	1.17e-06
METHYLOCOCCUS	1.92e-06	2.75e-06	2.41e-06	4.12e-06	2.09e-06	2.43e-06	2.24e-06	2.4e-06	1.45e-06	3.15e-06	7.87e-07	2.15e-06	1.19e-06	1.02e-06	0	2.56e-06	0	5.34e-06	2.11e-06	3.81e-06	8.03e-07	9.3e-07	1.42e-06	0	1.94e-06	1.36e-06	1.07e-06	1.39e-06	1.12e-06	1.1e-06	1.37e-06	2.21e-06	5.63e-07	1.37e-06	0	1.83e-06
THIOPLOCA	1.92e-06	3.91e-06	3.22e-06	3.3e-06	0	2.43e-06	2.57e-06	5.32e-06	2.17e-06	3.94e-06	3.15e-06	2.92e-06	5.88e-06	0	0	0	3.1e-06	1.33e-06	1.05e-06	3.21e-06	1.61e-06	2.32e-06	3.97e-06	0	0	1.36e-06	0	2.23e-06	1.12e-06	2.2e-06	3.13e-06	2.76e-06	2.76e-06	2.06e-06	0	6.1e-06
RENIBACTERIUM	1.92e-06	2.54e-06	5.45e-06	4.39e-06	1.71e-05	4.5e-06	6.41e-07	1.6e-06	0	2.63e-07	5.25e-07	5.8e-07	1.06e-06	0	0	5.12e-06	3.1e-06	1.13e-05	3.6e-06	9.63e-07	1.03e-05	0	1.42e-06	2.83e-07	3.23e-07	4.53e-07	1.07e-06	0	1.86e-07	7.33e-07	0	6.9e-07	1.78e-06	0	0	1.46e-07
KUTZNERIA	1.86e-06	4.24e-06	2.84e-06	1.54e-05	1.18e-05	1.95e-06	4.7e-07	2.24e-06	1.45e-06	5.52e-07	7.87e-07	6.45e-07	1.59e-07	0	4.25e-06	2.73e-06	6.2e-06	1.64e-05	4.22e-07	4.01e-07	1.61e-06	4.65e-07	0	7.55e-07	3.88e-07	0	0	0	0	1.12e-06	0	0	0	0	7.11e-06	3.66e-07
BACTEROIDETES/EMTICICIA	1.83e-06	0	4.02e-07	1.65e-06	2.51e-06	0	0	0	0	0	0	0	0	4.07e-07	0	0	0	1.78e-06	0	0	0	0	0	0	0	0	0	0	0	0	0	0	0	0	7.11e-06	0
PORTICOCCUS	1.83e-06	2.59e-06	2.94e-06	1.65e-06	4.91e-06	2.98e-06	1.73e-06	9.58e-07	2.42e-06	1.42e-06	2.2e-06	1.16e-06	1.79e-06	4.07e-07	0	2.05e-06	1.86e-06	8.01e-07	1.19e-06	6.42e-07	1.29e-06	6.51e-07	3.78e-07	2.83e-07	9.7e-07	8.15e-07	4.82e-07	6.96e-07	5.59e-07	9.16e-07	6.6e-07	6.9e-07	4.5e-07	8.24e-07	1.42e-06	8.78e-07
DIPLORICKETTSIA	1.79e-06	6.32e-06	5.07e-06	8.9e-06	1e-05	9.74e-07	6.96e-06	6.39e-06	2.89e-06	4.41e-06	8.19e-06	8.03e-06	3.82e-06	4.07e-06	0	1.02e-06	1.55e-06	6.54e-06	3.16e-06	2.41e-06	5.78e-06	5.11e-06	1.32e-06	1.42e-06	6.31e-06	4.11e-06	5.25e-06	3.24e-06	2.93e-06	5.61e-06	4.14e-06	4.33e-06	2.48e-06	4.12e-06	0	4.39e-06
ARCANOBACTERIUM	1.77e-06	3.59e-07	0	2.8e-06	0	0	0	0	0	0	0	3.22e-07	7.95e-07	1.02e-06	7.97e-06	0	0	2.14e-06	0	8.02e-07	0	0	0	0	0	0	0	0	0	0	0	0	0	0	0	0
BACTEROIDETES/DRACONIBACTERIUM	1.74e-06	1.08e-06	0	1.65e-06	5.22e-07	2.43e-07	0	0	7.24e-07	0	0	0	0	0	0	0	0	0	0	0	0	0	0	0	0	0	0	0	0	0	0	0	0	0	0	0
OPITUTUS	1.74e-06	0	0	3.3e-06	2.09e-06	1.22e-06	0	0	0	0	0	0	0	0	0	0	0	0	0	8.02e-07	0	9.3e-07	0	0	0	0	0	0	0	0	0	0	0	6.86e-07	0	0
THALASSOBACTER	1.74e-06	1.15e-06	0	6.59e-07	8.35e-07	0	0	6.39e-07	1.45e-07	0	0	0	0	0	0	4.1e-06	0	0	0	0	1.29e-06	0	3.78e-07	0	0	0	0	0	2.24e-07	0	1.82e-07	0	0	0	0	0
ACIDAMINOCOCCUS	1.74e-06	7.18e-07	1.61e-06	0	0	0	0	0	1.45e-06	0	0	0	7.95e-07	0	0	0	3.1e-06	3.2e-06	1.05e-06	0	0	0	0	0	0	0	0	0	0	0	0	0	0	0	0	0
DOREA	1.74e-06	0	8.05e-07	3.3e-07	0	0	0	0	0	0	0	0	1.06e-06	0	0	2.05e-05	0	0	3.16e-06	4.81e-07	1.61e-06	0	9.45e-07	0	0	0	0	0	1.12e-07	0	0	0	0	0	0	1.46e-06
ACIDIMICROBIUM	1.74e-06	2.15e-06	4.02e-07	2.47e-06	1.25e-05	0	6.41e-07	0	7.24e-07	0	3.15e-06	1.61e-07	0	0	0	0	6.2e-06	4e-06	0	0	8.03e-07	4.65e-07	0	0	0	0	0	0	5.59e-07	0	0	0	0	0	0	0
GEMMATIMONAS	1.74e-06	0	0	4.94e-06	4.18e-06	3.65e-06	0	3.19e-06	0	7.88e-07	0	0	0	0	1.59e-05	0	0	1.33e-06	0	1.6e-06	1.61e-06	0	0	0	9.7e-07	0	0	0	0	0	0	0	0	0	0	0
NOCARDIOPSIS	1.74e-06	1.87e-06	3.22e-07	2.31e-06	7.31e-06	3.17e-06	7.7e-07	0	8.68e-07	1.1e-06	0	0	0	0	7.97e-06	1.33e-05	0	0	0	1.6e-06	0	1.55e-07	0	0	3.88e-07	0	4.29e-07	0	0	0	0	0	0	0	0	0
ACETOBACTERIUM	1.74e-06	1.94e-06	2.01e-06	8.24e-07	1.04e-06	0	3.1e-06	7.98e-07	3.04e-06	2.26e-06	1.57e-06	1.93e-06	4.37e-06	2.04e-06	0	0	0	1.33e-06	1.41e-06	1.2e-06	8.03e-07	1.86e-06	1.42e-06	1.42e-06	1.29e-06	1.58e-06	2.32e-06	1.39e-06	2.98e-06	4.4e-06	2.28e-06	1.66e-06	2.81e-06	2.75e-06	3.56e-06	3.17e-06
GRANULICELLA	1.74e-06	2.15e-06	1.21e-06	4.45e-06	1.25e-05	2.43e-06	0	0	1.59e-05	3.94e-07	7.87e-07	1.29e-06	0	0	1.46e-05	6.83e-06	1.55e-06	4.61e-06	0	1.2e-06	2.14e-06	1.16e-06	9.45e-07	0	0	0	4.29e-07	0	0	0	0	0	0	0	0	7.32e-07
RIESIA	1.74e-06	3.23e-06	4.02e-06	5.77e-06	2.09e-06	6.09e-07	3.85e-06	1.6e-06	3.5e-06	3.42e-06	3.46e-06	3.22e-06	4.37e-06	4.07e-06	1.59e-05	0	0	0	2.11e-06	1.6e-06	1.61e-06	2.09e-06	3.78e-06	0	3.4e-06	4.41e-06	4.11e-06	2.09e-06	2.63e-06	4.03e-06	3.64e-06	1.38e-06	5.63e-07	6.86e-07	0	1.46e-06
HYDROGENOVIBRIO	1.7e-06	1.15e-06	4.02e-07	4.12e-07	1.04e-06	2.43e-07	2.12e-06	6.39e-07	7.24e-07	4.73e-07	3.15e-07	1.06e-06	7.95e-07	0	0	1.02e-06	0	8.01e-07	1.37e-06	6.42e-07	9.64e-07	1.95e-06	7.56e-07	2.83e-07	7.76e-07	1.36e-06	2.14e-07	4.18e-07	7.27e-07	5.86e-07	1.14e-06	1.57e-06	2.03e-06	1.54e-06	1.42e-06	4.39e-07
THIOBACILLUS	1.67e-06	0	8.05e-07	3.3e-06	2.09e-06	3.04e-07	0	0	7.24e-07	0	0	0	0	0	0	0	0	4.45e-07	0	1.6e-06	0	4.65e-07	9.45e-07	0	0	0	0	0	0	0	0	0	1.13e-06	0	0	0
BACTEROIDETES/CYCLOBACTERIUM	1.66e-06	0	0	3.3e-06	1.04e-06	0	0	0	0	7.88e-07	2.36e-06	0	0	0	0	0	0	0	0	0	0	0	0	0	0	0	0	0	0	0	0	2.76e-07	0	0	0	0
STREPTOSPORANGIUM	1.66e-06	4.6e-06	3.38e-06	6.76e-06	1.41e-05	1.87e-06	1.28e-06	0	2.17e-06	0	0	1.58e-06	2.65e-07	0	1.99e-06	2.56e-06	0	6.67e-06	3.69e-06	1.07e-06	1.77e-06	0	0	0	1.94e-07	0	0	0	0	7.33e-07	0	0	0	0	0	0
AZOTOBACTER	1.63e-06	0	9.66e-07	8.54e-06	2.51e-06	7.3e-07	6.41e-07	2.79e-06	7.6e-07	5.91e-07	0	7.74e-07	2.07e-06	0	3.19e-06	0	1.86e-06	6.94e-06	7.91e-07	8.02e-07	4.95e-06	5.58e-07	5.67e-07	0	0	4.07e-07	0	6.96e-07	8.94e-07	1.32e-06	0	3.31e-07	0	0	0	4.39e-07
BACTEROIDETES/RUNELLA	1.57e-06	0	0	0	0	0	0	1.6e-06	0	0	0	0	0	4.07e-07	0	0	0	4.45e-07	0	0	0	0	0	0	0	0	0	0	0	0	0	0	0	0	0	0
BACTEROIDETES/MYROIDES	1.57e-06	1.44e-06	4.35e-06	5.27e-06	1.25e-06	0	0	0	0	7.88e-07	0	0	0	0	0	0	0	0	0	3.21e-07	0	0	0	0	0	0	0	0	0	0	0	0	0	0	0	0
TOLUMONAS	1.53e-06	2.12e-06	4.02e-06	1.65e-06	3.13e-06	3.65e-06	4.07e-06	5.19e-06	3.76e-06	3.15e-06	0	3.38e-06	9.94e-07	6.11e-06	3.99e-06	1.02e-06	1.55e-06	3.34e-07	2.64e-06	2.01e-06	0	5.11e-06	3.07e-06	0	1.94e-06	4.92e-06	3.75e-06	2.09e-06	6.54e-06	4.4e-06	4.64e-06	3.15e-06	6.41e-06	4.46e-06	0	5.6e-06
ACTINOTIGNUM	1.48e-06	5.75e-07	3.22e-07	7.41e-07	1.46e-06	0	0	5.32e-07	1.45e-07	1.97e-07	1.57e-06	0	0	0	0	0	6.2e-07	4.81e-06	2.11e-07	0	0	0	0	0	0	0	0	0	0	0	0	0	0	0	0	0
NOCARDIA	1.45e-06	4.56e-06	1.44e-05	1.91e-05	1.16e-05	1.7e-06	1.28e-07	2.45e-06	2.46e-06	0	0	1.16e-06	4.77e-07	0	1.65e-05	5.48e-05	0	1.57e-05	1.55e-05	1.3e-05	9.16e-06	2.79e-06	1.01e-06	2.83e-07	9.7e-07	0	1.29e-06	0	7.45e-07	1.47e-07	0	0	4.5e-07	0	0	4.39e-07
BARTONELLA	1.44e-06	0	3e-06	1.48e-06	1.14e-05	7.3e-07	0	7.98e-07	5.79e-07	1.58e-07	0	1.29e-06	7.95e-07	0	0	0	0	2.67e-06	3.16e-06	3.21e-07	0	0	0	0	0	0	0	6.96e-07	0	0	0	0	0	0	0	0
ROSEIBACTERIUM	1.39e-06	8.62e-07	2.25e-06	2.31e-06	3.34e-06	2.19e-06	0	3.19e-07	7.24e-07	1.1e-06	0	4.3e-07	1.59e-07	0	0	0	3.1e-06	2.67e-06	6.33e-07	1.6e-07	4.5e-06	9.3e-08	0	0	1.94e-07	0	0	0	0	0	9.11e-08	0	0	0	0	8.78e-07
BACTEROIDETES/PSEUDOPEDOBACTER	1.39e-06	4.6e-06	2.2e-06	2.03e-06	7.31e-06	1.46e-06	2.57e-07	2.24e-06	7.24e-07	1.1e-06	0	7.74e-07	0	4.07e-07	1.59e-06	0	8.38e-06	0	2.11e-06	0	8.03e-07	0	1.13e-06	0	0	0	0	0	0	0	0	0	0	0	0	0
BUTYRIVIBRIO	1.39e-06	4.31e-07	1.61e-07	0	0	1.46e-06	0	0	0	4.73e-07	0	0	0	0	0	3.42e-06	0	4.08e-05	0	0	3.21e-06	5.58e-07	0	0	0	0	0	4.18e-07	0	4.4e-07	2.73e-07	0	0	0	0	7.32e-07
SHINELLA	1.39e-06	8.62e-06	6.72e-06	1.1e-05	3.1e-05	9.74e-07	8.98e-07	1.28e-06	3.47e-06	1.58e-07	7.87e-07	5.16e-07	1.59e-07	4.07e-07	1.59e-06	0	0	1.16e-05	2.95e-06	1.93e-06	5.46e-06	5.58e-07	1.32e-06	2.83e-07	3.88e-07	2.72e-07	0	9.75e-07	1.12e-07	1.47e-06	0	1.1e-07	5.63e-07	0	2.85e-06	6.83e-07
DERMACOCCUS	1.39e-06	8.4e-06	3.27e-06	2.42e-05	3.48e-05	8.97e-06	4.49e-07	1.79e-05	2.61e-06	1.34e-06	1.97e-06	2.28e-06	0	6.78e-07	1.59e-05	4.78e-06	3.41e-06	3.43e-05	8.06e-06	9.39e-06	2.9e-05	2.05e-06	3.21e-06	4.72e-06	1.65e-06	0	7.5e-06	0	1.34e-06	7.33e-07	0	4.97e-07	0	5.83e-06	1.42e-06	2.71e-06
PAENARTHROBACTER	1.38e-06	4.79e-07	8.99e-07	8.24e-07	4.66e-06	1.62e-06	0	8.52e-07	0	2.63e-07	0	3.44e-07	1.59e-07	0	0	1.71e-06	0	5.12e-06	1.41e-06	1.06e-06	1.71e-06	1.16e-07	0	7.55e-07	0	0	3.57e-07	0	0	3.66e-07	0	0	6e-07	1.72e-07	0	3.9e-07
ISOPTERICOLA	1.34e-06	2.72e-06	2.68e-06	6.76e-06	1.83e-05	3.45e-06	6.15e-06	7.98e-07	1.57e-06	0	9.18e-07	0	0	4.07e-06	3.19e-06	1.94e-05	6.2e-07	6.67e-07	1.79e-06	1.12e-06	1.12e-06	0	0	0	1.94e-07	0	0	6.96e-07	5.59e-07	0	0	2.48e-07	0	6.86e-07	7.11e-06	0
MIDICHLORIA	1.31e-06	0	0	0	0	0	0	3.19e-07	1.09e-06	0	0	0	0	0	0	0	0	0	0	0	4.02e-07	0	0	0	0	0	0	0	0	0	0	0	0	0	0	0
DEHALOCOCCOIDES	1.31e-06	7.18e-07	0	1.65e-06	0	2.43e-06	0	0	4.05e-06	0	0	0	0	0	0	0	0	0	0	0	0	0	0	0	0	0	0	0	0	0	0	0	0	0	0	0
AURANTIMONAS	1.31e-06	2.15e-06	2.01e-06	4.94e-06	7.31e-06	3.04e-06	0	7.98e-07	1.45e-06	0	2.36e-06	9.67e-07	3.97e-07	0	3.99e-06	2.56e-06	1.55e-06	5.34e-06	1.05e-06	4.01e-07	4.02e-06	0	4.72e-07	0	0	6.79e-07	5.36e-07	3.48e-07	0	0	0	5.52e-07	1.13e-06	0	0	0
DELTA/DESULFONATRONOSPIRA	1.31e-06	5.39e-06	4.43e-06	2.47e-06	4.18e-06	3.04e-06	2.89e-06	3.19e-06	3.26e-06	2.96e-06	2.89e-06	3.44e-06	3.97e-06	3.05e-06	3.99e-06	0	0	6.67e-07	1.05e-06	1.6e-06	8.03e-07	1.16e-06	6.61e-07	7.08e-07	9.7e-07	1.36e-06	5.36e-07	1.04e-06	5.59e-07	1.1e-06	4.55e-07	0	5.63e-07	3.43e-07	0	1.1e-06
BACTEROIDETES/DOKDONIA	1.22e-06	0	0	0	2.09e-06	0	0	0	3.62e-07	0	0	0	0	0	0	0	0	1.33e-06	0	8.02e-07	0	0	0	0	0	0	0	0	0	0	0	0	0	0	0	0
BACTEROIDETES/MURICAUDA	1.22e-06	0	2.01e-07	0	2.09e-06	8.12e-07	0	6.39e-07	8.68e-07	0	0	0	0	0	0	7.17e-06	0	6.67e-07	0	0	0	0	0	0	0	0	0	0	0	0	0	0	0	0	0	0
CELERIBACTER	1.22e-06	1.58e-06	2.01e-07	1.4e-06	2.61e-06	0	0	2.95e-06	1.81e-06	1.26e-06	0	1.29e-07	0	0	0	2.05e-06	7.76e-07	6.67e-07	2.11e-06	0	1.61e-06	2.09e-07	1.89e-07	0	0	0	0	3.48e-07	1.12e-07	0	0	1.84e-07	0	1.37e-07	0	1.46e-07
LYSOBACTER	1.22e-06	0	6.44e-07	3.95e-06	8.35e-07	2.43e-07	0	5.11e-06	1.69e-06	1.58e-07	0	0	0	0	0	2.05e-06	0	4.14e-06	5.06e-06	4.28e-07	2.57e-06	0	0	7.08e-07	1.94e-07	0	0	0	1.12e-07	2.93e-07	0	1.1e-07	0	0	7.11e-06	3.66e-07
DESULFURISPIRILLUM	1.16e-06	7.18e-07	0	0	0	0	0	0	2.41e-07	0	0	0	0	0	0	0	0	0	0	0	0	0	0	0	0	0	0	0	0	0	0	0	1.13e-06	0	0	0
BACTEROIDETES/FLUVIICOLA	1.16e-06	1.44e-06	4.02e-07	9.89e-06	4.18e-06	1.22e-06	0	0	2.17e-06	0	0	0	0	0	0	0	0	2.67e-06	0	0	0	0	0	0	0	0	1.07e-06	0	0	0	0	0	0	0	0	0
PORTIERA	1.09e-06	7.18e-07	0	1.98e-06	4.18e-07	0	1.28e-07	0	0	7.88e-07	0	6.45e-07	7.95e-07	2.04e-06	0	0	0	0	0	8.02e-07	1.61e-06	0	1.89e-06	1.42e-06	9.7e-07	0	0	0	0	0	4.55e-07	1.1e-06	0	0	0	0
GOTTSCHALKIA	1.05e-06	1.44e-07	0	0	0	0	6.41e-07	0	0	0	0	0	0	0	0	0	0	0	0	1.6e-07	8.03e-07	0	0	0	0	0	0	0	0	0	0	1.1e-07	0	0	0	0
CYANOBACTERIA/CYLINDROSPERMOPSIS	1.05e-06	0	0	0	0	0	0	9.58e-07	0	0	0	0	0	0	0	0	0	0	1e-06	0	0	0	0	0	9.7e-07	0	0	0	0	0	0	0	0	0	0	0
BRACHYSPIRA	1.05e-06	0	0	1.98e-06	1.25e-06	0	0	0	0	0	0	1.03e-06	0	0	0	0	0	0	0	0	0	0	0	0	0	0	0	0	0	0	0	0	0	0	0	0
SIDEROXYDANS	1.05e-06	0	3.22e-07	1.98e-06	2.09e-06	0	0	0	1.45e-07	0	0	1.29e-07	0	0	0	0	0	9.34e-07	2.11e-07	0	3.21e-07	0	0	0	1.94e-07	0	2.68e-07	0	0	0	0	0	0	3.43e-07	0	0
MOBILUNCUS	1.05e-06	1.44e-07	2.01e-07	0	5.22e-07	2.43e-07	0	0	1.45e-07	0	0	0	0	0	0	0	3.1e-06	9.34e-07	0	1.87e-06	1.61e-06	0	0	0	0	0	0	0	0	0	0	0	0	0	0	0
DELTA/HELICOBACTER	1.05e-06	1.18e-06	1.61e-06	0	0	1.22e-06	6.41e-07	0	0	0	0	0	0	0	0	0	0	1.33e-06	1.05e-06	0	0	0	2.83e-06	0	0	0	0	6.96e-07	2.79e-07	0	0	6.62e-07	3.75e-07	6.86e-07	0	0
DELTA/HIPPEA	1.05e-06	7.18e-07	8.05e-07	1.65e-06	4.18e-06	1.22e-06	3.21e-07	1.6e-06	7.24e-07	0	0	0	0	0	0	0	0	0	1.05e-06	0	0	0	1.89e-07	0	9.7e-07	0	0	0	0	0	1.82e-07	0	0	0	0	7.32e-07
FRATEURIA	1.05e-06	4.31e-07	5.23e-07	1.32e-06	3.97e-06	1.7e-06	0	3.19e-07	1.45e-07	7.88e-07	3.15e-07	0	0	0	0	1.02e-06	0	2.67e-07	2.32e-06	3.61e-07	6.43e-07	0	0	0	0	0	0	0	0	1.47e-06	0	0	0	0	0	0
ROSEOVARIUS	1.05e-06	1.01e-06	1.61e-06	6.59e-07	1.25e-06	0	0	2.24e-06	1.16e-06	0	0	0	0	0	1.39e-05	0	0	1.87e-06	0	1.28e-06	2.09e-06	1.86e-07	0	0	0	5.09e-07	0	6.96e-07	2.24e-07	1.47e-07	0	0	0	0	0	0
BACTEROIDETES/ZHOUIA	1.05e-06	3.11e-06	1.4e-06	5.49e-06	2.47e-05	0	0	0	1.45e-06	0	0	0	0	0	2.66e-06	0	0	1.33e-06	0	0	0	0	9.45e-07	0	0	0	0	0	0	0	0	0	0	0	0	0
XYLELLA	1.05e-06	4.38e-06	2.9e-06	5.77e-06	1.71e-05	9.74e-07	6.41e-07	5.43e-06	1.52e-06	0	6.3e-07	0	0	0	0	7.17e-06	0	1.12e-05	2.32e-06	1.04e-06	2.89e-06	0	9.45e-07	0	0	0	0	0	0	1.83e-07	0	0	5.63e-07	0	0	0
PARARHODOSPIRILLUM	1.02e-06	1.08e-06	1.81e-06	2.31e-06	0	1.22e-06	0	0	1.54e-06	0	0	0	0	0	0	0	7.76e-07	6.67e-07	0	0	1.61e-06	0	0	0	0	0	0	0	5.59e-07	0	0	0	0	0	0	0
HOEFLEA	9.59e-07	3.73e-06	1.21e-06	1.02e-05	1.02e-05	2.8e-06	0	1.92e-06	1.93e-06	6.83e-07	1.57e-06	1.55e-06	1.59e-07	0	0	0	0	3.87e-06	1.48e-06	1.6e-07	1.61e-06	1.86e-07	5.04e-07	0	0	0	0	3.48e-07	0	0	9.11e-08	0	0	0	7.11e-06	7.32e-07
LUNA-1AQUILUNA	9.44e-07	1.94e-06	8.85e-07	2.72e-06	4.87e-06	5.48e-06	1.28e-06	2.13e-06	1.21e-06	0	0	4.3e-07	4.24e-07	0	0	1.28e-06	0	3.34e-07	2.64e-07	0	1.61e-06	0	1.89e-07	0	0	0	0	3.48e-07	1.4e-07	0	0	0	0	0	3.56e-06	0
HALOBACTEROIDES	8.72e-07	0	0	0	0	0	0	0	7.24e-07	0	0	0	0	0	0	0	0	0	0	0	0	0	0	0	0	0	0	0	0	0	0	0	0	0	0	0
THERMOSINUS	8.72e-07	0	0	0	0	0	0	0	0	0	0	0	0	0	0	0	0	2.67e-07	1.05e-06	0	0	0	0	0	0	0	0	0	0	0	0	0	0	0	0	0
EHRLICHIA	8.72e-07	0	0	0	0	0	0	0	0	0	0	0	0	0	0	0	0	1.33e-06	0	0	0	0	0	0	0	0	0	0	0	0	0	0	0	0	0	0
THERMOVIRGA	8.72e-07	0	0	0	0	0	0	0	0	0	0	0	0	0	0	0	0	0	0	1.6e-06	0	0	0	0	0	0	0	0	0	0	0	0	0	0	0	0
DELTA/NITRATIRUPTOR	8.72e-07	0	4.02e-07	0	0	0	6.41e-07	0	7.24e-07	0	0	0	0	0	0	0	0	0	0	0	0	0	0	0	0	0	0	0	0	0	0	0	0	0	0	0
DELTA/SULFUROSPIRILLUM	8.72e-07	1.44e-06	1.07e-06	0	0	0	0	0	0	0	0	0	0	0	0	0	0	0	0	0	0	0	0	0	0	0	0	0	0	0	0	0	0	0	0	0
GIMESIA	8.72e-07	0	8.05e-07	1.65e-06	2.09e-06	0	0	0	0	0	0	0	0	0	0	0	0	0	0	8.02e-07	0	0	0	0	0	0	0	0	0	0	0	0	0	0	0	0
FIBROBACTER	8.72e-07	0	8.05e-07	0	0	2.43e-06	0	0	0	0	0	0	0	0	0	0	0	0	0	4.01e-07	8.03e-07	0	9.45e-07	0	0	0	0	0	5.59e-07	0	0	0	0	0	0	0
CLOACIMONAS	8.72e-07	0	0	1.65e-06	0	0	0	0	7.24e-07	0	0	0	0	2.04e-06	0	0	0	0	0	0	0	9.3e-07	0	0	0	6.79e-07	1.07e-06	0	0	0	4.55e-07	0	0	0	0	0
BACTEROIDETES/ZOBELLIA	8.72e-07	5.75e-07	0	6.59e-07	2.51e-06	0	0	9.58e-07	2.89e-07	0	0	1.29e-07	0	0	1.59e-06	0	0	2.67e-07	2.11e-07	3.21e-07	6.43e-07	0	0	0	0	0	0	0	0	0	9.11e-08	0	0	0	0	0
FAECALITALEA	8.72e-07	7.18e-07	8.05e-07	0	2.09e-06	0	0	1.6e-06	2.41e-07	0	0	0	1.59e-06	0	0	0	0	0	0	0	0	0	0	0	6.47e-07	0	0	0	5.59e-07	0	4.55e-07	0	0	0	0	0
SPHAEROBACTER	8.72e-07	0	1.61e-06	1.1e-06	0	0	0	0	1.45e-06	7.88e-07	0	0	0	0	0	0	0	1.33e-06	1.76e-06	8.02e-07	0	0	0	0	0	6.79e-07	0	0	0	0	0	0	0	0	0	0
BACTEROIDETES/LEADBETTERELLA	8.72e-07	0	8.05e-07	3.3e-06	0	1.22e-06	0	3.19e-06	0	0	0	0	0	0	0	0	0	1.33e-06	0	0	0	0	0	0	0	0	0	0	0	0	0	0	0	0	0	0
BACTEROIDETES/OWENWEEKSIA	8.72e-07	7.18e-07	1.61e-06	4.94e-06	2.09e-06	0	0	1.6e-06	7.24e-07	0	0	0	0	0	0	0	0	0	0	0	0	0	2.36e-07	0	0	0	0	0	0	0	0	0	0	0	0	0
XIII.MOGIBACTERIUM	8.72e-07	1.44e-06	3.76e-06	0	1.39e-06	0	0	0	1.45e-06	1.58e-06	0	0	0	0	0	0	0	3.11e-06	0	1.6e-07	0	0	0	0	0	0	0	0	0	2.44e-07	0	0	0	0	0	0
CHTHONOMONAS	8.72e-07	0	0	1.65e-06	2.09e-06	0	0	0	0	0	0	0	0	0	0	1.02e-05	0	0	0	0	0	0	9.45e-07	0	0	0	0	0	0	0	0	0	0	0	0	0
BACTEROIDETES/ZUNONGWANGIA	8.72e-07	0	0	0	0	0	0	5.32e-07	0	0	0	0	0	0	1.59e-05	0	0	0	0	0	0	0	0	0	0	0	0	0	0	0	0	0	0	0	0	0
DELTA/DESULFOTALEA	8.72e-07	4.67e-06	2.82e-06	0	1.04e-05	2.43e-06	0	7.98e-07	2.89e-06	0	0	6.45e-07	0	0	0	0	0	0	0	0	0	0	0	0	0	0	0	0	0	0	0	0	0	0	0	0
MICAVIBRIO	8.72e-07	0	4.83e-07	3.3e-06	0	8.12e-07	6.41e-07	0	7.24e-07	0	0	0	0	0	1.59e-05	0	0	2.22e-06	0	8.02e-07	0	0	0	0	0	0	0	0	0	0	0	0	0	0	0	0
DESULFORUDIS	8.72e-07	0	4.83e-06	0	8.35e-06	1.22e-06	6.41e-07	0	0	0	0	3.22e-06	7.95e-07	0	7.97e-06	0	0	1.33e-06	0	0	0	0	0	0	0	0	2.14e-06	6.96e-07	0	1.47e-06	6.6e-07	0	0	3.43e-07	0	0
BACTEROIDETES/HALISCOMENOBACTER	8.72e-07	1.44e-06	2.82e-06	6.59e-06	7.31e-06	6.7e-06	6.41e-07	0	1.45e-06	0	0	6.45e-07	1.59e-06	0	0	7.68e-06	0	2.67e-06	2.11e-07	0	0	0	0	0	0	0	0	0	0	0	0	0	0	0	0	0
SELENOMONAS	8.72e-07	1.92e-06	2.41e-06	2.75e-06	0	1.22e-06	0	3.19e-06	1.45e-06	0	0	1.45e-06	0	0	5.31e-06	0	6.2e-06	1.6e-06	0	8.02e-07	3.21e-06	0	3.78e-06	0	0	2.04e-06	0	1.39e-06	1.12e-06	0	4.55e-07	0	0	0	0	0
PLANCTOPIRUS	8.72e-07	0	0	6.59e-06	4.18e-06	0	6.41e-07	7.98e-07	0	0	0	1.29e-06	7.95e-07	6.11e-06	7.97e-06	0	0	1.33e-06	1.05e-06	0	3.21e-06	4.65e-07	2.83e-06	1.42e-06	9.7e-07	0	0	6.96e-07	1.12e-06	7.33e-07	4.55e-07	0	2.25e-06	0	0	3.66e-07
SINORHIZOBIUM/ENSIFER	8.72e-07	1.58e-06	1.93e-06	7.25e-06	1.28e-05	2.43e-07	0	0	3.33e-06	0	0	3.87e-07	7.95e-07	0	3.19e-06	4.1e-06	0	4.81e-06	1.05e-06	0	6.43e-07	1.39e-06	1.32e-06	2.83e-06	1.94e-07	4.07e-07	2.14e-07	0	0	0	0	0	0	4.12e-07	4.27e-06	0
SOLIBACTER	8.72e-07	1.8e-07	6.04e-06	1.15e-05	0	8.52e-06	0	4.79e-06	0	0	0	6.45e-07	0	0	0	1.02e-05	0	5.34e-06	2.11e-06	2.67e-06	1.12e-05	0	0	0	0	0	0	2.32e-07	0	0	0	0	0	0	0	0
TSUKAMURELLA	8.72e-07	4.31e-06	2.41e-06	9.72e-06	9.4e-06	3.45e-06	0	4.79e-06	2.2e-06	7.88e-07	0	1.29e-06	3.97e-07	0	1.2e-05	0	0	1.57e-05	3.37e-06	3.21e-07	0	5.58e-07	9.45e-07	0	1.46e-06	0	2.14e-07	0	5.59e-07	0	0	0	0	0	0	7.32e-07
CALDISALINIBACTER	8.72e-07	3.59e-06	1.61e-06	6.59e-06	1.04e-05	2.43e-06	0	0	5.07e-06	1.97e-06	0	6.45e-07	1.59e-06	0	1.59e-05	2.56e-06	0	4e-06	0	8.02e-07	8.84e-06	1.63e-06	2.08e-06	0	0	1.36e-06	2.14e-06	6.96e-07	1.12e-06	0	1.37e-06	0	0	6.86e-07	0	7.32e-07
CHTHONIOBACTER	8.72e-07	7.78e-06	8.05e-06	2.77e-05	6.16e-05	2.43e-06	1.28e-06	4.79e-06	2.89e-06	7.88e-07	0	2.58e-06	0	4.07e-06	2.39e-05	0	6.2e-06	2.67e-06	2.11e-06	0	0	0	0	0	0	0	0	0	0	0	0	0	0	0	0	0
FUSOBACTERIUM	8.72e-07	1.36e-05	8.85e-06	3.76e-05	3.76e-05	1.22e-05	0	1.92e-05	2.89e-06	4.73e-06	0	2.58e-06	2.38e-06	1.02e-05	4.78e-05	0	0.00010548	3.07e-05	2.74e-05	1.36e-05	2.89e-05	2.32e-06	1.04e-05	7.08e-06	9.7e-07	6.79e-07	4.29e-06	2.78e-06	1.12e-06	1.47e-06	0	0	3.38e-06	2.06e-06	5.69e-05	9.51e-06
AMINIPHILUS	8.28e-07	0	0	0	0	0	0	0	0	0	0	0	0	0	0	0	0	0	0	0	0	2.79e-07	0	0	0	0	0	0	0	0	0	0	0	0	0	0
SPIROCHAETA	7.99e-07	9.58e-07	0	0	1.81e-06	0	0	0	0	0	0	0	5.3e-07	0	0	0	0	0	0	0	0	0	0	0	0	0	0	0	0	0	0	0	0	0	0	0
ORIENTIA	7.85e-07	0	0	0	0	0	0	0	0	0	0	0	0	0	0	0	0	0	0	0	0	0	0	0	0	0	0	0	0	0	0	0	0	0	0	0
MICROBULBIFER	7.85e-07	1.15e-06	6.44e-07	6.59e-07	1.25e-06	1.28e-06	9.3e-07	6.39e-07	2.1e-06	1.26e-06	9.44e-07	1.16e-06	1.11e-06	2.04e-06	0	2.05e-06	6.2e-07	0	6.33e-07	1.6e-06	6.43e-07	8.37e-07	3.78e-07	2.83e-07	1.36e-06	1.09e-06	2.14e-07	4.18e-07	5.59e-07	5.86e-07	1.46e-06	6.62e-07	3.38e-06	5.49e-07	1.42e-06	2.05e-06
COHNELLA	7.41e-07	2.87e-07	1.21e-06	0	3.2e-06	4.87e-07	3.21e-07	2.32e-06	7.24e-07	6.7e-07	6.3e-07	1.26e-06	2.54e-06	0	0	1.02e-06	7.76e-07	5.67e-06	1.24e-05	7.22e-07	5.46e-06	2.23e-06	3.78e-06	0	2.33e-06	4.07e-07	1.18e-06	4.18e-07	3.35e-07	1.91e-06	3.28e-06	1.54e-06	4.5e-07	1.58e-06	0	1.76e-06
THIORHODOCOCCUS	7.26e-07	2.06e-06	8.05e-07	5.22e-06	5.22e-06	1.83e-06	0	0	1.69e-06	0	0	1.72e-06	0	0	0	0	0	4.34e-06	0	1e-06	1.2e-06	1.55e-07	9.45e-07	0	1.94e-07	0	0	0	0	0	0	0	0	0	0	0
KANGIELLA	7.26e-07	7.18e-07	3.22e-06	3.3e-06	4.18e-06	0	0	1.06e-06	1.81e-06	1.58e-06	1.57e-06	6.45e-07	7.95e-07	0	0	0	0	2.67e-06	0	0	1.61e-06	1.16e-06	0	4.72e-07	3.23e-07	1.36e-07	8.04e-07	0	0	1.65e-06	1.14e-07	5.98e-07	1.5e-06	0	0	0
DELTA/CAMINIBACTER	6.97e-07	0	0	0	0	0	0	0	0	0	0	0	0	0	0	0	0	0	0	0	0	0	0	0	0	0	0	0	0	0	0	0	0	0	0	0
CYANOBACTERIA/RAPHIDIOPSIS	6.97e-07	0	4.83e-07	0	0	0	0	0	0	0	0	0	0	0	0	0	0	2.4e-06	1.53e-06	0	0	0	0	0	5.82e-07	0	0	0	0	0	0	0	0	0	0	0
VERRUCOSISPORA	6.97e-07	2.39e-07	3.22e-07	4.78e-06	5.36e-06	0	2.14e-07	3.99e-07	2.34e-06	1.58e-07	0	1.61e-07	1.06e-06	2.04e-06	0	0	0	2.31e-06	1.05e-06	1.15e-06	1.61e-06	4.65e-07	3.78e-07	0	1.94e-07	2.26e-07	0	0	1.12e-07	0	4.55e-07	0	1.01e-06	0	0	0
PSEUDOBUTYRIVIBRIO	6.83e-07	8.62e-07	0	0	0	4.87e-07	0	0	8.2e-07	1.58e-07	0	0	0	0	0	7.85e-06	0	0.000103224	7.38e-07	0	0	1.86e-07	0	0	0	0	0	1.39e-07	0	1.47e-07	9.11e-08	0	0	6.86e-07	0	0
AMINOBACTER	6.1e-07	1.82e-06	9.66e-07	2.53e-06	4.18e-07	4.87e-07	0	1.92e-06	1.45e-07	7.09e-07	3.15e-07	2.15e-07	1.59e-07	0	0	0	0	1.33e-06	2e-06	5.35e-07	1.12e-06	0	9.45e-07	0	0	0	0	0	0	0	5.46e-07	0	0	0	0	0
BACTEROIDETES/CHLOROBACULUM	5.81e-07	0	0	1.1e-06	2.78e-06	8.12e-07	0	0	0	0	0	0	0	0	0	3.42e-06	0	0	0	0	0	0	0	0	0	0	0	0	0	0	0	0	0	0	0	0
SEBALDELLA	5.81e-07	0	0	1.65e-06	2.09e-06	0	0	1.6e-06	0	0	0	6.45e-07	0	0	0	0	0	1.33e-06	3.51e-07	2.67e-07	0	0	3.15e-07	1.89e-06	0	3.4e-07	0	0	5.59e-07	0	0	0	0	3.43e-07	0	8.53e-07
HOYOSELLA	5.81e-07	2.39e-07	0	1.65e-06	3.48e-06	1.83e-06	0	0	7.24e-07	2.63e-07	3.15e-06	0	3.97e-07	0	0	0	0	1.91e-06	3.51e-07	0	1.61e-06	0	0	4.72e-07	1.46e-06	6.79e-07	0	1.39e-07	0	0	4.55e-07	0	0	0	0	0
BACTEROIDETES/MUCINIVORANS	5.67e-07	6.82e-07	0	2.8e-06	1.36e-06	2.43e-07	0	0	1.45e-07	0	0	0	0	4.07e-07	0	0	0	6.67e-07	0	0	0	0	0	0	0	0	0	0	0	0	0	0	0	0	0	0
BACTEROIDETES/ECHINICOLA	5.67e-07	7.18e-07	1.61e-07	0	3.13e-06	6.09e-07	0	1.06e-06	1.45e-07	0	0	0	0	0	0	0	0	0	0	0	1.61e-06	0	0	0	9.7e-07	0	0	0	0	0	0	0	0	0	0	0
DEHALOBACTER	5.67e-07	1.01e-06	9.66e-07	1.65e-06	0	2.43e-07	1.8e-06	0	2.57e-06	1.54e-06	1.57e-06	6.45e-07	2.86e-06	1.22e-06	0	0	0	0	2.11e-07	1.44e-06	1.61e-06	1.12e-06	9.45e-07	1.7e-06	9.7e-07	4.07e-07	2.36e-06	5.57e-07	4.47e-07	1.32e-06	6.38e-07	1.1e-06	0	1.51e-06	0	1.13e-06
IZIMAPLASMA	5.23e-07	0	0	0	0	2.43e-06	0	0	0	0	0	0	0	0	0	0	0	0	0	4.81e-07	1.61e-06	0	0	1.42e-06	0	0	0	0	0	1.83e-07	4.55e-07	0	0	0	0	0
TAYLORELLA	5.23e-07	2.36e-06	4.29e-07	2.31e-06	7.41e-06	0	0	2.79e-06	2.41e-07	3.94e-07	6.3e-07	3.44e-07	3.18e-07	0	0	0	0	1.07e-06	1.05e-06	0	1.61e-06	4.65e-07	0	0	0	0	0	0	0	0	0	5.52e-07	0	0	0	0
MAGNETOSPIRA	5.23e-07	2.39e-06	1.23e-06	9.89e-07	4.46e-06	4.87e-07	0	0	2.89e-07	7.88e-07	0	9.89e-07	0	0	9.57e-06	0	0	6.01e-07	2.11e-07	0	0	0	0	0	2.13e-06	0	0	0	0	0	0	0	0	1.37e-07	0	0
TRUEPERELLA	5.23e-07	8.62e-07	8.59e-07	1.32e-06	2.09e-06	0	1.28e-07	1.06e-06	2.89e-07	7.88e-07	0	0	0	0	7.97e-06	0	1.24e-06	7.21e-06	8.43e-07	1.34e-06	0	0	2.83e-06	2.83e-07	9.7e-07	1.36e-07	1.07e-06	0	1.12e-07	0	0	0	0	0	0	1.46e-07
MEGASPHAERA	5.23e-07	1.15e-06	3.06e-06	2.64e-06	0	3.17e-06	3.85e-07	0	1.88e-06	7.88e-07	9.44e-07	3.87e-07	4.77e-07	0	0	0	0	0	1.05e-06	8.02e-07	6.43e-06	0	0	0	9.7e-07	0	0	1.81e-06	5.59e-07	0	0	0	0	0	7.11e-06	0
METHYLOMONAS	5.23e-07	1.29e-06	1.97e-06	2.64e-06	0	1.46e-06	1.44e-06	2.08e-06	8.68e-07	1.26e-06	1.26e-06	2.47e-06	2.23e-06	0	1.59e-06	1.02e-06	2.17e-06	1.87e-06	6.33e-07	1.23e-06	9.64e-07	1.08e-06	1.26e-06	8.5e-07	5.82e-07	8.15e-07	9.65e-07	6.96e-07	1.75e-06	1.32e-06	1.14e-06	4.41e-07	6.75e-07	1.24e-06	1.42e-06	1.17e-06
BIBERSTEINIA	5.23e-07	3.02e-06	2.25e-06	4.28e-06	1.04e-05	3.83e-06	0	1.6e-06	5.79e-07	4.73e-07	0	1.16e-06	4.77e-07	2.04e-06	0	2.05e-06	2.48e-06	1.07e-06	8.43e-07	8.02e-07	9.64e-07	1.74e-06	0	0	0	5.09e-07	1.07e-06	1.64e-06	0	0	0	0	2.25e-07	0	0	1.17e-06
ROSEBURIA	5.09e-07	7.18e-07	0	0	6.27e-06	0	0	0	2.41e-07	0	0	0	2.91e-06	0	0	7.43e-06	3.1e-06	0.000126116	5.27e-07	1.6e-06	0	0	9.45e-07	1.42e-06	0	0	0	0	0	0	0	0	0	0	0	0
NEORICKETTSIA	4.65e-07	0	0	0	4.18e-06	0	0	0	7.24e-07	0	0	0	0	0	0	0	0	0	2.11e-07	0	0	0	0	0	0	0	0	0	0	0	0	0	0	0	0	0
ENDOLISSOCLINUM	4.36e-07	0	0	0	0	0	0	0	2.89e-07	1.97e-06	0	0	0	0	0	0	0	0	0	0	0	0	0	0	0	0	0	0	0	0	0	0	0	0	0	0
BACTEROIDETES/WEEKSELLA	4.36e-07	1.44e-06	8.05e-07	1.65e-06	2.09e-06	0	0	0	0	0	0	0	0	0	0	6.15e-06	0	6.67e-07	0	0	0	4.65e-07	0	1.42e-06	0	0	0	0	0	0	0	0	0	0	0	0
SACCHAROPOLYSPORA	4.36e-07	1.04e-06	0	1.98e-06	5.64e-06	2.43e-06	1.28e-06	0	0	0	0	0	0	4.07e-06	0	0	0	5.34e-06	1.74e-06	8.02e-07	0	0	2.36e-07	9.91e-07	0	0	0	0	0	0	0	0	0	0	0	0
ROSEOBACTER	4.36e-07	2.87e-07	8.05e-07	4.94e-06	2.09e-06	1.95e-06	0	3.19e-06	7.24e-07	0	0	0	0	0	6.38e-06	5.12e-06	0	5.34e-07	2.32e-06	0	3.21e-07	1.16e-06	1.89e-06	0	0	0	0	0	1.12e-07	0	2.73e-07	3.68e-07	0	1.37e-06	0	0
MELISSOCOCCUS	4.36e-07	3.59e-07	1.61e-06	3.3e-06	0	1.22e-06	4.81e-07	7.98e-07	1.09e-06	1.18e-06	7.87e-07	3.22e-07	0	1.02e-06	0	2.56e-06	0	0	5.27e-07	1.2e-06	0	9.3e-07	1.89e-06	1.65e-06	4.85e-07	3.06e-06	1.61e-06	2.09e-06	1.4e-06	1.47e-06	1.46e-06	2.21e-06	5.63e-07	1.03e-06	0	0
ACIDOBACTERIUM	4.36e-07	1.44e-06	3.22e-06	4.72e-06	1.01e-05	1.22e-06	0	0	3.18e-06	7.88e-07	5.25e-07	3.22e-07	0	0	2.66e-06	5.12e-06	0	2.38e-06	0	0	3.21e-06	0	0	1.42e-06	0	0	0	0	5.59e-07	0	0	0	0	0	0	0
CALDISERICUM	4.36e-07	1.44e-06	3.22e-06	4.94e-06	6.27e-06	1.22e-06	0	0	3.62e-06	7.88e-07	0	6.45e-07	0	2.04e-06	7.97e-06	1.02e-05	0	1.33e-06	2.11e-06	0	3.21e-06	0	1.89e-06	1.42e-06	0	0	0	0	0	7.33e-07	0	0	0	6.86e-07	7.11e-06	0
PELAGIBACTER	3.49e-07	0	0	0	0	0	0	0	0	0	0	0	0	0	0	0	0	0	0	0	0	0	0	0	0	0	0	0	0	0	0	0	0	0	0	0
FERVIDOBACTERIUM	3.49e-07	0	0	0	0	0	0	3.19e-07	0	0	0	0	0	0	0	0	0	0	0	0	0	0	0	0	0	0	0	0	0	0	0	0	0	0	0	0
XVII.SULFOBACILLUS	3.49e-07	0	0	0	8.35e-07	0	0	0	2.89e-07	0	0	1.29e-07	0	0	0	0	0	0	0	0	6.43e-07	0	0	0	0	0	0	0	0	0	2.73e-07	0	0	0	0	0
DICTYOGLOMUS	3.49e-07	0	0	0	0	0	0	0	0	0	0	0	0	0	0	0	0	0	1.05e-06	0	1.61e-06	0	0	0	0	0	0	0	0	0	0	0	0	0	0	0
THALASSOLITUUS	3.49e-07	8.62e-07	6.44e-07	2.31e-06	1.25e-06	7.3e-07	7.7e-07	6.39e-07	1.16e-06	9.46e-07	9.44e-07	9.03e-07	6.36e-07	0	0	2.05e-06	6.2e-07	1.07e-06	6.33e-07	3.21e-07	1.93e-06	5.58e-07	3.78e-07	2.83e-07	7.76e-07	4.07e-07	0	8.35e-07	4.47e-07	2.93e-07	2.73e-07	2.21e-07	4.5e-07	2.75e-07	0	4.39e-07
DYELLA	3.49e-07	1.15e-06	1.61e-06	1.98e-06	9.19e-06	3.25e-06	0	0	1.81e-06	1.1e-06	1.57e-06	0	0	0	1.91e-05	2.05e-06	0	1.33e-06	0	2.54e-06	3.21e-06	1.86e-07	0	0	0	0	0	0	0	7.33e-07	0	0	0	0	0	0
GALLIBACTERIUM	2.91e-07	0	0	2.47e-06	0	0	6.41e-07	0	1.81e-07	0	0	6.45e-07	0	0	0	0	0	0	0	0	0	0	9.45e-07	0	9.7e-07	6.79e-07	0	0	2.79e-07	0	6.83e-07	1.38e-07	0	0	0	0
BACTEROIDETES/SALEGENTIBACTER	2.91e-07	0	2.68e-07	1.65e-06	4.87e-06	4.06e-07	0	3.99e-07	0	0	0	0	0	0	0	1.71e-06	0	0	0	1.6e-07	8.03e-07	0	0	0	0	0	0	0	0	0	0	0	0	0	0	0
BACTEROIDETES/CHLOROBIUM/CHLOROBIUM	2.91e-07	0	8.05e-07	5.49e-07	1.39e-06	4.06e-07	0	0	0	0	0	0	0	0	0	6.83e-06	0	0	0	0	8.03e-07	0	0	0	0	0	0	0	0	0	0	0	0	0	0	0
ETHANOLIGENENS	2.91e-07	0	0	0	0	0	0	0	0	0	0	0	0	0	0	5.12e-06	0	0	0	1.6e-06	0	0	0	0	0	0	1.07e-06	6.96e-07	0	0	0	0	0	0	3.56e-06	0
MARICHROMATIUM	2.91e-07	6.22e-07	8.05e-07	0	3.13e-06	1.22e-06	0	0	0	7.88e-07	0	0	0	0	0	0	3.1e-06	0	1.05e-06	2.67e-07	2.81e-06	0	1.89e-06	0	1.94e-07	0	0	0	0	0	4.55e-07	0	0	0	0	0
THIOFLAVICOCCUS	2.91e-07	3.85e-06	1.74e-06	9.34e-06	1.32e-05	1.42e-06	0	1.86e-06	2.53e-06	2.63e-07	0	3.22e-07	2.65e-07	0	0	6.83e-06	1.55e-06	2.78e-06	0	2.01e-07	3.21e-06	6.2e-07	4.72e-07	0	1.16e-06	0	0	8.12e-07	7.45e-07	0	0	0	3.75e-07	3.43e-07	0	0
PUSILLIMONAS	2.18e-07	7.18e-07	8.05e-07	0	6.96e-07	0	0	0	0	0	0	0	0	0	0	0	0	0	0	0	0	1.16e-07	0	0	0	0	0	0	0	1.83e-07	0	5.52e-07	0	0	0	0
MAGNETOCOCCUS	2.18e-07	3.59e-07	0	0	2.09e-06	0	0	0	0	0	0	0	3.97e-07	0	0	0	0	0	0	0	0	0	0	0	0	0	0	0	0	0	1.14e-07	1.1e-07	0	0	0	0
DELTA/DESULFOMONILE	2.18e-07	0	8.05e-07	0	4.18e-06	0	0	1.6e-06	0	0	7.87e-07	0	3.97e-07	0	0	0	0	0	0	0	3.21e-07	4.65e-07	0	0	0	0	0	0	0	0	0	0	0	0	0	0
BACTEROIDETES/AEQUORIVITA	2.18e-07	0	0	0	1.04e-06	0	0	0	0	0	0	0	0	0	0	0	0	0	0	1.38e-05	0	0	0	0	0	3.4e-07	0	0	0	0	0	0	0	0	0	0
GLUTAMICIBACTER	2.18e-07	8.62e-07	1.93e-06	6.18e-06	1.19e-05	5.48e-07	0	1.6e-06	1.4e-06	2.63e-07	0	2.58e-07	0	0	3.19e-06	2.05e-05	0	8.65e-06	2.58e-06	1.12e-06	4.66e-06	1.72e-06	5.29e-06	7.08e-07	1.94e-07	2.49e-06	1.11e-06	1.39e-06	5.59e-07	0	0	1.69e-06	1.41e-06	7.09e-07	1.42e-06	1.61e-06
PLANKTOMARINA	1.74e-07	0	0	0	0	0	0	0	0	0	0	0	0	0	0	0	0	0	4.22e-07	0	0	0	0	0	0	0	0	0	0	0	0	0	0	0	0	0
PHAEOBACTER	1.74e-07	0	0	0	4.18e-07	0	0	0	0	0	0	0	0	0	0	0	0	2.67e-07	0	0	0	0	0	0	0	0	0	0	0	0	9.11e-08	0	0	0	0	0
DELTA/DESULFURIVIBRIO	1.74e-07	7.18e-07	0	0	6.96e-07	0	0	0	0	0	0	0	0	0	0	0	0	2.67e-07	0	0	0	0	0	0	0	0	0	0	0	0	0	0	0	0	0	0
RUBINISPHAERA	1.74e-07	0	0	0	0	0	0	0	0	0	0	0	0	0	0	0	0	0	0	0	0	0	1.89e-06	0	0	0	0	0	0	0	0	0	0	0	0	0
BACTEROIDETES/WINOGRADSKYELLA	1.74e-07	0	0	0	2.3e-06	0	0	0	0	0	0	0	0	0	0	0	0	0	0	0	0	0	0	0	0	0	0	0	0	0	0	0	1.13e-06	0	0	0
BACTEROIDETES/FORMOSA	1.74e-07	0	2.68e-07	3.3e-07	2.92e-06	0	0	0	1.81e-07	0	0	0	0	0	0	0	0	0	0	0	0	0	0	0	0	0	0	0	0	0	0	0	0	0	0	0
PROFFTELLA	1.74e-07	5.75e-07	3.22e-07	4.28e-06	0	4.87e-07	1.28e-07	3.19e-07	0	1.58e-07	0	0	0	0	0	0	0	0	0	0	0	0	0	0	0	0	0	0	0	0	9.11e-08	1.21e-06	0	0	0	0
BACTEROIDETES/CELLULOPHAGA	1.74e-07	2.15e-06	0	0	2.09e-06	0	0	0	0	0	0	6.45e-07	0	0	0	1.02e-06	0	0	2.11e-06	0	0	0	0	0	0	0	0	0	0	0	0	0	0	0	0	0
NITROSPIRA	1.74e-07	0	4.02e-07	8.24e-07	2.09e-06	0	0	3.19e-07	7.24e-07	0	0	0	0	0	0	0	0	2.67e-07	0	0	3.21e-06	4.65e-07	0	0	0	0	0	0	1.12e-07	0	0	0	0	0	0	0
SULFITOBACTER	1.74e-07	1.44e-07	1.37e-06	0	2.09e-06	1.22e-06	0	6.39e-07	2.89e-07	0	0	0	0	0	0	0	0	1.07e-06	8.43e-07	0	0	0	0	0	0	0	0	0	2.24e-07	0	0	0	1.13e-06	0	0	3.66e-07
BACTEROIDETES/FERMENTIMONAS	1.74e-07	2.87e-07	8.05e-07	0	1.88e-06	1.22e-06	0	0	0	0	0	0	0	0	1.59e-06	0	0	2.67e-07	2.64e-06	0	2.14e-06	0	0	0	0	0	0	0	0	0	0	0	1.13e-06	0	1.42e-06	0
HALOCYNTHIIBACTER	1.74e-07	2.87e-07	1.53e-06	0	4.18e-06	0	0	3.19e-07	7.24e-07	3.15e-07	0	6.45e-07	0	0	0	1.02e-06	0	0	8.43e-07	0	3.21e-07	0	1.89e-07	0	0	0	0	1.39e-07	0	0	0	0	0	0	3.56e-06	1.46e-07
BASILEA	1.74e-07	1.42e-06	1.19e-06	1.37e-06	3.97e-06	2.43e-07	7.7e-07	7.19e-07	1.63e-06	0	0	5.59e-07	0	4.07e-07	1.99e-06	0	0	2.67e-07	7.38e-07	1.6e-07	0	0	0	0	0	0	0	0	0	0	0	0	0	0	0	0
TEREDINIBACTER	1.74e-07	1.44e-06	2.68e-07	3.3e-06	5.22e-06	0	0	8.52e-07	0	7.88e-07	3.15e-07	0	0	0	0	0	0	0	0	1.77e-06	0	6.51e-07	0	0	0	0	0	0	0	2.44e-07	9.11e-08	0	2.25e-07	2.75e-07	0	1.46e-07
THERMOMONOSPORA	1.74e-07	8.62e-07	0	3.3e-06	2.09e-06	0	0	0	0	0	0	2.15e-07	0	0	0	0	3.1e-06	1.33e-06	1.05e-06	8.02e-07	0	0	9.45e-07	0	1.94e-06	0	1.07e-06	0	0	0	0	0	0	0	0	0
METHYLOMARINUM	1.74e-07	2.87e-07	8.05e-07	1.98e-06	2.92e-06	4.87e-07	5.45e-07	2.24e-06	7.24e-07	3.15e-07	3.15e-07	1.29e-07	6.36e-07	4.07e-07	0	0	0	0	4.22e-07	3.21e-07	0	5.58e-07	3.78e-07	0	0	0	2.14e-07	0	3.35e-07	5.86e-07	1.82e-07	1.1e-07	0	4.12e-07	1.42e-06	1.46e-07
METHYLOGLOBULUS	1.74e-07	8.62e-07	4.83e-07	3.62e-06	4.59e-06	2.43e-07	0	1.28e-06	2.89e-07	1.58e-07	0	2.58e-07	1.59e-07	4.07e-07	0	0	0	2.14e-06	1.9e-06	8.02e-07	1.61e-06	3.72e-07	1.89e-07	2.83e-07	0	1.36e-07	0	0	1.12e-07	0	0	0	0	0	2.85e-06	0
STACKEBRANDTIA	1.74e-07	4.19e-07	8.05e-07	5.22e-06	3.65e-06	4.06e-07	0	1.6e-06	7.24e-07	1.18e-06	3.15e-06	0	0	0	0	0	0	4e-06	1.05e-06	0	0	0	9.45e-07	0	0	0	0	0	0	0	4.55e-07	0	1.58e-06	0	0	0
DELTA/GEOALKALIBACTER	1.74e-07	7.18e-07	2.58e-06	1.65e-06	2.09e-06	0	6.41e-07	0	8.68e-07	2.63e-07	1.57e-06	1.22e-06	7.95e-07	0	0	5.12e-06	0	6.67e-07	1.27e-06	0	0	6.97e-07	9.45e-07	1.42e-06	1.94e-07	3.4e-07	0	6.96e-07	0	0	4.55e-07	1.1e-06	0	0	0	0
EWINGELLA	1.74e-07	0	5.9e-07	3.3e-07	4.18e-07	0	1.28e-07	0	1.95e-06	2.63e-07	1.57e-06	4.73e-07	2.65e-07	0	3.99e-06	2.05e-05	0	4.45e-07	7.72e-05	0	0	0	0	0	2.13e-06	2.72e-07	2.14e-07	0	1.12e-07	4.4e-07	9.11e-08	0	0	2.75e-07	0	1.46e-07
PETROTOGA	0	0	0	0	0	0	0	0	0	0	0	0	0	0	0	0	0	0	0	0	0	2.32e-07	0	0	0	0	0	0	0	0	0	0	0	0	0	0
DEFERRIBACTER	0	0	0	0	0	0	0	0	2.41e-07	0	0	0	0	0	0	0	0	0	0	0	0	0	0	0	0	0	0	0	0	0	0	0	0	0	0	0
DESULFUROBACTERIUM	0	0	4.02e-07	0	0	0	0	0	0	0	0	0	0	0	0	0	0	0	0	0	0	0	0	0	0	0	0	0	0	0	0	0	0	0	0	0
THERMOVIBRIO	0	0	4.02e-07	0	0	0	0	0	0	0	0	0	0	0	0	0	0	0	0	0	0	0	0	0	0	0	0	0	0	0	0	0	0	0	0	0
BACTEROIDETES/ROBIGINITALEA	0	0	0	0	0	4.06e-07	0	0	0	0	0	0	0	0	0	0	0	0	0	0	0	0	0	0	0	0	0	0	0	0	0	0	0	0	0	0
DEFLUVIITOGA	0	0	1.61e-07	0	0	0	0	3.19e-07	0	0	0	0	0	0	0	0	0	0	0	0	0	0	0	0	0	0	0	0	0	0	0	0	0	0	0	0
DELTA/DESULFOCAPSA	0	0	0	0	0	0	0	0	0	0	0	0	0	0	0	0	0	0	0	0	0	0	0	0	4.85e-07	0	0	0	0	0	0	0	0	0	0	0
LENTISPHAERA	0	0	1.61e-07	0	0	0	0	0	0	0	0	0	0	0	0	0	0	0	0	0	3.21e-07	0	0	0	0	0	0	0	1.12e-07	0	0	0	0	0	0	0
PHYTOPLASMA	0	7.18e-07	0	0	0	0	0	0	0	0	0	0	0	0	0	0	0	0	0	0	0	0	0	0	0	0	0	0	0	0	0	0	0	0	0	0
BACTEROIDETES/PROSTHECOCHLORIS	0	0	8.05e-07	0	0	0	0	0	0	0	0	0	0	0	0	0	0	0	0	0	0	0	0	0	0	0	0	0	0	0	0	0	0	0	0	0
ILYOBACTER	0	0	0	3.3e-07	0	0	0	0	0	0	0	0	0	0	0	0	6.2e-07	0	0	0	0	0	0	0	0	0	0	0	0	0	0	0	0	0	0	0
BACTEROIDETES/ARENIBACTER	0	0	0	0	0	0	0	0	0	0	0	0	0	0	0	0	0	0	0	1.6e-07	8.03e-07	0	0	0	0	0	0	0	0	0	0	0	0	0	0	0
DENITROVIBRIO	0	0	0	0	0	2.43e-07	0	0	0	0	0	0	0	0	0	0	0	0	0	8.02e-07	0	0	0	0	0	0	0	0	0	0	0	0	0	0	0	0
PEPTOANAEROBACTER	0	0	0	0	0	0	0	0	0	0	0	0	0	0	0	0	0	0	1.05e-06	0	0	0	0	0	0	0	0	0	0	0	0	0	0	0	0	0
BACTEROIDETES/CARDINIUM	0	1.08e-06	0	0	0	0	0	0	0	0	0	0	0	0	0	0	0	0	0	0	0	0	0	0	0	0	0	0	0	0	0	0	0	0	0	0
CRYPTOBACTERIUM	0	0	0	4.12e-07	0	0	1.6e-07	0	0	3.94e-07	0	1.29e-07	0	0	0	0	0	0	0	0	0	0	0	0	0	0	0	0	0	0	0	0	0	0	0	0
DEINOCOCCUS-OCEANITHERMUS	0	0	0	0	0	0	0	0	0	0	0	0	0	0	0	0	0	0	0	0	0	4.65e-07	0	0	0	0	0	0	0	0	0	6.62e-07	0	0	0	0
IV.MAHELLA	0	7.18e-07	0	0	0	0	0	0	0	0	0	0	0	0	0	0	0	4.45e-07	0	0	0	0	0	0	0	0	0	0	0	0	0	0	0	0	0	0
BACTEROIDETES/BERNARDETIA	0	0	0	0	0	1.22e-06	0	0	0	0	0	0	0	0	0	0	0	0	0	0	0	0	0	0	0	0	0	0	0	0	0	0	0	0	0	0
THERMOSIPHO	0	0	4.02e-07	0	0	0	0	0	0	0	0	0	0	0	0	0	6.2e-07	0	0	0	0	2.32e-07	0	0	0	0	0	0	0	0	0	0	0	0	0	0
SULFUR-RUTHIA	0	3.59e-07	0	0	0	6.09e-07	0	0	0	0	0	0	0	0	0	0	0	0	0	0	0	0	0	0	0	0	0	0	0	0	0	0	0	3.43e-07	0	0
AMINOBACTERIUM	0	0	0	0	0	0	0	0	0	0	0	0	0	0	0	0	0	0	0	0	4.02e-07	0	9.45e-07	0	0	0	0	0	0	0	0	0	0	0	0	0
BACTEROIDETES/CHLOROHERPETON	0	0	0	1.65e-06	0	0	0	0	0	0	0	0	0	0	0	0	0	0	0	0	0	0	0	0	0	0	0	0	0	0	0	0	0	0	0	0
III.THERMOSEDIMINIBACTER	0	0	0	1.65e-06	0	0	0	0	0	0	0	0	0	0	0	0	0	0	0	0	0	0	0	0	0	0	0	0	0	0	0	0	0	0	0	0
DELTA/DESULFOBACTER	0	0	0	1.65e-06	0	0	0	0	0	0	0	0	0	0	0	0	0	0	0	0	0	0	0	0	0	0	0	0	0	0	0	0	0	0	0	0
THERMOMICROBIUM	0	0	0	0	0	0	0	0	0	0	0	0	0	0	0	1.71e-06	0	0	0	0	0	0	0	0	0	0	0	0	0	0	0	0	0	0	0	0
PROTOCHLAMYDIA	0	0	0	3.3e-07	0	0	0	0	0	0	0	0	0	0	0	0	0	0	0	0	0	1.39e-06	0	0	0	0	0	0	0	0	0	0	0	0	0	0
PARAGLACIECOLA	0	0	0	0	0	0	0	0	0	3.94e-07	0	0	0	0	0	0	0	0	2.11e-07	0	0	0	0	7.08e-07	0	0	2.14e-07	0	0	0	0	0	0	3.43e-07	0	0
SEDIMINISPIROCHAETA	0	0	0	0	0	0	0	0	0	0	0	0	0	0	0	0	0	0	0	0	0	0	1.89e-06	0	0	0	0	0	0	0	0	0	0	0	0	0
DELTA/DESULFOBACULA	0	0	0	0	0	0	0	1.6e-06	0	0	0	0	0	0	0	0	0	0	0	0	3.21e-07	0	0	0	0	0	0	0	0	0	0	0	0	0	0	0
BACTEROIDETES/PSYCHROFLEXUS	0	7.18e-07	0	0	0	1.22e-06	0	0	0	0	0	0	0	0	0	0	0	0	0	0	0	0	0	0	0	0	0	0	0	0	0	0	0	0	0	0
SYMBIOBACTERIUM	0	0	0	0	0	0	0	0	0	0	0	0	0	0	0	0	0	2e-06	0	0	0	0	0	0	0	0	0	0	0	0	0	0	0	0	0	0
PARACHLAMYDIA	0	2.87e-07	0	6.59e-07	0	4.87e-07	0	6.39e-07	0	0	0	0	0	0	0	0	0	0	0	0	0	0	0	0	0	0	0	0	0	0	0	0	0	0	0	0
DELTA/SULFURICURVUM	0	0	0	0	2.09e-06	0	0	0	0	0	0	0	0	0	0	0	0	0	0	0	0	0	0	0	0	0	0	0	0	0	0	0	0	0	0	0
ELUSIMICROBIUM	0	0	0	0	0	0	0	0	0	0	0	0	0	0	0	0	0	0	2.11e-06	0	0	0	0	0	0	0	0	0	0	0	0	0	0	0	0	0
STREPTOBACILLUS	0	0	0	0	0	0	0	0	0	0	0	0	0	0	0	0	0	0	3.51e-07	2.67e-07	0	2.32e-07	3.15e-07	4.72e-07	0	0	0	0	0	0	0	0	0	0	0	4.88e-07
SYNTROPHOBOTULUS	0	0	0	0	0	0	0	0	9.05e-07	0	0	0	0	0	0	0	0	0	0	0	0	4.65e-07	0	0	0	0	0	2.32e-07	0	0	0	5.52e-07	0	0	0	0
DELTA/SULFUROVUM	0	0	4.02e-07	0	0	0	0	0	1.81e-07	0	0	0	0	0	0	1.71e-06	0	0	0	0	0	0	0	0	0	0	0	0	0	0	0	0	0	0	0	0
CHLOROFLEXUS	0	0	0	0	0	0	0	0	0	0	0	0	0	0	0	0	0	0	0	0	1.61e-06	3.1e-07	0	0	0	0	0	0	0	0	0	0	0	4.12e-07	0	0
THERMOCRINIS	0	0	0	0	0	0	0	0	7.24e-07	0	0	0	0	0	0	0	0	0	0	0	1.61e-06	0	0	0	0	0	0	0	0	0	0	0	0	0	0	0
BACTEROIDETES/ODORIBACTER	0	0	1.07e-06	0	0	0	6.41e-07	0	7.24e-07	0	0	0	0	0	0	0	0	0	0	0	0	0	0	0	0	0	0	0	0	0	0	0	0	0	0	0
BACTEROIDETES/MARIBACTER	0	0	4.83e-07	0	1.67e-06	0	0	0	0	0	0	0	0	0	0	0	0	0	0	3.21e-07	0	0	0	0	0	0	0	0	0	0	0	0	0	0	0	0
BACTEROIDETES/CROCEIBACTER	0	7.18e-07	0	0	0	0	0	0	0	0	0	0	0	0	0	0	0	1.33e-06	0	0	0	0	0	0	0	0	0	0	5.59e-07	0	0	0	0	0	0	0
BACTEROIDETES/NONLABENS	0	1.8e-07	0	4.12e-07	1.78e-06	0	0	0	1.45e-07	0	0	0	0	0	0	0	0	0	0	0	0	0	0	0	0	1.7e-07	0	0	0	0	0	0	0	0	0	0
SLACKIA	0	0	0	8.24e-07	0	0	0	1.6e-06	0	0	0	0	0	0	0	0	0	0	0	0	0	0	0	0	0	0	0	0	2.79e-07	0	0	0	0	0	0	0
COPROBACILLUS	0	0	0	0	0	0	0	0	2.89e-07	0	0	0	0	0	0	2.05e-06	0	0	0	0	0	0	0	0	0	0	0	0	3.73e-07	0	0	0	0	0	0	0
NEOCHLAMYDIA	0	0	0	2.31e-06	0	0	0	0	0	0	0	0	0	0	0	0	0	0	0	0	0	4.65e-07	0	0	0	0	0	0	0	0	0	0	0	0	0	0
BACTEROIDETES/II.SALINIBACTER	0	7.18e-07	0	0	2.09e-06	0	0	0	0	0	0	0	0	0	0	0	0	0	0	0	0	0	0	0	0	0	0	0	0	0	0	0	0	0	0	0
BACTEROIDETES/BLATTABACTERIUM	0	0	0	0	0	0	0	0	0	0	0	0	0	0	0	0	0	0	0	0	0	0	0	2.83e-06	0	0	0	0	0	0	0	0	0	0	0	0
THERMOBISPORA	0	0	8.05e-07	0	0	0	0	0	0	0	0	0	0	0	0	0	0	0	5.27e-07	8.02e-07	0	0	0	7.08e-07	0	0	0	0	0	0	0	0	0	0	0	0
JANNASCHIA	0	0	0	0	0	0	0	0	0	0	0	0	0	5.09e-07	0	0	0	4.45e-07	0	0	1.61e-06	0	0	0	0	0	0	3.48e-07	0	0	0	0	0	0	0	0
DELTA/DESULFARCULUS	0	0	4.02e-07	0	0	0	0	0	0	0	0	0	0	2.04e-06	0	0	0	0	0	0	0	0	4.72e-07	0	0	0	0	0	0	0	0	0	0	0	0	0
BACTEROIDETES/II.RHODOTHERMUS	0	0	0	0	0	2.43e-06	0	0	0	0	0	0	0	0	0	0	0	0	0	0	0	0	0	0	0	0	0	0	0	0	0	5.52e-07	0	0	0	0
KOSMOTOGA	0	0	0	1.65e-06	0	0	0	0	7.24e-07	0	0	0	0	0	0	0	0	0	0	0	0	0	0	0	0	6.79e-07	0	0	0	0	0	0	0	0	0	0
BACTEROIDETES/SEDIMINIBACTER	0	1.44e-06	0	8.24e-07	4.18e-07	0	0	0	3.62e-07	0	0	0	0	0	0	0	0	0	0	2.01e-07	0	0	0	0	0	0	0	0	0	0	0	0	0	0	0	0
CALDITHRIX	0	0	0	0	2.09e-06	0	0	0	0	0	0	0	0	0	0	0	0	0	1.05e-06	0	0	0	0	2.83e-07	0	0	0	0	0	0	0	0	0	0	0	0
SULFURIHYDROGENIBIUM	0	0	0	0	0	0	0	0	0	0	0	1.29e-06	0	0	0	0	0	0	0	0	0	0	0	0	0	0	2.14e-06	0	0	0	0	0	0	0	0	0
BACTEROIDETES/SIANSIVIRGA	0	0	0	5.49e-07	2.92e-06	0	0	0	0	0	0	0	0	0	0	0	0	0	0	0	0	0	0	0	0	0	0	0	0	0	0	0	0	0	0	0
CHLAMYDIA/CHLAMYDIA	0	0	0	0	0	0	0	0	0	0	0	0	0	0	3.19e-06	0	0	0	4.22e-07	0	0	0	0	0	0	0	0	0	0	0	0	0	0	0	0	0
ALLOFRANCISELLA	0	0	1.61e-06	0	0	0	0	0	0	0	0	0	0	0	0	0	0	0	0	0	0	0	0	0	4.85e-07	0	0	0	5.59e-07	7.33e-07	0	0	0	0	0	3.66e-07
DELTA/DESULFOHALOBIUM	0	0	0	0	0	0	0	3.99e-07	0	0	0	2.15e-07	0	0	0	0	0	0	2.64e-07	0	0	1.16e-07	0	0	0	0	0	6.96e-07	0	0	0	0	1.41e-06	0	0	7.32e-07
THERMOTOGA	0	7.18e-07	0	1.65e-06	0	0	0	0	0	0	0	0	0	0	0	0	0	0	0	1.6e-06	0	0	0	0	0	0	0	0	0	0	0	0	0	0	0	0
DEHALOGENIMONAS	0	0	0	0	0	0	0	0	0	0	0	0	0	4.07e-06	0	0	0	0	0	0	0	0	0	0	0	0	0	0	0	0	0	0	0	0	0	0
FLUORIBACTER	0	0	6.44e-07	0	0	0	0	0	0	0	7.87e-07	0	0	0	0	0	0	0	2.53e-06	0	0	0	0	0	0	1.36e-07	0	0	0	0	0	0	0	0	0	0
FLEXISTIPES	0	0	1.61e-07	5.49e-07	0	0	0	5.32e-07	4.82e-07	0	0	0	0	0	0	0	6.2e-07	2.67e-07	3.51e-07	0	0	0	9.45e-07	0	1.94e-07	0	0	0	0	0	0	0	0	0	0	0
DEINOCOCCUS-MARINITHERMUS	0	0	0	0	4.18e-06	0	0	0	0	0	0	0	0	0	0	0	0	0	0	0	0	0	0	0	0	0	0	0	0	0	0	0	0	0	0	0
UREAPLASMA	0	0	0	0	4.18e-06	0	0	0	0	0	0	0	0	0	0	0	0	0	0	0	0	0	0	0	0	0	0	0	0	0	0	0	0	0	0	0
PEPTOCLOSTRIDIUM	0	0	0	0	0	0	0	7.98e-07	0	0	0	0	0	1.02e-06	0	0	0	0	0	4.01e-07	0	0	0	0	0	6.79e-07	0	0	0	0	0	2.76e-07	0	3.43e-07	0	7.32e-07
RUEGERIA	0	7.18e-07	2.01e-07	4.12e-07	5.22e-07	0	0	3.99e-07	0	0	0	0	0	0	0	0	7.76e-07	2.67e-07	5.27e-07	3.21e-07	0	1.16e-07	0	0	0	0	0	0	0	0	0	0	0	0	0	0
HALANAEROBIUM	0	7.18e-07	0	0	0	6.09e-07	6.41e-07	0	3.62e-07	0	0	1.29e-06	0	0	0	0	0	0	0	0	0	0	0	0	0	0	0	0	0	0	0	0	0	6.86e-07	0	0
AMINOMONAS	0	0	1.61e-06	0	1.04e-06	0	0	0	0	1.97e-07	0	0	0	0	0	0	0	0	0	0	4.02e-07	0	0	0	0	0	0	0	0	0	0	0	1.13e-06	0	0	0
OCEANIBULBUS	0	0	6.44e-07	0	0	0	0	3.19e-07	1.45e-07	0	0	0	0	0	0	0	0	8.9e-07	0	0	1.61e-06	0	0	0	0	0	0	0	2.24e-07	0	0	5.52e-07	0	0	0	0
SPHAEROCHAETA	0	7.18e-07	0	2.31e-06	0	0	0	0	0	7.88e-07	0	5.8e-07	0	0	0	0	0	0	0	0	0	0	0	0	0	0	0	0	0	0	0	0	0	0	0	0
OLSENELLA	0	3.59e-07	0	1.1e-06	0	0	0	0	0	9.85e-07	0	0	0	0	0	0	0	0	0	1.6e-06	0	0	0	0	3.88e-07	0	0	0	0	0	0	0	0	0	0	0
OCTADECABACTER	0	0	0	0	0	0	0	0	7.24e-07	0	0	0	0	0	0	0	3.1e-06	6.67e-07	0	0	0	0	0	0	0	0	0	0	0	0	0	0	0	0	0	0
THERMODESULFATATOR	0	0	0	0	2.09e-06	1.22e-06	0	0	1.45e-06	0	0	0	0	0	0	0	0	0	0	0	0	0	0	0	0	0	0	0	0	0	0	0	0	0	0	0
THERMODESULFOBACTERIUM	0	9.58e-07	0	3.02e-06	0	0	0	0	0	7.88e-07	0	0	0	0	0	0	0	0	0	0	0	0	0	0	0	0	0	0	0	0	0	0	0	0	0	0
MARVINBRYANTIA	0	0	0	0	0	1.22e-06	6.41e-07	0	0	7.88e-07	0	0	0	0	0	0	0	1.33e-06	0	8.02e-07	0	0	0	0	0	0	0	0	0	0	0	0	0	0	0	0
TURNERIELLA	0	0	0	0	0	0	6.41e-07	0	0	0	0	6.45e-07	0	0	0	0	3.1e-06	0	0	0	0	0	0	0	4.85e-07	0	0	0	0	0	0	0	0	0	0	0
CORIOBACTERIUM	0	0	0	2.2e-06	0	0	0	0	7.24e-07	7.88e-07	0	0	0	0	0	0	0	0	0	0	0	4.65e-07	9.45e-07	0	0	0	0	0	0	0	0	0	0	0	0	0
SACCHAROPHAGUS	0	0	4.29e-07	0	1.04e-06	0	0	5.32e-07	7.24e-07	0	0	0	0	0	0	0	0	1.33e-06	0	0	0	2.32e-07	9.45e-07	0	0	0	0	0	0	0	0	0	0	0	0	0
DELTA/SULFURIMONAS	0	0	0	0	0	0	0	0	0	0	0	0	0	0	0	3.42e-06	0	0	0	0	0	0	0	0	1.94e-06	0	0	0	0	0	0	0	0	0	0	0
MOORELLA	0	0	4.02e-07	1.65e-06	0	0	0	0	0	0	0	0	0	0	0	0	0	2.67e-06	0	0	0	0	0	0	0	6.79e-07	0	0	0	0	0	0	0	0	0	0
CATABACTER	0	0	1.61e-07	0	0	1.79e-06	0	0	0	3.15e-07	0	1.59e-06	0	0	0	0	0	0	0	1.6e-07	0	1.86e-07	0	0	0	0	0	0	0	0	0	1.1e-07	1.13e-06	0	0	0
OSCILLIBACTER	0	0	0	0	2.09e-06	0	6.41e-07	0	0	0	0	6.45e-07	0	0	0	0	0	0	0	0	0	0	0	0	0	0	2.14e-06	0	0	0	0	0	0	0	0	0
LEISINGERA	0	0	0	0	2.51e-06	2.43e-07	0	0	0	0	0	0	1.59e-06	0	0	0	0	2.67e-07	0	0	0	0	0	0	0	0	0	0	0	0	0	0	1.13e-06	0	0	0
THERMODESULFOVIBRIO	0	0	0	0	2.09e-06	0	0	0	7.24e-07	0	0	0	0	0	0	0	0	1.33e-06	0	0	1.61e-06	0	0	0	0	0	0	0	0	0	0	0	0	0	0	0
DELTA/BABELA	0	0	1.61e-06	0	0	0	0	0	0	0	0	0	0	0	0	0	0	2.67e-06	0	0	0	0	0	0	1.94e-06	0	0	0	0	0	0	0	0	0	0	0
DETHIOSULFOVIBRIO	0	0	0	0	2.09e-06	0	0	1.6e-06	7.24e-07	0	0	0	7.95e-07	0	0	0	0	0	1.05e-06	0	0	0	0	0	0	0	0	0	0	0	0	0	0	0	0	0
ADLERCREUTZIA	0	1.44e-07	0	0	0	0	0	0	0	0	0	0	0	0	0	5.12e-06	0	0	1.05e-06	0	0	0	0	0	0	0	0	0	0	2.44e-07	0	0	0	0	0	0
SHUTTLEWORTHIA	0	0	0	0	4.18e-07	0	0	0	0	0	0	0	0	0	0	0	0	3.87e-06	0	0	0	0	0	1.42e-06	0	0	2.14e-07	6.96e-07	0	0	0	0	0	0	0	0
DICHELOBACTER	0	0	0	2.47e-06	2.09e-06	0	0	0	0	0	0	0	0	0	0	0	1.55e-06	0	0	0	0	0	0	0	9.7e-07	0	0	0	0	0	0	0	0	0	0	0
JONQUETELLA	0	0	0	7.41e-07	0	0	0	0	0	0	0	0	0	0	0	0	0	0	0	0	6.43e-06	0	0	0	0	0	0	0	0	0	0	0	0	0	0	0
LARIBACTER	0	7.18e-07	8.05e-07	0	1.04e-06	0	0	0	1.45e-06	0	0	0	0	0	0	0	0	0	0	0	0	0	0	0	0	0	0	6.96e-07	0	0	0	0	0	0	1.78e-06	7.32e-07
DELTA/DESULFOMICROBIUM	0	4.31e-07	1.61e-07	2.97e-06	1.67e-06	0	0	6.39e-07	1.45e-07	0	0	2.58e-07	0	0	0	1.02e-06	0	0	0	0	0	0	0	0	0	0	0	0	0	0	0	0	0	0	0	0
ACETOHALOBIUM	0	0	0	1.65e-06	0	0	0	0	7.24e-07	0	3.15e-06	0	0	0	0	0	0	0	0	0	0	4.65e-07	0	1.42e-06	0	0	0	0	0	0	0	0	0	0	0	0
BORRELIELLA	0	3.59e-07	0	1.98e-06	3.34e-06	7.3e-07	0	0	0	0	0	0	0	0	0	0	0	0	5.27e-07	4.81e-07	0	0	0	0	0	0	0	0	0	0	0	0	0	0	0	0
DELTA/DEFERRISOMA	0	0	4.02e-07	0	0	0	1.28e-06	0	0	0	0	0	0	2.04e-06	0	0	0	0	0	0	2.14e-06	0	1.89e-07	0	0	0	0	1.39e-06	0	0	0	0	0	0	0	0
PSEUDOOCEANICOLA	0	0	0	0	0	1.83e-06	0	0	0	0	0	0	7.95e-07	0	0	0	0	1.33e-06	2.11e-06	0	0	0	0	0	0	0	0	6.96e-07	0	0	0	0	0	6.86e-07	0	0
ACETOANAEROBIUM	0	7.18e-07	0	5.49e-07	0	2.43e-06	0	0	0	0	0	0	0	0	0	0	0	0	0	0	0	0	0	0	0	0	0	1.39e-06	0	0	0	0	0	0	2.37e-06	0
PHYCISPHAERA	0	7.18e-07	0	0	2.09e-06	0	0	0	1.45e-06	0	0	0	0	0	0	0	0	2.67e-06	0	8.02e-07	0	0	0	0	0	0	0	0	0	0	0	0	0	0	0	0
KORIBACTER	0	0	4.29e-06	0	5.22e-07	0	0	0	1.45e-07	0	0	3.22e-07	0	0	2.66e-06	0	0	0	0	0	0	0	0	0	0	0	0	0	0	0	0	0	0	0	0	0
GORDONIBACTER	0	1.44e-07	0	0	0	0	0	0	0	0	0	0	0	0	0	5.12e-06	0	0	1.58e-06	0	0	0	0	0	1.29e-06	0	0	0	0	0	0	0	0	0	0	0
BERMANELLA	0	0	4.02e-07	0	2.09e-06	0	6.41e-07	0	3.62e-07	0	0	6.45e-07	7.95e-07	0	0	0	0	0	0	8.02e-07	0	2.32e-07	9.45e-07	0	0	0	0	0	1.12e-06	1.47e-07	0	0	0	0	0	0
THERMANAEROVIBRIO	0	7.18e-07	8.05e-07	0	4.18e-06	0	0	0	3.62e-07	0	0	0	0	0	0	0	0	1.33e-06	0	0	8.03e-07	0	0	0	0	0	0	0	0	0	0	0	0	0	0	0
PARASCARDOVIA	0	2.15e-06	0	0	0	0	0	3.19e-06	0	0	0	0	0	0	0	0	0	0	0	0	0	0	9.45e-07	0	9.7e-07	0	1.07e-06	0	0	0	0	0	0	0	0	0
THERMORUDIS	0	0	0	3.3e-06	0	0	0	0	0	0	0	0	0	0	0	3.42e-06	0	0	0	0	1.61e-06	0	0	0	0	0	0	0	0	0	0	0	0	0	0	0
DELTA/DESULFUROMONAS	0	0	3.22e-06	1.37e-06	0	0	0	0	0	0	0	3.22e-07	0	0	0	0	3.1e-06	0	2.11e-07	0	0	0	0	0	0	0	0	0	0	2.44e-07	0	0	0	0	0	0
DELTA/DESULFATIBACILLUM	0	0	0	0	4.18e-06	0	0	0	0	0	0	0	0	0	0	0	0	1.33e-06	0	0	0	0	0	0	0	0	0	0	0	0	0	0	0	0	3.56e-06	0
METHYLACIDIPHILUM	0	0	8.05e-07	0	2.09e-06	2.43e-06	0	0	2.17e-06	1.58e-06	0	0	0	0	0	0	0	0	0	0	0	0	0	0	0	0	0	0	0	0	0	0	0	0	0	0
HYDROGENOBACTER	0	0	0	0	4.18e-06	0	0	0	0	0	0	0	0	0	0	0	0	0	2.11e-06	0	3.21e-06	0	0	0	0	0	0	0	0	0	0	0	0	0	0	0
HALOGLYCOMYCES	0	0	0	0	0	0	0	0	7.24e-07	0	0	0	0	0	0	0	0	1.33e-06	2.11e-06	0	0	0	0	0	0	0	5.36e-06	0	0	0	0	0	0	0	0	0
SIMIDUIA	0	2.87e-07	1.34e-06	0	0	0	0	0	1.59e-06	0	1.05e-06	6.45e-07	0	0	0	0	0	0	1.05e-06	1.6e-07	0	9.3e-08	1.26e-06	1.42e-06	0	6.79e-07	0	0	0	0	3.19e-07	0	0	0	0	0
THIOCYSTIS	0	1.44e-07	0	0	0	0	0	7.98e-07	0	0	0	6.45e-07	0	0	7.97e-06	0	0	0	0	0	0	1.55e-07	0	0	1.94e-07	0	0	0	0	0	0	0	0	0	0	0
DELTA/DESULFOTIGNUM	0	0	8.05e-07	0	4.18e-06	0	0	1.6e-06	0	0	1.57e-06	0	0	0	0	0	0	0	0	8.02e-07	3.21e-07	0	0	0	0	0	0	6.96e-07	0	0	0	0	0	0	0	0
THIOCAPSA	0	1.44e-07	8.05e-07	0	1.04e-06	4.06e-07	2.57e-07	0	0	0	0	0	0	1.36e-06	0	0	0	2.89e-06	0	0	1.61e-06	1.55e-07	9.45e-07	0	1.94e-07	0	0	0	0	0	4.55e-07	0	0	6.86e-07	0	0
SNEATHIA	0	2.15e-06	0	0	0	0	6.41e-07	0	1.45e-06	1.58e-06	0	0	0	0	0	0	3.1e-06	0	0	8.02e-07	0	2.32e-07	0	4.72e-07	0	0	0	0	5.59e-07	0	0	0	0	0	0	0
MAGEEIBACILLUS	0	0	3.22e-06	0	0	0	0	0	0	0	0	0	0	0	0	0	0	3.11e-06	2.11e-06	0	0	0	0	2.83e-06	0	0	0	0	0	0	0	0	0	0	0	0
BACTEROIDETES/ALISTIPES	0	2.87e-06	0	0	8.35e-07	0	0	1.06e-06	0	0	0	0	5.3e-07	8.14e-07	0	0	3.1e-06	0	0	0	1.61e-06	0	6.3e-07	0	0	0	0	0	0	0	0	0	0	0	0	0
GALLIONELLA	0	0	0	3.3e-06	0	1.22e-06	0	7.98e-07	0	0	0	6.45e-07	0	0	0	0	0	4e-06	0	0	0	0	0	0	0	0	2.68e-07	0	1.4e-07	0	9.11e-08	1.1e-06	0	0	0	0
NITROSOSPIRA	0	0	1.61e-06	3.3e-07	4.59e-06	0	0	7.98e-07	0	0	0	0	0	0	0	0	0	1.33e-06	0	8.02e-07	0	0	1.89e-06	0	0	0	0	6.96e-07	0	0	0	0	0	0	0	0
EGGERTHELLA	0	2.87e-07	0	0	0	0	0	0	0	3.94e-07	0	1.29e-07	0	0	0	1.02e-05	0	0	0	0	0	0	4.72e-07	0	3.23e-07	0	0	0	0	2.44e-07	0	0	0	0	0	0
BACTEROIDETES/PALUDIBACTER	0	0	0	0	1.18e-05	0	0	0	0	0	0	0	0	0	0	0	0	0	0	0	0	0	0	0	0	0	0	0	5.59e-07	0	0	0	0	0	0	0
CHLORACIDOBACTERIUM	0	0	0	0	0	0	0	0	0	0	0	0	0	0	0	0	0	0	1.05e-06	0	0	0	0	7.08e-07	0	0	0	0	0	0	0	0	0	0	1.07e-05	0
DELTA/PLESIOCYSTIS	0	0	0	0	0	0	0	0	0	0	1.05e-06	0	0	0	0	5.12e-06	0	0	0	0	3.21e-06	0	1.89e-06	0	0	0	0	0	0	0	0	0	0	1.37e-06	0	0
HYDROGENIVIRGA	0	7.18e-07	1.01e-06	1.65e-06	5.22e-07	0	0	0	0	1.58e-06	0	1.61e-07	7.95e-07	0	0	0	0	1.67e-06	0	8.02e-07	0	0	0	0	0	0	0	1.1e-06	5.59e-07	1.83e-07	1.14e-07	0	0	1.03e-06	0	9.14e-07
BACTEROIDETES/GILLISIA	0	1.44e-06	0	3.46e-06	6.27e-06	0	0	0	1.16e-06	0	0	0	0	0	0	0	0	0	0	4.81e-07	0	0	0	0	0	0	0	0	0	0	0	0	0	0	0	0
RHODANOBACTER	0	2.87e-07	4.02e-07	4.12e-07	3.65e-06	1.62e-06	0	1.6e-06	5.07e-07	0	0	0	0	0	0	0	0	0	0	2.01e-07	7.23e-07	0	9.45e-07	7.08e-07	0	0	0	0	0	1.47e-06	0	0	0	0	0	7.32e-07
THERMOBIFIDA	0	3.95e-06	8.05e-07	0	2.09e-06	2.43e-07	0	0	1.81e-07	0	0	0	0	0	0	0	0	1.33e-06	0	4.01e-07	3.21e-06	4.65e-07	0	0	0	0	0	6.96e-07	0	0	0	0	0	0	0	0
BACTEROIDETES/MICROSCILLA	0	0	8.05e-07	1.65e-06	0	0	0	0	0	0	0	0	0	0	0	1.02e-05	0	0	0	8.02e-07	0	0	0	0	0	0	0	0	0	0	0	0	0	0	0	0
PARACAEDIBACTER	0	0	1.61e-06	3.3e-06	0	0	0	4.79e-06	1.45e-06	0	1.57e-06	0	0	0	0	0	0	0	0	8.02e-07	0	0	0	0	0	0	0	0	0	0	0	0	0	0	0	0
XVII.THERMAEROBACTER	0	0	0	1.65e-06	0	0	0	0	0	0	0	0	0	0	0	1.02e-05	0	0	0	0	0	0	0	0	0	0	0	6.96e-07	0	0	0	5.52e-07	1.13e-06	0	0	7.32e-07
CARBOXYDOTHERMUS	0	2.39e-07	0	0	4.18e-06	0	0	0	0	0	0	0	0	0	0	1.02e-05	0	0	0	8.02e-07	0	0	0	0	0	0	0	0	0	3.66e-07	0	0	0	0	0	0
SALINISPORA	0	0	0	7.41e-07	2.09e-06	0	0	2.4e-06	1.81e-07	0	0	1.61e-07	0	0	0	1.02e-06	0	7.61e-06	0	0	6.43e-07	0	3.78e-07	0	3.88e-07	0	0	0	2.24e-07	0	0	0	0	0	0	0
ANAEROLINEA	0	0	1.61e-06	1.65e-06	0	0	0	0	0	0	1.57e-06	0	0	0	0	0	0	4.67e-06	0	0	6.43e-06	0	0	0	0	0	0	0	0	0	0	0	0	0	0	0
ROSEIFLEXUS	0	0	8.05e-07	0	0	0	0	0	0	0	0	0	0	0	0	0	0	0	0	0	0	0	0	0	0	0	0	0	0	0	0	0	0	9.61e-07	1.42e-05	0
TROPHERYMA	0	0	1.93e-06	5.03e-06	1.36e-06	1.22e-06	0	1.6e-06	7.24e-07	0	0	0	7.95e-07	0	0	0	0	2.67e-06	1.05e-06	0	0	2.32e-07	0	0	0	0	0	0	0	0	0	0	0	0	0	0
PERSEPHONELLA	0	0	1.41e-06	0	3.65e-06	0	0	0	0	0	1.57e-06	1.13e-06	2.38e-06	0	0	0	0	2.34e-06	0	0	0	4.65e-07	0	0	0	0	0	5.22e-07	0	5.5e-07	3.42e-07	0	0	1.72e-06	0	5.49e-07
SAR116PUNICEISPIRILLUM	0	2.87e-06	8.05e-07	3.62e-06	2.09e-06	1.22e-06	6.41e-07	4.79e-06	0	0	0	0	0	0	0	0	6.2e-07	0	0	0	0	9.3e-08	0	0	0	0	0	0	0	0	0	0	0	0	0	0
SAGITTULA	0	1.44e-06	0	0	1.39e-06	0	0	1.6e-06	0	0	0	0	0	0	7.97e-06	0	0	1.33e-06	8.43e-07	0	8.03e-07	0	0	1.42e-06	0	0	0	0	0	0	1.82e-07	0	0	0	0	0
BACTEROIDETES/POLARIBACTER	0	7.18e-07	8.05e-07	3.3e-06	4.18e-07	2.43e-07	6.41e-07	2.55e-06	7.24e-07	0	0	0	2.38e-06	0	0	0	1.55e-06	2.67e-06	0	0	0	4.65e-07	0	0	0	0	5.36e-07	0	0	0	0	0	0	0	0	0
CELLULOSILYTICUM	0	2.39e-07	0	1.65e-06	0	2.43e-07	0	0	1.45e-07	0	0	6.45e-07	1.59e-07	0	0	0	0	4e-06	3.51e-07	1.39e-06	2.14e-06	5.58e-07	0	1.42e-06	9.7e-07	6.79e-07	4.29e-07	0	0	0	1.24e-06	0	0	0	0	1.12e-06
KETOGULONICIGENIUM	0	0	1.34e-06	3.3e-07	4.18e-06	1.22e-06	0	0	7.24e-07	0	0	0	0	0	0	5.12e-06	0	1.33e-06	1.05e-06	0	0	0	0	0	0	0	1.07e-06	0	0	0	0	0	1.13e-06	0	0	0
CYCLOCLASTICUS	0	8.62e-07	9.66e-07	0	0	7.3e-07	1.15e-06	1.92e-06	0	0	0	0	1.91e-06	8.14e-07	0	0	0	0	6.33e-07	9.63e-07	0	1.12e-06	1.13e-06	0	0	0	0	0	1.01e-06	2.2e-06	2.73e-07	4.41e-07	0	1.24e-06	0	4.39e-07
III.CALDICELLULOSIRUPTOR	0	4.79e-07	8.05e-07	1.65e-06	4.07e-06	0	2.57e-07	0	2.41e-07	0	0	2.15e-07	7.95e-07	0	0	0	0	0	3.72e-06	1.44e-06	4.82e-06	0	1.26e-06	0	0	0	0	0	0	1.47e-06	0	1.84e-07	4.5e-07	0	0	0
BACTEROIDETES/TANNERELLA	0	0	1.61e-06	0	1.25e-05	1.22e-06	0	0	0	0	0	0	0	0	0	0	0	0	1.05e-06	2.41e-06	1.61e-06	0	1.89e-06	0	0	0	0	0	0	0	0	0	0	0	0	0
PARVIBACULUM	0	8.98e-07	0	6.59e-06	2.09e-06	3.65e-06	0	0	7.24e-07	0	0	0	0	0	0	0	0	6.45e-06	0	0	0	6.97e-07	4.72e-07	0	1.94e-07	0	0	0	0	0	0	0	0	0	0	7.32e-07
DELTA/HALIANGIUM	0	1.44e-06	0	4.94e-06	4.18e-06	6.09e-07	6.41e-07	0	7.24e-07	3.94e-07	0	9.67e-07	1.19e-06	0	0	0	3.1e-06	6.67e-07	2.11e-07	1.2e-06	0	4.65e-07	0	1.42e-06	0	1.36e-06	0	6.96e-07	0	0	0	0	0	0	0	0
3PEDOSPHAERA	0	2.15e-06	8.05e-07	3.84e-06	4.18e-06	0	0	0	1.45e-06	7.88e-07	0	0	0	0	0	0	0	0	0	0	1.12e-05	0	0	0	0	0	0	0	0	0	0	0	0	0	0	0
ATOPOBIUM	0	1.08e-06	0	1.05e-05	0	1.22e-06	0	0	0	6.9e-06	0	4.84e-07	0	0	0	0	0	0	0	1.6e-06	6.43e-07	9.3e-07	0	0	1.55e-06	0	0	6.96e-07	0	0	0	0	3.38e-06	0	0	0
SEGNILIPARUS	0	0	1.21e-06	6.59e-06	0	1.1e-06	0	0	2.89e-06	7.88e-07	0	3.22e-07	0	0	0	5.12e-06	7.76e-07	7.56e-06	0	2.41e-06	1.61e-06	0	0	0	3.23e-07	0	7.15e-07	0	0	0	0	0	1.13e-06	0	0	0
BACTEROIDETES/PARABACTEROIDES	0	1.68e-06	1.21e-06	9.61e-07	1.66e-05	0	0	5.32e-07	0	0	0	8.06e-07	1.19e-06	4.07e-07	0	2.56e-06	3.1e-06	0	0	3.61e-07	1.87e-06	2.32e-07	0	0	2.43e-07	0	0	0	0	0	0	5.52e-07	0	0	1.78e-06	9.14e-07
JONESIA	0	7.18e-07	0	0	1.46e-06	2.68e-06	0	1.6e-06	2.89e-07	0	0	0	0	0	7.97e-06	1.02e-05	0	6.58e-06	2.11e-07	2.01e-07	1.61e-06	4.65e-07	0	0	1.46e-06	0	0	0	0	0	0	0	0	0	0	0
BACTEROIDETES/AMOEBOPHILUS	0	3.59e-07	8.05e-07	2.47e-06	1.04e-05	1.22e-06	0	3.19e-06	3.62e-06	0	0	6.45e-07	0	0	7.97e-06	0	0	2.67e-06	0	0	0	0	0	0	9.7e-07	0	0	0	0	0	0	0	1.13e-06	0	0	0
RHODOPIRELLULA	0	1.44e-06	1.61e-06	3.3e-06	6.27e-06	0	0	1.6e-06	0	0	0	6.45e-07	0	0	0	0	6.2e-06	5.34e-06	3.16e-06	3.21e-06	1.61e-06	0	9.45e-07	0	9.7e-07	0	0	0	0	0	0	0	0	0	0	0
NATRANAEROBIUS	0	4.19e-07	1.77e-06	7.14e-06	4.59e-06	0	0	1.6e-06	1.05e-06	3.94e-07	6.3e-07	1.93e-06	1.59e-07	4.07e-07	7.97e-06	5.12e-06	0	0	1.05e-06	1.6e-07	0	5.58e-07	9.45e-07	2.83e-07	1.94e-07	1.36e-07	1.29e-06	6.96e-07	8.94e-07	0	9.33e-07	7.72e-07	1.69e-06	0	0	1.46e-07
DELTA/CAMPYLOBACTER	0	1.68e-06	5.63e-06	3.3e-06	4.18e-06	0	0	0	1.41e-05	0	0	6.45e-07	0	4.07e-06	0	0	0	2.67e-06	3.16e-06	0	1.61e-06	1.39e-06	0	0	0	0	0	0	0	0	0	0	1.13e-06	0	0	0
ROBINSONIELLA	0	2.15e-06	2.41e-06	5.49e-06	5.22e-06	1.22e-06	6.41e-07	3.19e-06	7.24e-07	7.88e-07	0	0	0	0	0	5.12e-06	0	1.6e-06	1.05e-06	0	4.82e-06	0	1.13e-06	0	1.16e-06	0	1.07e-06	0	0	0	0	0	0	0	7.11e-06	7.32e-07
PARVIMONAS	0	0	3.62e-06	1.65e-06	6.27e-06	1.22e-06	1.6e-07	0	1.45e-06	0	0	0	0	0	0	1.02e-05	0	8.01e-06	6.33e-06	1.6e-06	0	0	1.89e-07	0	4.85e-06	1.36e-06	0	6.96e-07	0	0	0	0	0	0	0	0
LACHNOANAEROBACULUM	0	0	0	3.3e-06	2.09e-06	4.63e-06	0	0	3.86e-07	0	0	0	0	0	0	0	7.24e-06	6.67e-06	3.16e-06	0	6.43e-06	4.65e-07	5.67e-06	1.42e-06	9.7e-07	0	0	1.39e-06	1.68e-06	0	0	0	0	0	7.11e-06	7.32e-07
BLAUTIA	0	7.18e-07	0	6.59e-06	5.01e-06	2.43e-06	0	0	1.45e-06	0	0	0	0	0	0	1.74e-05	0	2.3e-05	0	1.6e-06	0	1.39e-06	7.56e-07	0	0	0	1.07e-06	0	1.01e-06	0	0	0	0	0	0	0
CATENIBACTERIUM	0	2.66e-06	2.78e-06	4.94e-06	1.61e-05	1.22e-06	6.41e-07	0	1.83e-06	1.58e-06	0	1.93e-06	1.19e-06	0	0	5.12e-06	1.03e-06	7.79e-06	4.23e-06	1.93e-06	1.61e-06	4.65e-07	0	0	9.7e-07	6.79e-07	0	6.96e-07	1.86e-07	2.2e-06	0	0	0	6.86e-07	0	1.46e-06
LACHNOBACTERIUM	0	0	0	0	0	0	0	0	0	0	0	0	0	0	0	0	0	0.000153635	0	6.42e-07	0	0	0	0	9.7e-07	0	0	0	0	0	0	0	0	0	0	7.32e-07

## Sheet: Supplementary_Data_2
Supplementary Data 2: The DESeq2 results, with log2FC, p-value, and p-adj values between AA and CA cohorts.
Gene	Condition	BaseMean AA_vs_CA	Log2FoldChange	lfcSE	Stat	p-value	p-adj
CSPG4P10	AA vs CA	2.57565	4.09155	0.650699	6.28793	3.22e-10	2.82e-07
NCAN	AA vs CA	1.5677	4.01489	2.93415	1.36833	0.171208	0.627108
AC104306.2	AA vs CA	1.63665	3.87543	2.51728	1.53953	0.123675	0.569274
GS1-114I9.1	AA vs CA	1.78424	3.80663	2.93373	1.29754	0.194445	0.64926
AL035252.1	AA vs CA	1.30326	3.7348	1.92541	1.93974	0.0524111	0.423384
SNORD95	AA vs CA	1.36157	3.62024	2.93537	1.23331	0.217458	0.670096
RN7SL133P	AA vs CA	2.57753	3.61335	1.09582	3.29739	0.000975885	0.0814206
VNN3	AA vs CA	1.13912	3.54973	2.88366	1.23098	0.218331	0.670965
WFDC1	AA vs CA	2.05551	3.44884	1.12765	3.05842	0.00222507	0.132538
RNU6-1266P	AA vs CA	3.50733	3.43951	0.795014	4.32635	1.52e-05	0.00379639
AC104304.2	AA vs CA	1.20613	3.42259	1.55394	2.20253	0.0276279	0.340753
RP1-138A5.2	AA vs CA	1.02239	3.39672	1.86681	1.81954	0.0688296	0.464498
MIR224	AA vs CA	0.899421	3.36261	2.46014	1.36684	0.171677	0.627887
PSPHP1	AA vs CA	4.25686	3.34956	0.964203	3.47391	0.000512931	0.0590232
GTSF1	AA vs CA	2.03869	3.31325	1.21445	2.72818	0.00636849	0.202194
IGLVI-70	AA vs CA	0.950477	3.28631	1.65958	1.98021	0.0476801	0.413474
RN7SL221P	AA vs CA	0.975402	3.26274	1.57426	2.07256	0.0382133	0.3782
RP11-370F5.4	AA vs CA	1.07487	3.23306	1.313	2.46234	0.0138033	0.264675
RN7SL522P	AA vs CA	0.820747	3.23097	2.16147	1.4948	0.134967	0.583125
EXOC3L4	AA vs CA	1.31138	3.20168	2.50985	1.27564	0.202081	0.656506
OPRD1	AA vs CA	0.80656	3.19776	1.86567	1.71401	0.0865277	0.501287
SPRR2A	AA vs CA	1.01092	3.15928	1.91542	1.6494	0.0990663	0.527118
RN7SL455P	AA vs CA	1.12417	3.15167	1.74531	1.80579	0.0709514	0.468817
AC090559.1	AA vs CA	1.29726	3.15119	1.18989	2.6483	0.00808974	0.219613
IGLV10-54	AA vs CA	1.36958	3.12923	1.42084	2.20237	0.027639	0.340753
MIR4517	AA vs CA	0.986138	3.12482	1.94519	1.60644	0.108178	0.546253
FAM86LP	AA vs CA	0.86319	3.11726	2.48612	1.25387	0.209891	0.66269
AMDHD1	AA vs CA	0.853441	3.11408	1.70579	1.82559	0.0679115	0.460911
AC004943.1	AA vs CA	3.76054	3.07821	1.14268	2.69385	0.00706325	0.212165
MIR26A1	AA vs CA	1.17622	3.0434	1.92564	1.58047	0.114	0.555537
CNTFR-AS1	AA vs CA	0.80299	3.03636	1.89648	1.60105	0.109366	0.546645
RP11-17J14.2	AA vs CA	1.34244	3.027	0.865689	3.49664	0.000471164	0.0555905
MTND4P12	AA vs CA	136.51	3.01629	0.470571	6.40987	1.46e-10	1.37e-07
MIR4741	AA vs CA	1.14762	3.01403	2.9372	1.02616	0.304818	0.734708
RP13-977J11.5	AA vs CA	0.681204	2.97394	2.94021	1.01147	0.31179	NA
MYBPC2	AA vs CA	1.41897	2.97227	1.76107	1.68776	0.0914577	0.512087
RP1-212P9.2	AA vs CA	0.661036	2.93359	1.87786	1.5622	0.118241	NA
MIR1273D	AA vs CA	1.68538	2.89193	0.98261	2.94311	0.0032493	0.152792
EPHA7	AA vs CA	2.22134	2.88952	1.44619	1.99802	0.0457141	0.405782
LTB	AA vs CA	1.09971	2.88744	1.7516	1.64846	0.0992585	0.527138
RP6-24A23.6	AA vs CA	0.630939	2.87606	2.94374	0.977011	0.328564	NA
AC012441.1	AA vs CA	0.626045	2.86801	2.94383	0.974245	0.329935	NA
AC009960.2	AA vs CA	0.638488	2.86459	2.94387	0.973071	0.330518	NA
NRG2	AA vs CA	1.23524	2.84803	1.10834	2.56963	0.0101807	0.240929
TCEB3CL2	AA vs CA	3.56782	2.84704	0.573248	4.96652	6.82e-07	0.000269817
IGLV9-49	AA vs CA	0.691291	2.84172	1.33507	2.12852	0.0332942	NA
AL158040.1	AA vs CA	1.07643	2.841	1.35553	2.09586	0.0360949	0.373363
CSPG4P8	AA vs CA	2.58311	2.83984	0.657848	4.31686	1.58e-05	0.00384552
MIR5685	AA vs CA	5.10088	2.81948	0.954164	2.95492	0.0031275	0.151684
AC006995.8	AA vs CA	1.23661	2.81354	0.67841	4.14725	3.36e-05	0.00719246
OR52N2	AA vs CA	1.30808	2.79702	1.1703	2.39	0.0168486	0.283984
IGKV2D-29	AA vs CA	2.94484	2.77531	1.10994	2.50041	0.0124048	0.260417
OR52E6	AA vs CA	1.29219	2.77514	1.1911	2.32989	0.0198119	0.301734
SCN4A	AA vs CA	0.824808	2.76828	2.19126	1.26333	0.206471	0.660289
IGKV6-21	AA vs CA	1.75471	2.76094	1.41574	1.95017	0.0511554	0.422268
RP11-874J12.3	AA vs CA	0.913608	2.76013	1.38182	1.99746	0.0457756	0.405992
OR52N3P	AA vs CA	0.977053	2.73934	1.04029	2.63324	0.00845736	0.221816
RP1-309F20.4	AA vs CA	7.51157	2.72643	0.892415	3.05511	0.00224975	0.133087
OR52E4	AA vs CA	1.24648	2.72464	1.17597	2.31694	0.0205073	0.305196
RNU5A-8P	AA vs CA	36.499	2.72036	0.667437	4.07583	4.59e-05	0.00945555
AL589685.1	AA vs CA	2.61336	2.71991	0.821709	3.31007	0.000932726	0.0800436
CTD-2021A8.2	AA vs CA	1.09372	2.71567	1.60676	1.69015	0.0909995	0.511943
AC046143.2	AA vs CA	3.50942	2.71402	0.903532	3.00378	0.00266644	0.143968
MIR4512	AA vs CA	1.01114	2.71353	1.05255	2.57806	0.00993567	0.239021
RP11-44M6.3	AA vs CA	0.660467	2.71265	2.55751	1.06066	0.288844	NA
CD207	AA vs CA	2.47251	2.71141	1.34709	2.01279	0.0441364	0.400598
RP11-34H11.3	AA vs CA	0.575398	2.70707	2.14006	1.26495	0.205889	NA
RP1-117B12.4	AA vs CA	0.669127	2.70168	2.20423	1.22568	0.220321	NA
DSCR9	AA vs CA	0.88562	2.69658	1.40564	1.9184	0.0550609	0.431968
SLC22A1	AA vs CA	1.08804	2.69071	0.940809	2.86	0.00423646	0.174734
IGHV3-43	AA vs CA	0.61761	2.68249	1.46745	1.82799	0.0675515	NA
RP11-244N20.7	AA vs CA	0.559069	2.66765	2.94625	0.905441	0.365232	NA
RPL7P29	AA vs CA	0.559069	2.66765	2.94625	0.905441	0.365232	NA
RP11-486M3.2	AA vs CA	0.559069	2.66765	2.94625	0.905441	0.365232	NA
OBP2B	AA vs CA	0.795813	2.66147	1.08663	2.4493	0.0143136	0.268977
MIR3158-2	AA vs CA	0.550889	2.65332	2.53824	1.04534	0.295867	NA
RN7SL819P	AA vs CA	0.652432	2.65186	1.72337	1.53876	0.123863	NA
IGHV1-12	AA vs CA	0.53912	2.6512	1.90328	1.39297	0.16363	NA
RN7SL345P	AA vs CA	0.746371	2.64221	1.93397	1.36621	0.171873	0.628236
ANTXRL	AA vs CA	1.11898	2.63981	1.7622	1.49802	0.134129	0.581977
AP002761.1	AA vs CA	0.852009	2.63801	1.30782	2.0171	0.0436848	0.400474
HTN3	AA vs CA	0.93616	2.62974	1.91582	1.37264	0.169863	0.625637
SPDYE2B	AA vs CA	16.533	2.62686	0.61667	4.25976	2.05e-05	0.00487598
HNRNPDP1	AA vs CA	0.629802	2.6145	1.94185	1.3464	0.178173	NA
AC114546.1	AA vs CA	0.818236	2.6135	1.86588	1.40068	0.16131	0.615633
AC079804.1	AA vs CA	0.691608	2.60609	2.18726	1.19149	0.233463	NA
RPL17P44	AA vs CA	0.526674	2.58147	2.94739	0.87585	0.381112	NA
RPL7P56	AA vs CA	0.605038	2.57842	2.57031	1.00316	0.315786	NA
FBXO39	AA vs CA	1.35812	2.57824	1.26262	2.04197	0.0411541	0.390243
AL031005.1	AA vs CA	0.610134	2.57662	2.22657	1.15722	0.247184	NA
OR56B2P	AA vs CA	1.22793	2.57589	1.32171	1.9489	0.0513076	0.423018
RP11-361M4.1	AA vs CA	0.524413	2.57509	2.94748	0.873659	0.382304	NA
CTD-2186M15.1	AA vs CA	0.584829	2.57173	2.53855	1.01307	0.311027	NA
IMPDH1P11	AA vs CA	0.697564	2.5562	1.92643	1.32691	0.184538	NA
AL162381.1	AA vs CA	0.657212	2.55306	1.1475	2.2249	0.0260882	NA
ORM2	AA vs CA	0.882267	2.53869	1.28488	1.97582	0.0481754	0.414877
AP001631.9	AA vs CA	1.04854	2.53397	0.93629	2.70639	0.00680187	0.207969
PRSS33	AA vs CA	0.676074	2.53219	1.3219	1.91557	0.0554193	NA
SNX31	AA vs CA	0.597052	2.53143	2.56645	0.986354	0.323959	NA
CICP17	AA vs CA	0.495071	2.53131	2.94809	0.858627	0.390546	NA
SPDYE8P	AA vs CA	0.473455	2.5278	1.00697	2.51032	0.0120623	NA
AC009065.2	AA vs CA	0.691854	2.52705	1.95912	1.28989	0.197089	NA
RPL7AP34	AA vs CA	0.666751	2.52604	2.194	1.15134	0.249593	NA
OR52E8	AA vs CA	0.861273	2.52005	1.51967	1.65828	0.09726	0.523191
MIR4688	AA vs CA	1.74944	2.51977	1.00186	2.51509	0.0119001	0.253951
SPRR2E	AA vs CA	0.665587	2.51969	2.20805	1.14114	0.253812	NA
MMP26	AA vs CA	0.599636	2.51579	2.94625	0.853897	0.393162	NA
GNAS-AS1	AA vs CA	3.85454	2.5154	0.799784	3.14509	0.00166033	0.110423
AL358781.1	AA vs CA	0.503162	2.51222	2.94836	0.852075	0.394172	NA
RP11-731F5.2	AA vs CA	1.71502	2.50829	1.16738	2.14865	0.0316624	0.358737
RNU6-697P	AA vs CA	1.02062	2.50496	0.989601	2.53128	0.0113646	0.251261
ABCA13	AA vs CA	0.938249	2.50295	1.3659	1.83246	0.0668827	0.458157
NLGN4X	AA vs CA	2.45362	2.49928	0.857469	2.91472	0.0035601	0.159141
RP5-1198O20.5	AA vs CA	0.483453	2.49102	2.55551	0.974764	0.329677	NA
NPB	AA vs CA	2.04339	2.49062	0.89151	2.79371	0.00521072	0.188445
OR2B6	AA vs CA	1.89558	2.487	0.928099	2.67967	0.00736938	0.213855
DSG1	AA vs CA	2.38372	2.48619	2.78905	0.891413	0.372708	0.776142
MAGEA4	AA vs CA	3.22167	2.47643	2.1832	1.13431	0.256664	0.70467
TMED10P1	AA vs CA	0.491197	2.47485	2.56091	0.966394	0.333847	NA
FBXO2	AA vs CA	5.5512	2.47126	0.748446	3.30185	0.000960492	0.081112
SOX14	AA vs CA	0.571811	2.46796	2.22785	1.10778	0.267959	NA
STATH	AA vs CA	0.46902	2.4592	2.94904	0.833897	0.404339	NA
M1AP	AA vs CA	0.908771	2.45716	1.29344	1.89971	0.0574718	0.437569
CTA-126B4.7	AA vs CA	1.9287	2.44985	1.02337	2.3939	0.0166703	0.28356
MIR5047	AA vs CA	1.15675	2.44808	1.54169	1.58793	0.112303	0.552451
RP11-44N21.2	AA vs CA	0.924487	2.44624	1.3946	1.75407	0.079418	0.488989
RP4-536B24.4	AA vs CA	0.614276	2.44344	2.20125	1.11002	0.26699	NA
EXTL1	AA vs CA	9.90302	2.44198	0.996588	2.45034	0.014272	0.268977
RNVU1-7	AA vs CA	2199.59	2.44016	0.45817	5.32588	1e-07	4.98e-05
CA8	AA vs CA	10.4078	2.4395	0.775174	3.14704	0.00164933	0.110289
RP11-736N17.8	AA vs CA	0.559377	2.43801	2.5592	0.952643	0.340771	NA
RP11-259K5.2	AA vs CA	0.723351	2.43663	1.72609	1.41165	0.158052	NA
RNVU1-9	AA vs CA	2202.68	2.43433	0.457218	5.32422	1.01e-07	4.98e-05
RP11-77K12.1	AA vs CA	0.551178	2.43287	2.23107	1.09045	0.275515	NA
RP1-86C11.7	AA vs CA	4.8102	2.41274	0.757259	3.18615	0.0014418	0.101676
LINC01143	AA vs CA	0.81352	2.40817	1.06689	2.25718	0.0239969	0.324934
RP11-203E8.1	AA vs CA	0.455828	2.40531	2.19782	1.09441	0.273776	NA
RP11-317J10.2	AA vs CA	0.585405	2.39998	1.05412	2.27676	0.0228003	NA
AC090625.1	AA vs CA	0.5227	2.39943	1.71454	1.39946	0.161675	NA
KNOP1P1	AA vs CA	0.548265	2.39863	2.57962	0.929838	0.352455	NA
AC079779.4	AA vs CA	0.441212	2.39557	1.88612	1.27011	0.204046	NA
LINC01153	AA vs CA	0.693428	2.3815	2.19555	1.0847	0.278056	NA
RP11-262H14.7	AA vs CA	0.904059	2.37665	1.22634	1.938	0.0526234	0.424123
PNLDC1	AA vs CA	3.40844	2.37503	1.73533	1.36863	0.171114	0.627108
RP11-465L10.10	AA vs CA	0.672928	2.37259	1.69303	1.40139	0.161098	NA
CSN1S2AP	AA vs CA	0.509084	2.37046	2.55999	0.925966	0.354464	NA
MIR548A3	AA vs CA	0.438679	2.36559	2.56685	0.921596	0.35674	NA
MIR1281	AA vs CA	1.1456	2.35347	1.12869	2.08513	0.0370578	0.374967
AC005477.1	AA vs CA	0.707146	2.35151	1.02258	2.29958	0.021472	NA
GFRA1	AA vs CA	1.29194	2.34866	1.34517	1.74599	0.0808127	0.491019
RN7SL121P	AA vs CA	0.609558	2.34568	1.97342	1.18864	0.234581	NA
AC010458.1	AA vs CA	1.21458	2.34568	0.946346	2.47867	0.0131874	0.262313
RN7SL810P	AA vs CA	0.438177	2.34457	2.95042	0.794656	0.426814	NA
MIR4479	AA vs CA	5.99123	2.33985	0.813157	2.87749	0.00400849	0.169352
CLDN6	AA vs CA	1.21417	2.33788	1.53039	1.52764	0.126602	0.570898
HMX3	AA vs CA	0.504725	2.335	2.21391	1.05469	0.291565	NA
RNVU1-18	AA vs CA	2137.28	2.31875	0.428734	5.40837	6.36e-08	3.63e-05
ANXA8L1	AA vs CA	3.33966	2.30849	0.901224	2.56151	0.0104218	0.24335
RNU6-526P	AA vs CA	0.810947	2.30537	1.72511	1.33636	0.18143	0.635719
POPDC3	AA vs CA	1.73939	2.30356	1.02987	2.23675	0.0253028	0.331146
TBC1D3H	AA vs CA	1.03562	2.29996	0.7209	3.1904	0.00142077	0.101358
RP11-565P22.6	AA vs CA	2.85688	2.29659	0.844887	2.71822	0.00656345	0.205451
MIR5193	AA vs CA	0.49932	2.29264	2.23909	1.02392	0.305875	NA
TBX4	AA vs CA	0.491528	2.29078	2.21589	1.0338	0.301231	NA
GAPDHP37	AA vs CA	0.468868	2.2883	2.58063	0.886721	0.375229	NA
MT1L	AA vs CA	3.04829	2.2881	0.846874	2.70182	0.00689614	0.209973
AL049610.1	AA vs CA	1.07408	2.28636	1.18771	1.92501	0.0542277	0.429501
RP11-311D14.1	AA vs CA	0.468578	2.2848	2.58064	0.885361	0.375962	NA
IGHV3-74	AA vs CA	1.94713	2.28117	0.926144	2.46308	0.0137749	0.264675
IGLV7-46	AA vs CA	1.83368	2.27979	1.14375	1.99326	0.0462331	0.408366
GRIN2A	AA vs CA	1.15239	2.27885	1.29553	1.75901	0.0785766	0.488645
IRS4	AA vs CA	0.432778	2.27776	2.95128	0.771787	0.44024	NA
AC008074.4	AA vs CA	0.622958	2.27651	2.18296	1.04285	0.297017	NA
SOWAHA	AA vs CA	0.725667	2.2727	2.25161	1.00936	0.312801	NA
SOHLH2	AA vs CA	0.545794	2.27131	1.94084	1.17027	0.241891	NA
FCN1	AA vs CA	2.99933	2.26962	0.963252	2.35621	0.0184625	0.29364
PCDHB5	AA vs CA	0.727881	2.2672	0.867678	2.61295	0.00897645	NA
TULP1	AA vs CA	1.48145	2.26523	0.879198	2.57647	0.00998143	0.239021
AC100791.1	AA vs CA	0.469824	2.2627	2.22582	1.01657	0.30936	NA
HTN1	AA vs CA	0.402424	2.2616	2.95148	0.766258	0.443523	NA
RN7SL744P	AA vs CA	1.72583	2.25993	0.943762	2.3946	0.0166384	0.283558
RP11-382D8.5	AA vs CA	0.479564	2.25522	2.22404	1.01402	0.310575	NA
MIR4304	AA vs CA	0.720428	2.25417	1.57354	1.43255	0.151986	NA
SLC45A1	AA vs CA	0.645226	2.25283	1.54998	1.45346	0.146096	NA
AC074290.1	AA vs CA	1.59502	2.25051	1.08659	2.07116	0.038344	0.378824
CCDC162P	AA vs CA	1.46384	2.24673	0.850173	2.64268	0.00822535	0.220063
RNU6-690P	AA vs CA	0.397947	2.23906	2.60164	0.860632	0.389441	NA
RN7SL634P	AA vs CA	1.00313	2.23459	2.93862	0.760423	0.447002	0.814876
AC090206.1	AA vs CA	0.610573	2.22716	1.5625	1.42538	0.154046	NA
AC010148.1	AA vs CA	0.612179	2.22707	1.69791	1.31166	0.189636	NA
RP11-300G22.2	AA vs CA	0.616143	2.22336	1.56272	1.42274	0.15481	NA
KRT83	AA vs CA	1.96341	2.21891	1.33289	1.66474	0.0959646	0.520272
AC005741.2	AA vs CA	0.39053	2.21677	2.95201	0.750935	0.452692	NA
IMP3P2	AA vs CA	0.565302	2.21608	1.51113	1.46651	0.142509	NA
CTD-2571E19.1	AA vs CA	0.708311	2.21537	2.23766	0.990038	0.322156	NA
KCNK17	AA vs CA	0.460058	2.21493	1.92506	1.15058	0.249907	NA
ADORA2BP	AA vs CA	0.455977	2.21404	1.92594	1.14959	0.250314	NA
SNORD2	AA vs CA	0.638338	2.21303	1.94409	1.13834	0.254979	NA
MIR3188	AA vs CA	1.13404	2.21117	1.18353	1.86829	0.0617216	0.445427
FTMT	AA vs CA	0.870605	2.20749	2.23615	0.987182	0.323553	0.746411
FOXI3	AA vs CA	0.78402	2.2037	1.54605	1.42537	0.15405	0.607795
TMEM61	AA vs CA	0.533125	2.20208	1.46961	1.49841	0.134027	NA
RP3-455J7.3	AA vs CA	0.778029	2.20128	1.69425	1.29927	0.193852	0.649162
RN7SL721P	AA vs CA	1.85246	2.19231	1.15859	1.89222	0.0584617	0.438817
DPP10	AA vs CA	0.866206	2.19014	1.17529	1.86349	0.0623929	0.446308
AL353662.3	AA vs CA	0.542564	2.18944	1.5431	1.41886	0.15594	NA
MIR4726	AA vs CA	3.69369	2.18446	0.83719	2.60928	0.00907328	0.229791
RP11-19C24.1	AA vs CA	0.517369	2.18266	1.91455	1.14004	0.254269	NA
NCAM1	AA vs CA	0.942198	2.18236	0.968288	2.25384	0.0242065	0.325946
MIR1249	AA vs CA	1.54201	2.18217	1.15945	1.88207	0.0598262	0.442369
CYP4F62P	AA vs CA	0.518053	2.18069	1.90833	1.14272	0.253153	NA
ELAVL2	AA vs CA	2.06932	2.1799	0.829258	2.62874	0.00857019	0.223155
MIR4313	AA vs CA	0.606793	2.17074	1.57354	1.37953	0.167731	NA
IGKJ1	AA vs CA	30.4496	2.17033	1.44155	1.50555	0.132182	0.57965
CTD-2201E18.4	AA vs CA	0.502562	2.16941	1.95716	1.10845	0.267667	NA
RP11-292F22.7	AA vs CA	0.905555	2.16792	1.34877	1.60733	0.107981	0.545866
CTD-3074O7.11	AA vs CA	0.958941	2.16787	1.45189	1.49314	0.1354	0.583878
AL121594.1	AA vs CA	0.887912	2.16572	1.2389	1.74809	0.0804477	0.490209
AC106870.2	AA vs CA	0.374739	2.16467	2.95265	0.733127	0.463481	NA
CTD-2147F2.1	AA vs CA	0.513193	2.16421	1.94497	1.11272	0.265829	NA
RP13-492C18.2	AA vs CA	8.1125	2.16215	1.41488	1.52816	0.126474	0.570898
FSTL4	AA vs CA	0.590063	2.16107	1.57482	1.37226	0.169981	NA
TFR2	AA vs CA	2.93128	2.15953	0.758607	2.8467	0.00441744	0.176525
AC078816.1	AA vs CA	0.37197	2.15573	2.95276	0.730072	0.465346	NA
MIR4717	AA vs CA	0.370335	2.15039	2.95283	0.728248	0.466462	NA
RP11-479G22.7	AA vs CA	0.451653	2.14278	2.24688	0.953668	0.340252	NA
AL117337.1	AA vs CA	0.592901	2.14105	0.89241	2.39918	0.0164319	NA
AC140061.1	AA vs CA	1.91097	2.1384	0.97947	2.18322	0.0290197	0.348306
LINC00961	AA vs CA	2.56757	2.13285	0.974016	2.18975	0.0285423	0.34659
RP11-696L21.2	AA vs CA	0.502576	2.12785	2.59918	0.81866	0.412981	NA
KRTAP5-2	AA vs CA	0.743224	2.12726	1.38506	1.53586	0.124572	0.569899
AC007272.1	AA vs CA	1.04183	2.12533	1.67292	1.27043	0.203931	0.658104
AC011465.1	AA vs CA	1.29399	2.12517	0.643487	3.30258	0.000957997	0.081112
MIR3165	AA vs CA	0.599619	2.1251	1.93748	1.09684	0.272712	NA
MIR922	AA vs CA	0.70632	2.1236	1.20639	1.7603	0.0783573	NA
CTD-3032H12.2	AA vs CA	0.573019	2.11986	1.38744	1.5279	0.126537	NA
RPL7P13	AA vs CA	0.413434	2.1194	2.1816	0.971489	0.331305	NA
RN7SL301P	AA vs CA	0.791905	2.11691	1.56558	1.35216	0.176325	0.632079
VSNL1	AA vs CA	6.61488	2.1079	0.69995	3.0115	0.00259964	0.143275
OR2B2	AA vs CA	1.67991	2.10607	0.878348	2.39776	0.0164958	0.282929
CTD-2015H3.2	AA vs CA	0.41649	2.09702	1.91493	1.09509	0.273478	NA
RP11-307E17.9	AA vs CA	2.1447	2.09651	0.792291	2.64613	0.00814179	0.219912
RP11-91J3.3	AA vs CA	1.92243	2.0939	1.06476	1.96654	0.0492362	0.416856
RP11-178L8.7	AA vs CA	1.19963	2.08814	0.795736	2.62416	0.00868623	0.225099
RNU6-200P	AA vs CA	1.03981	2.07597	1.34735	1.54078	0.12337	0.568995
AC006014.10	AA vs CA	2.32456	2.0757	0.558116	3.71912	0.00019992	0.0300996
AC020934.1	AA vs CA	0.64653	2.07128	1.59003	1.30267	0.192688	NA
RP11-498C9.13	AA vs CA	0.504219	2.07027	1.95834	1.05715	0.290442	NA
SNRPFP4	AA vs CA	0.727677	2.06489	1.20315	1.71623	0.0861195	NA
RP11-531A21.2	AA vs CA	1.52442	2.06415	0.853943	2.4172	0.0156402	0.278136
DAZAP2P1	AA vs CA	1.1348	2.06152	0.98674	2.08922	0.0366875	0.373588
AP001992.1	AA vs CA	0.648951	2.06069	1.77078	1.16372	0.244538	NA
IGKV1-13	AA vs CA	0.337952	2.05982	1.89663	1.08604	0.277461	NA
RP1-178F15.4	AA vs CA	0.923489	2.05852	0.961269	2.14146	0.0322373	0.360622
RP11-44F21.4	AA vs CA	0.34114	2.0563	2.63833	0.779396	0.435746	NA
IGHV1-3	AA vs CA	0.808806	2.05516	1.07612	1.90978	0.0561616	0.433825
AF129408.17	AA vs CA	0.342875	2.05441	2.63139	0.780734	0.434959	NA
TEX40	AA vs CA	0.495286	2.05316	2.60126	0.789293	0.429941	NA
CD1A	AA vs CA	0.547157	2.05225	1.71643	1.19565	0.231832	NA
AC073257.2	AA vs CA	0.341913	2.05192	2.95411	0.694598	0.487307	NA
RP11-286H15.1	AA vs CA	0.544645	2.04534	1.74008	1.17543	0.239823	NA
RP11-396K3.1	AA vs CA	9.26001	2.04446	0.389464	5.24943	1.53e-07	7.34e-05
GS1-393G12.14	AA vs CA	1.88459	2.04101	0.853649	2.39093	0.0168059	0.283984
OR51I2	AA vs CA	0.335895	2.0408	1.89411	1.07744	0.281282	NA
RN7SL412P	AA vs CA	7.20081	2.0401	0.580863	3.51219	0.000444434	0.0532041
RP11-618P17.4	AA vs CA	0.448177	2.03871	1.48737	1.37068	0.170476	NA
RNF212	AA vs CA	2.84708	2.03498	1.20411	1.69002	0.0910245	0.511943
RP11-864G5.1	AA vs CA	0.334432	2.03428	2.95435	0.688571	0.491093	NA
MAGEA2B	AA vs CA	0.33231	2.02863	2.64948	0.765668	0.443874	NA
IGHV6-1	AA vs CA	2.24592	2.02773	1.39256	1.45612	0.14536	0.596457
RPL15P21	AA vs CA	0.481762	2.02687	2.62403	0.772427	0.439862	NA
RP11-365F18.6	AA vs CA	0.978478	2.02506	1.15631	1.75131	0.079892	0.489301
RP11-321E8.5	AA vs CA	1.59817	2.02265	1.0292	1.96527	0.0493827	0.417452
NOL4	AA vs CA	1.58197	2.0206	0.987374	2.04644	0.0407134	0.389231
MIR5191	AA vs CA	1.33627	2.01512	0.996278	2.02265	0.0431097	0.398476
AL445665.1	AA vs CA	0.463063	2.0149	1.19947	1.67983	0.0929912	NA
RP11-483I13.5	AA vs CA	0.859644	2.01382	1.51236	1.33158	0.183	0.638378
BVES-AS1	AA vs CA	0.329939	2.01334	2.6499	0.759779	0.447387	NA
RN7SL707P	AA vs CA	1.13476	2.01222	0.948642	2.12116	0.0339086	0.36562
RP11-300E4.2	AA vs CA	1.45029	2.01191	0.875811	2.2972	0.0216074	0.31229
RP11-261C10.7	AA vs CA	1.74419	2.00729	0.811746	2.47281	0.0134056	0.263201
RN7SL777P	AA vs CA	1.68715	2.00329	1.08946	1.83879	0.0659468	0.456811
RP11-201K10.3	AA vs CA	0.391139	2.00194	2.20873	0.906376	0.364737	NA
CA6	AA vs CA	1.07217	1.99791	1.84871	1.08071	0.279827	0.72044
TDRD12	AA vs CA	7.52707	1.99708	1.57747	1.266	0.205512	0.659709
AC095064.1	AA vs CA	3.01338	1.99523	0.664383	3.00313	0.00267217	0.143968
IGHV4-28	AA vs CA	0.567774	1.9945	1.11262	1.7926	0.0730362	NA
MYO7B	AA vs CA	0.551223	1.99372	1.69265	1.17787	0.238849	NA
RP3-395M20.12	AA vs CA	1.10865	1.99336	0.866723	2.29988	0.021455	0.311187
AC015815.2	AA vs CA	2.5206	1.99268	0.695083	2.86683	0.0041461	0.17235
CSPG4P13	AA vs CA	2.19083	1.99233	0.736196	2.70624	0.00680489	0.207969
RP11-1096D5.2	AA vs CA	0.384043	1.98747	1.46405	1.35751	0.174618	NA
RP11-1042B17.5	AA vs CA	0.622131	1.98584	1.08399	1.83196	0.0669567	NA
AL138796.1	AA vs CA	0.524062	1.9839	1.7387	1.14103	0.253858	NA
C1QL1	AA vs CA	0.524442	1.98028	1.70545	1.16115	0.245582	NA
MIR5680	AA vs CA	0.613741	1.97775	1.7425	1.13501	0.25637	NA
RN7SL9P	AA vs CA	3.17876	1.97666	0.745823	2.65031	0.00804186	0.218797
MIR4324	AA vs CA	5.4804	1.9751	0.64865	3.04495	0.00232722	0.136306
CD164L2	AA vs CA	1.24345	1.97282	0.895807	2.20229	0.0276452	0.340753
MYO3A	AA vs CA	0.987896	1.97272	1.08519	1.81786	0.069086	0.464498
RP4-584D14.7	AA vs CA	0.640318	1.97221	1.13333	1.7402	0.081824	NA
C11orf91	AA vs CA	1.532	1.97087	1.00768	1.95585	0.0504829	0.418955
RN7SL91P	AA vs CA	0.319994	1.96958	2.95525	0.666467	0.505112	NA
CDKL2	AA vs CA	0.317781	1.96846	2.95526	0.666087	0.505355	NA
MAOB	AA vs CA	9.47429	1.96844	0.69529	2.83111	0.00463866	0.178709
CTB-50L17.14	AA vs CA	0.522952	1.96498	1.93814	1.01384	0.310657	NA
RNU6-910P	AA vs CA	0.318323	1.96337	2.95534	0.664348	0.506468	NA
OFCC1	AA vs CA	0.38945	1.96301	1.93066	1.01676	0.309268	NA
IGKV1-8	AA vs CA	1.10863	1.96144	1.07183	1.82998	0.0672523	0.458992
MYBPH	AA vs CA	0.676294	1.95676	0.963882	2.03008	0.0423486	NA
TPTE	AA vs CA	0.588187	1.95557	1.58532	1.23355	0.21737	NA
IGKV6D-21	AA vs CA	0.460543	1.95493	1.67002	1.17061	0.241756	NA
AC046143.1	AA vs CA	1.47164	1.9542	1.29909	1.50429	0.132508	0.57965
RP11-585F1.2	AA vs CA	0.717085	1.95309	0.777637	2.51157	0.0120197	NA
C6orf223	AA vs CA	0.863658	1.95152	1.13295	1.72251	0.0849779	0.498992
KCNQ2	AA vs CA	0.578028	1.95043	2.22747	0.875625	0.381234	NA
RP11-375N15.2	AA vs CA	0.68441	1.94757	1.19858	1.62489	0.104185	NA
RP11-350N15.3	AA vs CA	0.313789	1.94625	2.95558	0.658499	0.510218	NA
MIR1267	AA vs CA	2.33447	1.9453	0.971807	2.00174	0.0453129	0.404548
HIST1H4F	AA vs CA	10.2878	1.94409	0.534861	3.63476	0.000278239	0.0382544
ANKRD20A9P	AA vs CA	0.37442	1.94356	2.24505	0.865711	0.386649	NA
RP11-26F2.1	AA vs CA	0.682908	1.94127	1.11399	1.74262	0.0813993	NA
RP11-666A8.11	AA vs CA	0.432966	1.93903	1.34472	1.44196	0.149315	NA
NSG1	AA vs CA	0.874801	1.93897	1.11198	1.74371	0.0812102	0.491419
RN7SL584P	AA vs CA	0.309563	1.93769	2.95571	0.655575	0.512098	NA
RP11-366M4.8	AA vs CA	0.663039	1.93623	1.95282	0.991507	0.321438	NA
ASXL3	AA vs CA	0.751449	1.93381	1.75572	1.10144	0.270707	0.715933
RP11-327L3.3	AA vs CA	0.30911	1.93266	2.95578	0.65386	0.513202	NA
TMSB15A	AA vs CA	2.77568	1.93073	0.807685	2.39045	0.0168277	0.283984
MED14-AS1	AA vs CA	2.08371	1.92789	0.627401	3.07281	0.00212053	0.128191
AL122127.5	AA vs CA	1.34572	1.92665	1.31094	1.46967	0.141652	0.592524
RP11-563N12.2	AA vs CA	2.21312	1.9262	1.0387	1.85444	0.0636766	0.450177
RN7SL488P	AA vs CA	1.19229	1.92364	1.15562	1.66459	0.0959942	0.520272
AC140061.11	AA vs CA	1.0008	1.91262	1.27578	1.49918	0.133826	0.581711
RNU6-339P	AA vs CA	1.54607	1.91258	1.14423	1.67149	0.0946244	0.517089
MYOZ1	AA vs CA	0.594048	1.90963	1.42804	1.33724	0.181145	NA
CLEC18B	AA vs CA	0.648682	1.90639	1.33447	1.42857	0.153127	NA
OR2A14	AA vs CA	0.447541	1.90252	1.52187	1.25012	0.211255	NA
RNU4ATAC10P	AA vs CA	0.361447	1.90174	2.6551	0.71626	0.473831	NA
AL139099.1	AA vs CA	0.647505	1.90148	1.23751	1.53653	0.124408	NA
MIR3115	AA vs CA	1.91861	1.90021	0.783857	2.42418	0.015343	0.276324
MIR1181	AA vs CA	0.530366	1.89945	2.16701	0.876531	0.380742	NA
AC026512.1	AA vs CA	5.78295	1.89747	0.774457	2.45007	0.0142828	0.268977
ST6GALNAC4P1	AA vs CA	2.01419	1.89626	0.730146	2.59709	0.00940172	0.232193
AC079987.2	AA vs CA	0.536631	1.89502	1.94521	0.974199	0.329958	NA
HIST1H4L	AA vs CA	11.4636	1.8916	0.558617	3.38622	0.000708627	0.0689507
RN7SL669P	AA vs CA	0.60763	1.89081	1.45091	1.30319	0.19251	NA
RP11-69H14.6	AA vs CA	0.295941	1.88432	2.95649	0.637348	0.523898	NA
RP11-1220K2.2	AA vs CA	4.75491	1.88131	0.955822	1.96827	0.0490374	0.416721
AL353731.1	AA vs CA	0.790739	1.87947	1.61732	1.16209	0.245198	0.695251
FAM131C	AA vs CA	0.519564	1.87861	1.39036	1.35117	0.176641	NA
AL160275.1	AA vs CA	0.841156	1.87717	1.13729	1.65056	0.098828	0.52656
AC109815.2	AA vs CA	0.392072	1.87415	2.95665	0.633876	0.526162	NA
LINC01002	AA vs CA	10.5647	1.87371	0.495586	3.78079	0.00015633	0.0252117
VIMP1	AA vs CA	0.574624	1.87308	1.14407	1.63721	0.101587	NA
RP5-827C21.1	AA vs CA	0.787711	1.87246	1.37938	1.35746	0.174635	0.631194
DKK1	AA vs CA	2.96769	1.87153	0.872827	2.14422	0.0320154	0.358926
RP11-13N13.5	AA vs CA	2.98637	1.87133	0.720103	2.59869	0.00935796	0.232193
HIST1H4A	AA vs CA	6.4681	1.8712	0.546258	3.42549	0.000613697	0.0641196
AL021707.2	AA vs CA	1.58762	1.87071	1.17526	1.59174	0.111443	0.55139
AC069287.1	AA vs CA	1.16271	1.86918	1.23294	1.51603	0.129511	0.575994
SLC25A24P1	AA vs CA	1.02359	1.86913	1.3298	1.40557	0.159852	0.613918
SPIB	AA vs CA	5.55402	1.86577	0.909334	2.05179	0.0401898	0.387066
RP11-466C23.5	AA vs CA	1.02409	1.86502	1.38126	1.35023	0.176943	0.633088
NES	AA vs CA	26.8246	1.85738	0.508681	3.65137	0.000260847	0.0363719
RNF182	AA vs CA	1.63254	1.85583	0.830577	2.23439	0.0254576	0.331615
FTHL17	AA vs CA	0.485546	1.85496	1.90787	0.97227	0.330916	NA
RNU6-441P	AA vs CA	0.419202	1.85328	2.6346	0.703438	0.481783	NA
LINC00421	AA vs CA	0.290904	1.8524	2.95698	0.626449	0.531021	NA
RNU6-1240P	AA vs CA	0.290904	1.8524	2.95698	0.626449	0.531021	NA
HIST1H1T	AA vs CA	0.975417	1.8482	0.998278	1.85139	0.0641134	0.45161
MIR4754	AA vs CA	0.606993	1.84784	1.56803	1.17844	0.238619	NA
C17orf104	AA vs CA	1.12732	1.84586	0.9087	2.03132	0.0422221	0.395319
FGF11	AA vs CA	1.87969	1.84547	0.770105	2.39639	0.0165577	0.283461
RP11-366L5.1	AA vs CA	0.364491	1.84348	2.65141	0.695282	0.486879	NA
RN7SKP155	AA vs CA	0.418973	1.84346	2.23491	0.824848	0.409458	NA
ULBP3	AA vs CA	0.638095	1.84334	0.911892	2.02144	0.0432341	NA
CTD-3088G3.4	AA vs CA	0.961284	1.84053	1.31337	1.40137	0.161102	0.615492
U91328.2	AA vs CA	0.549498	1.83893	1.37629	1.33615	0.181502	NA
RP11-169K16.8	AA vs CA	1.23322	1.83566	0.679766	2.70043	0.00692506	0.210592
SH3BGR	AA vs CA	5.59594	1.83542	0.628774	2.91904	0.00351114	0.157815
TACR2	AA vs CA	0.339242	1.83384	1.29941	1.41128	0.158162	NA
OR52E7P	AA vs CA	1.40544	1.83332	1.2851	1.4266	0.153696	0.607535
PPARGC1A	AA vs CA	1.82957	1.82675	0.998384	1.82971	0.0672936	0.458992
PCDHB17	AA vs CA	0.413961	1.82468	1.17523	1.55262	0.120514	NA
MIR4440	AA vs CA	0.69031	1.82453	1.14307	1.59616	0.110452	NA
CYP4F33P	AA vs CA	0.406732	1.82446	2.2138	0.82413	0.409866	NA
RP11-321E2.9	AA vs CA	0.519371	1.82299	1.9324	0.943382	0.345486	NA
RN7SL347P	AA vs CA	1.63589	1.81825	0.94584	1.92236	0.0545602	0.430363
AL121652.3	AA vs CA	0.344513	1.81771	2.95525	0.61508	0.538502	NA
RNU6-1160P	AA vs CA	0.344513	1.81771	2.95525	0.61508	0.538502	NA
CTB-31O20.8	AA vs CA	0.69569	1.81534	1.11333	1.63056	0.102984	NA
RP11-58A18.1	AA vs CA	0.281889	1.81404	2.71724	0.667604	0.504386	NA
HMGN2P21	AA vs CA	0.478514	1.81344	1.50365	1.20602	0.227808	NA
RP11-794P6.3	AA vs CA	0.281344	1.81314	2.95759	0.613045	0.539847	NA
DIO3	AA vs CA	0.281344	1.81314	2.95759	0.613045	0.539847	NA
MIR885	AA vs CA	0.281344	1.81314	2.95759	0.613045	0.539847	NA
RNVU1-2	AA vs CA	0.39152	1.81202	1.33934	1.35292	0.17608	NA
AC147651.2	AA vs CA	0.503086	1.81006	1.74506	1.03725	0.299618	NA
FAM107A	AA vs CA	2.65054	1.80938	1.01224	1.78751	0.0738551	0.475599
AL450307.2	AA vs CA	0.338656	1.80564	1.95543	0.9234	0.355799	NA
PYDC1	AA vs CA	0.648792	1.80391	1.74168	1.03573	0.300327	NA
IL17REL	AA vs CA	3.01112	1.8024	1.08549	1.66045	0.0968239	0.522117
CHADL	AA vs CA	1.22091	1.79873	1.05142	1.71076	0.0871256	0.502497
RP11-20I20.1	AA vs CA	0.332865	1.79698	1.93043	0.930871	0.35192	NA
RP11-513O17.2	AA vs CA	7.10082	1.79572	0.858382	2.09198	0.03644	0.373463
FOXL1	AA vs CA	1.7282	1.79525	0.725957	2.47295	0.0134003	0.263201
AL353671.1	AA vs CA	3.73444	1.79485	0.647399	2.7724	0.00556454	0.192033
RP11-2I17.1	AA vs CA	0.465372	1.79424	1.97332	0.909246	0.36322	NA
OR52P1P	AA vs CA	0.813514	1.79381	0.945712	1.89678	0.0578564	0.437694
KRT18P37	AA vs CA	0.329783	1.79264	2.69041	0.666309	0.505214	NA
PCYT1B	AA vs CA	0.398935	1.79149	2.22263	0.806022	0.42023	NA
RP11-416A17.1	AA vs CA	2.11586	1.7877	0.646184	2.76655	0.00566529	0.192033
RNU6-543P	AA vs CA	0.274193	1.78293	2.95808	0.602734	0.546685	NA
RP11-296I10.5	AA vs CA	0.274193	1.78293	2.95808	0.602734	0.546685	NA
SLC16A9	AA vs CA	0.580801	1.78211	1.53107	1.16396	0.244441	NA
RP11-426L16.10	AA vs CA	1.61797	1.77928	1.11052	1.60221	0.10911	0.54654
MIR4461	AA vs CA	2.7906	1.77675	0.859155	2.06802	0.0386385	0.380051
FAM132B	AA vs CA	0.643887	1.7761	1.03488	1.71624	0.0861185	NA
MIR937	AA vs CA	2.52869	1.77388	0.713483	2.48623	0.0129105	0.261309
RASSF10	AA vs CA	2.63309	1.77279	0.924405	1.91777	0.0551408	0.431983
RP11-115J16.2	AA vs CA	1.83999	1.76949	0.996415	1.77586	0.0757566	0.480647
C19orf57	AA vs CA	5.89091	1.76765	0.50905	3.47245	0.000515727	0.0590232
RP11-325I22.2	AA vs CA	0.268522	1.76674	2.95834	0.597207	0.550369	NA
RP6-24A23.3	AA vs CA	0.269045	1.7652	2.70198	0.653299	0.513564	NA
AC037459.4	AA vs CA	0.829918	1.76178	1.45872	1.20775	0.227143	0.677728
RNU4-15P	AA vs CA	0.70489	1.76026	1.7794	0.989242	0.322545	NA
OR1F12	AA vs CA	0.777592	1.75846	1.03477	1.69937	0.0892496	0.50751
CTB-129P6.11	AA vs CA	0.264212	1.7581	1.68531	1.04319	0.296858	NA
RP11-397G5.2	AA vs CA	0.269303	1.7549	1.95518	0.897565	0.369417	NA
RNU6-3P	AA vs CA	10.8149	1.75417	0.551174	3.1826	0.0014596	0.102343
UBQLNL	AA vs CA	0.455431	1.75382	1.07695	1.62851	0.103418	NA
LL21NC02-1C16.2	AA vs CA	3.97537	1.75186	0.567752	3.0856	0.00203139	0.124708
VAX2	AA vs CA	2.57183	1.75104	0.810422	2.16065	0.0307221	0.356047
AC136896.1	AA vs CA	0.437368	1.74841	1.35193	1.29327	0.195917	NA
MIR30A	AA vs CA	0.325441	1.74785	2.95626	0.591236	0.554362	NA
ALPL	AA vs CA	6.85816	1.74784	0.62373	2.80224	0.00507484	0.185883
SIX2	AA vs CA	1.47173	1.74599	0.968475	1.80283	0.0714155	0.470625
MIR548I3	AA vs CA	0.324077	1.74332	2.67343	0.652091	0.514342	NA
RND2	AA vs CA	0.375138	1.74275	1.69429	1.0286	0.303666	NA
PHF2P2	AA vs CA	0.263021	1.74266	2.95874	0.588988	0.555869	NA
LINC00473	AA vs CA	4.42933	1.74257	0.749682	2.32442	0.0201032	0.303399
RNU6-9	AA vs CA	12.5018	1.742	0.573427	3.03787	0.00238254	0.138554
AL122127.2	AA vs CA	0.9219	1.74146	1.26139	1.38059	0.167405	0.622973
RP11-114H23.3	AA vs CA	1.12005	1.74124	1.29987	1.33954	0.180394	0.635714
DPPA3P1	AA vs CA	0.389425	1.74071	2.25703	0.771238	0.440566	NA
RP11-1348G14.6	AA vs CA	1.02488	1.74051	1.21843	1.42849	0.153152	0.607179
RP11-80K6.2	AA vs CA	0.263305	1.74009	2.95878	0.588109	0.556459	NA
RP1-169K13.3	AA vs CA	0.940535	1.73992	1.08278	1.60689	0.108078	0.545866
FZD9	AA vs CA	0.981698	1.73917	1.13705	1.52954	0.12613	0.570676
CIAPIN1P	AA vs CA	0.434077	1.73791	1.04557	1.66218	0.0964774	NA
RPS19P1	AA vs CA	0.635908	1.73774	1.63334	1.06392	0.287364	NA
RP1-290I10.2	AA vs CA	0.318249	1.73705	1.70625	1.01805	0.308654	NA
RP11-635N19.1	AA vs CA	0.659075	1.73631	1.12675	1.54099	0.123319	NA
PTCH2	AA vs CA	2.00284	1.73583	0.608633	2.85202	0.00434428	0.176525
RP11-806H10.4	AA vs CA	1.54714	1.73552	0.874787	1.98393	0.0472632	0.411892
RP11-225B17.1	AA vs CA	1.10502	1.7351	0.938876	1.84806	0.0645938	0.452138
FAM150B	AA vs CA	3.33328	1.73469	0.768836	2.25625	0.024055	0.324934
DNAH6	AA vs CA	0.437052	1.73271	1.53039	1.1322	0.25755	NA
RP11-435I10.5	AA vs CA	0.920331	1.7318	1.64508	1.05272	0.292471	0.727235
AC019171.1	AA vs CA	1.02826	1.73166	1.29065	1.34169	0.179695	0.635264
LMX1B	AA vs CA	1.68837	1.73148	0.922248	1.87745	0.0604558	0.442632
MIR4647	AA vs CA	7.91719	1.72938	1.02617	1.68527	0.0919364	0.512244
RP11-307C12.12	AA vs CA	3.7858	1.72886	0.633687	2.72825	0.00636704	0.202194
KRT6C	AA vs CA	1.57614	1.72861	0.896582	1.928	0.0538553	0.428833
RP11-480I12.5	AA vs CA	7.42033	1.7283	0.632322	2.73326	0.00627105	0.201628
SLC6A17	AA vs CA	0.452311	1.72423	1.41385	1.21953	0.222643	NA
CTD-2207O23.12	AA vs CA	0.746436	1.72343	1.45834	1.18178	0.237294	0.686973
RP11-671M22.4	AA vs CA	6.16056	1.72007	0.570125	3.01701	0.00255283	0.143182
RP11-739L10.1	AA vs CA	0.796262	1.7155	0.944525	1.81625	0.0693318	0.464883
AC142528.1	AA vs CA	0.360139	1.71362	1.68337	1.01797	0.308692	NA
AP000343.1	AA vs CA	0.435164	1.71296	1.99857	0.857094	0.391393	NA
RNU5E-6P	AA vs CA	113.59	1.71217	0.557206	3.07278	0.00212076	0.128191
RP11-482E14.2	AA vs CA	1.10254	1.71197	1.80856	0.946594	0.343845	0.759592
CHRM3-AS1	AA vs CA	0.662782	1.71183	1.26319	1.35516	0.175367	NA
RNU1-108P	AA vs CA	0.509901	1.71177	1.50812	1.13503	0.256362	NA
AP006621.8	AA vs CA	0.978962	1.71137	1.01453	1.68687	0.0916288	0.512152
AL162424.2	AA vs CA	0.851937	1.70985	0.957082	1.78652	0.0740151	0.475651
RIPPLY3	AA vs CA	0.831685	1.70864	0.867339	1.96997	0.0488413	0.416365
AL591516.1	AA vs CA	0.910274	1.70852	1.16076	1.4719	0.141047	0.591598
CLEC4E	AA vs CA	1.10106	1.70611	0.803766	2.12265	0.0337836	0.365121
GLP1R	AA vs CA	0.850911	1.70599	1.32591	1.28665	0.198216	0.653597
SPHKAP	AA vs CA	0.849366	1.7056	1.32136	1.2908	0.196774	0.652594
RAD21-AS1	AA vs CA	0.425545	1.70554	1.34897	1.26433	0.206111	NA
RP11-365D9.1	AA vs CA	0.642771	1.70198	1.32839	1.28124	0.20011	NA
COX6A2	AA vs CA	0.308689	1.7018	1.68449	1.01028	0.312363	NA
AC118463.1	AA vs CA	0.448988	1.70119	1.9882	0.85564	0.392197	NA
RP1-13D10.3	AA vs CA	0.439094	1.70111	1.36169	1.24927	0.211567	NA
CTD-2651B20.3	AA vs CA	0.317134	1.70054	2.95698	0.575092	0.565229	NA
NCSTNP1	AA vs CA	0.307346	1.69776	2.69593	0.629748	0.528859	NA
RNU2-58P	AA vs CA	1.09447	1.69747	0.872401	1.94575	0.0516848	0.423384
RNU6-579P	AA vs CA	1.01914	1.69586	1.0856	1.56214	0.118255	0.563525
UCN	AA vs CA	0.795465	1.69584	0.877811	1.9319	0.0533723	0.426926
C2orf62	AA vs CA	0.833076	1.69309	1.82188	0.92931	0.352729	0.763508
RNU6-150P	AA vs CA	5.06543	1.69242	0.815086	2.07637	0.0378599	0.376467
AC008747.1	AA vs CA	0.307305	1.69241	2.71034	0.624428	0.532347	NA
AC131056.3	AA vs CA	1.75198	1.69194	0.878458	1.92604	0.0541	0.429249
PIN4P1	AA vs CA	1.76479	1.68573	0.729357	2.31126	0.0208185	0.307109
HMGB3P22	AA vs CA	2.3053	1.6848	0.804356	2.09459	0.0362071	0.373363
RP11-459D22.2	AA vs CA	1.46707	1.68468	1.14034	1.47735	0.139582	0.5887
AP000892.8	AA vs CA	0.73122	1.68424	1.27458	1.32141	0.186366	NA
HIST1H1PS1	AA vs CA	4.35445	1.68224	0.723357	2.3256	0.0200399	0.302832
AC007040.7	AA vs CA	0.821796	1.68163	0.894517	1.87993	0.0601169	0.442422
LINC00614	AA vs CA	1.25119	1.68001	0.802284	2.09403	0.0362574	0.373363
OR52N5	AA vs CA	0.601995	1.67999	1.14469	1.46764	0.142202	NA
RP11-57A19.4	AA vs CA	0.305886	1.67726	1.94147	0.86391	0.387637	NA
SUSD5	AA vs CA	1.5627	1.67621	1.14308	1.4664	0.14254	0.592963
RNU4-8P	AA vs CA	2.17722	1.67339	0.625881	2.67366	0.00750292	0.213921
AL353671.2	AA vs CA	2.40254	1.67271	0.774324	2.16022	0.0307555	0.356047
RP11-321E2.8	AA vs CA	0.552341	1.67108	1.93195	0.86497	0.387055	NA
AC006538.1	AA vs CA	0.640736	1.67101	1.17428	1.42301	0.154733	NA
RNY4P19	AA vs CA	0.30281	1.67054	1.47628	1.13159	0.257807	NA
RN7SL179P	AA vs CA	4.68792	1.67017	0.577704	2.89105	0.00383962	0.165023
CTD-2003D5.1	AA vs CA	0.618122	1.66924	1.31133	1.27294	0.203039	NA
SLCO4C1	AA vs CA	0.417697	1.6691	1.54084	1.08324	0.278701	NA
LRRC14B	AA vs CA	0.954134	1.66859	1.3019	1.28166	0.199962	0.654115
GALNT13	AA vs CA	2.46173	1.66676	0.757499	2.20034	0.0277827	0.341284
CBS	AA vs CA	49.0133	1.66546	0.633698	2.62815	0.008585	0.223155
FCAMR	AA vs CA	0.246603	1.66328	2.96009	0.561902	0.574183	NA
RP11-324E6.8	AA vs CA	3.16406	1.66264	0.688054	2.41644	0.0156732	0.278387
RFPL4AP5	AA vs CA	0.35465	1.66252	2.22595	0.746882	0.455135	NA
SNORD115-28	AA vs CA	0.302087	1.66128	2.95759	0.561699	0.574321	NA
IGLV2-18	AA vs CA	1.44733	1.65899	1.13031	1.46773	0.142177	0.592963
RP11-958N24.2	AA vs CA	5.56505	1.65608	0.443145	3.7371	0.000186154	0.0283752
RP11-379F4.9	AA vs CA	0.547129	1.65554	1.73368	0.954923	0.339617	NA
MIR196A2	AA vs CA	0.390111	1.65529	2.60154	0.636273	0.524599	NA
RP11-685M7.5	AA vs CA	21.8992	1.65504	0.708611	2.33561	0.0195113	0.299454
AC073647.1	AA vs CA	0.897067	1.65421	1.31983	1.25336	0.210076	0.66269
OR52P2P	AA vs CA	0.370098	1.65349	1.9774	0.836191	0.403047	NA
RN7SL642P	AA vs CA	0.491759	1.65089	1.38026	1.19607	0.231669	NA
CTA-398F10.2	AA vs CA	0.564928	1.6506	1.29981	1.26987	0.20413	NA
RNU6-700P	AA vs CA	0.896025	1.65059	1.51072	1.09258	0.274577	0.718713
AC005786.7	AA vs CA	3.95689	1.65015	0.910048	1.81325	0.0697926	0.466082
VGF	AA vs CA	1.13228	1.64887	0.928321	1.77618	0.0757027	0.480554
AC118282.4	AA vs CA	0.244549	1.64836	2.72621	0.604632	0.545423	NA
ERVMER34-1	AA vs CA	3.80006	1.64679	0.794533	2.07265	0.0382047	0.3782
FAM53A	AA vs CA	3.29274	1.64655	0.529282	3.11091	0.00186509	0.119467
AC092664.1	AA vs CA	0.431468	1.64601	1.93899	0.848905	0.395934	NA
RGS6	AA vs CA	0.83769	1.64578	1.19149	1.38127	0.167196	0.622973
AC018696.4	AA vs CA	0.566323	1.64565	1.55563	1.05786	0.290118	NA
RNU6-495P	AA vs CA	0.738659	1.6453	1.45838	1.12817	0.259247	0.705706
KCNJ13	AA vs CA	1.91543	1.64494	0.720214	2.28397	0.0223736	0.31592
IGHV4OR15-8	AA vs CA	5.80229	1.6445	1.06112	1.54979	0.121193	0.566784
S100A11P2	AA vs CA	0.32142	1.64403	1.89942	0.865545	0.38674	NA
AC116614.1	AA vs CA	0.546708	1.64392	1.22999	1.33653	0.181377	NA
CCNA1	AA vs CA	0.418132	1.64152	1.39305	1.17837	0.23865	NA
RN7SL115P	AA vs CA	0.763974	1.64109	2.94749	0.556777	0.57768	0.877231
Z97351.1	AA vs CA	1.68284	1.64044	0.803367	2.04195	0.0411562	0.390243
SPDYE2	AA vs CA	20.6219	1.63791	0.33869	4.83602	1.32e-06	0.000478062
CTD-2015G9.2	AA vs CA	8.98549	1.63758	0.683674	2.39526	0.0166085	0.283461
TNNT1	AA vs CA	4.95007	1.63695	1.00674	1.62599	0.103951	0.537746
PHBP5	AA vs CA	0.589902	1.63679	0.794874	2.05918	0.0394765	NA
CTC-497E21.3	AA vs CA	0.410642	1.63672	1.54372	1.06024	0.289034	NA
AC079781.1	AA vs CA	0.946216	1.6357	2.04351	0.800436	0.423459	0.803373
ST20-MTHFS	AA vs CA	0.451358	1.63492	1.06407	1.53648	0.124421	NA
RP11-109E24.2	AA vs CA	0.536927	1.63478	2.2045	0.741565	0.458351	NA
RN7SL236P	AA vs CA	0.736536	1.63419	1.73068	0.944251	0.345041	NA
RP11-706D8.3	AA vs CA	0.240363	1.63361	2.96061	0.551782	0.581097	NA
RN7SL437P	AA vs CA	4.9599	1.63266	0.599754	2.72222	0.00648443	0.204018
CTD-2085J24.5	AA vs CA	0.703175	1.63256	1.46279	1.11605	0.264399	NA
MAPK8IP2	AA vs CA	4.41004	1.63242	0.696584	2.34346	0.0191058	0.296046
RP11-482E14.1	AA vs CA	0.825639	1.63162	1.45323	1.12276	0.261541	0.707255
PIGY	AA vs CA	0.297762	1.63095	2.71477	0.60077	0.547993	NA
HIST1H4PS1	AA vs CA	0.829424	1.62822	1.04077	1.56445	0.117713	0.563041
KLHL30	AA vs CA	0.501782	1.62808	1.91297	0.851073	0.394729	NA
RANBP20P	AA vs CA	0.343688	1.628	2.2576	0.72112	0.470836	NA
KB-1507C5.4	AA vs CA	0.761529	1.62764	0.830142	1.96067	0.0499173	0.418955
RNU7-196P	AA vs CA	0.532065	1.62669	1.12869	1.44122	0.149523	NA
RNU1-148P	AA vs CA	1.94117	1.62494	0.964128	1.6854	0.0919122	0.512244
AC008147.1	AA vs CA	1.01837	1.62464	1.03342	1.5721	0.115928	0.559957
RP11-496D1.2	AA vs CA	1.34434	1.62399	1.31527	1.23472	0.216937	0.669996
KB-1458E12.1	AA vs CA	0.355454	1.62324	1.98402	0.818155	0.413269	NA
CTD-2325M2.1	AA vs CA	0.831813	1.62257	1.36091	1.19227	0.233156	0.683047
DMC1	AA vs CA	0.492676	1.62151	1.67611	0.967425	0.333332	NA
RP11-476K15.1	AA vs CA	0.317853	1.62133	2.22645	0.728213	0.466483	NA
KIF12	AA vs CA	3.06157	1.62083	0.490919	3.30163	0.000961261	0.081112
RNU1-85P	AA vs CA	2.80362	1.61975	0.839943	1.9284	0.0538051	0.428575
RP11-115N4.1	AA vs CA	0.345426	1.61875	2.26687	0.714089	0.475172	NA
RP11-361D15.2	AA vs CA	1.47338	1.61773	0.832583	1.94302	0.0520136	0.423384
RP11-145A3.4	AA vs CA	0.486865	1.61763	1.04167	1.55292	0.120443	NA
HNRNPA1P66	AA vs CA	0.717401	1.61759	2.2266	0.726484	0.467542	NA
HRASLS5	AA vs CA	0.83418	1.61697	1.33303	1.21301	0.225126	0.676311
SULT1C4	AA vs CA	2.06627	1.61619	0.823047	1.96366	0.0495692	0.417581
ZNF99	AA vs CA	0.343239	1.61376	1.96088	0.82298	0.410519	NA
RP11-323I15.3	AA vs CA	0.789492	1.61355	1.64322	0.981945	0.326127	0.747877
RPS16P9	AA vs CA	0.350516	1.61334	2.67297	0.603578	0.546125	NA
QRFPR	AA vs CA	0.344401	1.6119	2.2547	0.714909	0.474666	NA
FCER1A	AA vs CA	0.402587	1.61167	1.36366	1.18187	0.237258	NA
LEFTY2	AA vs CA	1.45201	1.6115	1.44778	1.11308	0.265673	0.711581
RN7SL653P	AA vs CA	3.18579	1.6106	0.790804	2.03666	0.0416845	0.392427
CTD-2325A15.2	AA vs CA	0.451056	1.60828	1.95786	0.821447	0.411392	NA
HIST1H3I	AA vs CA	28.2334	1.60779	0.409996	3.92148	8.8e-05	0.0161178
AL590489.1	AA vs CA	1.05946	1.60483	0.839345	1.912	0.0558766	0.433046
RNU6-344P	AA vs CA	1.83705	1.60204	0.63697	2.51509	0.0119002	0.253951
ABHD17AP6	AA vs CA	0.975147	1.60085	0.666251	2.40277	0.0162715	0.281417
RP11-815D16.1	AA vs CA	0.465818	1.59952	1.53674	1.04085	0.297945	NA
CT83	AA vs CA	3.33748	1.598	0.905836	1.76411	0.0777133	0.486957
RNVU1-5	AA vs CA	0.341742	1.59651	1.48279	1.07669	0.281618	NA
RP11-972L6.2	AA vs CA	0.347571	1.59601	1.93852	0.823312	0.41033	NA
BRINP2	AA vs CA	0.285443	1.59589	1.95767	0.815199	0.414959	NA
AC073626.2	AA vs CA	0.233615	1.59585	2.75121	0.580056	0.561877	NA
AC012362.1	AA vs CA	0.529709	1.59532	1.51401	1.05371	0.292017	NA
RN7SL622P	AA vs CA	1.75269	1.5953	0.816439	1.95398	0.0507038	0.419953
RP11-867G23.10	AA vs CA	0.349429	1.59501	2.2749	0.701135	0.483219	NA
AL591516.2	AA vs CA	1.07799	1.59447	0.91667	1.73941	0.0819621	0.49324
RNU6-831P	AA vs CA	0.456759	1.59446	1.91969	0.830584	0.406209	NA
CTAGE9	AA vs CA	0.889139	1.59445	0.667571	2.38844	0.0169202	0.284215
RP11-84A1.1	AA vs CA	0.232407	1.59337	1.47749	1.07843	0.28084	NA
OXT	AA vs CA	0.478448	1.59166	1.4243	1.1175	0.263781	NA
AC016757.3	AA vs CA	0.706226	1.59066	1.20708	1.31778	0.187576	NA
AC007567.1	AA vs CA	0.355442	1.59066	1.87929	0.846412	0.397323	NA
RP11-108K14.8	AA vs CA	0.341824	1.58927	1.91741	0.828864	0.407181	NA
SH3GL2	AA vs CA	0.231849	1.58842	2.32786	0.682352	0.495016	NA
AC009227.2	AA vs CA	0.283995	1.58772	2.29355	0.692253	0.488778	NA
RNU6-335P	AA vs CA	2.84936	1.58695	0.749471	2.11743	0.0342234	0.366598
RP11-562F9.1	AA vs CA	0.355937	1.58567	2.19563	0.722192	0.470176	NA
VN1R34P	AA vs CA	0.788921	1.58566	2.22798	0.711701	0.47665	0.832113
LEMD1	AA vs CA	3.35026	1.58387	0.751514	2.10757	0.035068	0.369517
SLC52A1	AA vs CA	3.51847	1.58344	0.839709	1.8857	0.0593356	0.441547
AC019205.2	AA vs CA	1.95279	1.58337	0.826417	1.91594	0.0553726	0.43226
TDRD9	AA vs CA	2.49983	1.58317	1.32054	1.19888	0.230575	0.680148
RP11-454K7.1	AA vs CA	0.854792	1.58248	1.19661	1.32247	0.186011	0.642073
DMRT2	AA vs CA	0.316182	1.58235	1.89788	0.833747	0.404424	NA
RP5-1039K5.17	AA vs CA	1.45493	1.58202	0.750478	2.10802	0.035029	0.369517
HSD11B1	AA vs CA	0.577792	1.58194	0.775672	2.03944	0.0414059	NA
TLR8-AS1	AA vs CA	0.613049	1.58184	1.98611	0.796447	0.425772	NA
RP11-763F8.1	AA vs CA	1.09601	1.58178	1.21413	1.3028	0.192641	0.648731
AC104592.1	AA vs CA	1.77461	1.58157	1.02847	1.53779	0.1241	0.569836
RP13-991F5.2	AA vs CA	2.46184	1.58067	0.495067	3.19285	0.00140878	0.101358
RP11-173D9.1	AA vs CA	1.95578	1.57954	0.72317	2.18419	0.0289481	0.348072
AC007040.11	AA vs CA	1.62746	1.5793	0.724116	2.18101	0.029183	0.348506
RNU6-552P	AA vs CA	0.230556	1.57929	2.74269	0.57582	0.564737	NA
MIR5585	AA vs CA	3.48558	1.57872	0.722137	2.18618	0.0288024	0.347178
DNLZ	AA vs CA	2.6823	1.57637	0.434994	3.62388	0.000290216	0.0395678
IGKV1D-43	AA vs CA	0.376754	1.57604	2.61359	0.603016	0.546498	NA
TCAM1P	AA vs CA	2.81428	1.57377	0.808189	1.94728	0.0515007	0.423384
C17orf96	AA vs CA	4.85687	1.57361	0.611249	2.57442	0.0100409	0.23947
RP11-436H11.5	AA vs CA	2.46566	1.57312	0.634457	2.47947	0.0131579	0.262313
ATP8A2P1	AA vs CA	0.763016	1.57229	1.45081	1.08374	0.278482	0.719695
SUMO2P7	AA vs CA	0.282396	1.57134	2.95906	0.531025	0.595401	NA
PCDHB15	AA vs CA	0.653965	1.57069	0.769665	2.04074	0.0412763	NA
AC068014.1	AA vs CA	0.854312	1.57059	0.928865	1.69087	0.0908622	0.511943
PRB2	AA vs CA	4.33875	1.56918	0.789668	1.98714	0.0469073	0.410916
S100A7	AA vs CA	6.92434	1.56492	1.09708	1.42644	0.153741	0.607535
RP11-661A12.9	AA vs CA	0.535498	1.5641	1.08875	1.4366	0.150832	NA
KLK1	AA vs CA	0.825724	1.56332	1.25848	1.24223	0.214152	0.667055
RP11-375N15.1	AA vs CA	0.640444	1.56283	1.39522	1.12014	0.262656	NA
RP11-496H1.2	AA vs CA	3.35	1.56163	0.545305	2.86377	0.00418633	0.172958
AC004878.6	AA vs CA	1.47541	1.55821	0.566859	2.74885	0.00598039	0.198331
RPS12P28	AA vs CA	0.541476	1.55801	1.44218	1.08032	0.280002	NA
RP11-2B6.3	AA vs CA	0.736108	1.55616	1.25737	1.23763	0.215854	NA
NEK4P1	AA vs CA	0.33126	1.55478	1.94866	0.79787	0.424946	NA
RP4-781K5.4	AA vs CA	0.22771	1.55394	2.96207	0.524611	0.599853	NA
RP6-74O6.6	AA vs CA	0.745392	1.55299	0.998193	1.55581	0.119754	0.564629
HNRNPA1P33	AA vs CA	5.61134	1.5527	0.897965	1.72913	0.0837851	0.496803
MIR4680	AA vs CA	0.483869	1.55071	2.23598	0.693527	0.487979	NA
RP11-80H8.4	AA vs CA	0.450762	1.54982	1.09742	1.41224	0.15788	NA
IGLV7-43	AA vs CA	1.90124	1.5487	1.15713	1.3384	0.180766	0.635714
RNU7-73P	AA vs CA	1.46417	1.54419	0.900648	1.71453	0.086432	0.501287
ITGA10	AA vs CA	2.13022	1.54276	0.912898	1.68996	0.0910362	0.511943
RP11-131J3.1	AA vs CA	0.386338	1.54257	1.33117	1.1588	0.246536	NA
RN7SL390P	AA vs CA	2.02411	1.5406	0.627016	2.45704	0.0140086	0.266325
AC087380.14	AA vs CA	0.482396	1.54049	1.10037	1.39997	0.161523	NA
IGLV5-45	AA vs CA	1.01212	1.53971	1.01912	1.51083	0.130832	0.577867
DYX1C1-CCPG1	AA vs CA	0.32127	1.53853	2.24439	0.685502	0.493027	NA
FAM83E	AA vs CA	1.16542	1.53529	0.875966	1.75269	0.0796559	0.489301
PON1	AA vs CA	0.343258	1.53374	1.3073	1.1732	0.240714	NA
RP11-393K12.4	AA vs CA	0.382358	1.53051	1.95638	0.78232	0.434027	NA
MYL6P2	AA vs CA	0.420833	1.53016	1.21909	1.25516	0.209419	NA
RP11-262H14.3	AA vs CA	1.58419	1.52967	0.633294	2.41542	0.015717	0.278492
CTD-2583P5.1	AA vs CA	1.43738	1.52635	0.877742	1.73896	0.0820424	0.493481
RP11-664D1.1	AA vs CA	1.1749	1.52626	0.832829	1.83262	0.0668591	0.458157
RNU6ATAC32P	AA vs CA	0.273256	1.52608	1.69838	0.898551	0.368892	NA
RN7SL624P	AA vs CA	0.994264	1.52319	1.30029	1.17143	0.241428	0.69127
HMGCLL1	AA vs CA	0.455201	1.52307	1.51143	1.0077	0.313599	NA
RP11-381O7.6	AA vs CA	1.50195	1.52138	0.794387	1.91516	0.0554725	0.43226
DRAXIN	AA vs CA	0.378815	1.52131	1.2196	1.24739	0.212256	NA
ZNF280B	AA vs CA	0.559506	1.52129	0.963556	1.57883	0.114375	NA
RP11-673D15.7	AA vs CA	1.14553	1.52099	0.684713	2.22135	0.0263275	0.334661
RN7SL866P	AA vs CA	0.302029	1.52096	1.70296	0.893129	0.371788	NA
RN7SL224P	AA vs CA	0.219087	1.52002	2.76844	0.549052	0.58297	NA
RP11-44F21.5	AA vs CA	0.325796	1.51944	1.94207	0.782382	0.43399	NA
RP11-708H21.4	AA vs CA	0.963957	1.51459	1.23884	1.22259	0.221486	0.672763
IL20RB-AS1	AA vs CA	1.89146	1.51304	0.726278	2.08328	0.0372259	0.374967
RP11-2C24.4	AA vs CA	0.695082	1.51123	1.15483	1.30861	0.190667	NA
KM-PA-2	AA vs CA	14.2299	1.51112	0.545996	2.76764	0.00564631	0.192033
AL159140.1	AA vs CA	0.324684	1.51068	1.97366	0.76542	0.444021	NA
AL672294.1	AA vs CA	0.583616	1.51048	1.56229	0.966837	0.333626	NA
GPR12	AA vs CA	1.01837	1.51034	1.52241	0.992067	0.321165	0.74433
S100A14	AA vs CA	46.3036	1.50926	0.510098	2.95876	0.00308876	0.151373
SNHG9	AA vs CA	53.3167	1.50805	0.529998	2.84539	0.00443574	0.176525
AC016999.2	AA vs CA	0.821898	1.50772	0.867503	1.738	0.0822111	0.493649
RP1-24O22.5	AA vs CA	0.89942	1.50593	1.01148	1.48884	0.136529	0.585454
RP6-24A23.7	AA vs CA	0.216865	1.50528	2.96298	0.508029	0.611433	NA
OR52V1P	AA vs CA	0.314357	1.50475	1.33482	1.12731	0.259611	NA
NDUFB11P1	AA vs CA	0.341778	1.50242	2.28417	0.657756	0.510695	NA
CMP21-97G8.2	AA vs CA	0.317083	1.50179	2.70406	0.555382	0.578633	NA
MIR4252	AA vs CA	0.26764	1.49935	2.31605	0.647374	0.51739	NA
PCAT2	AA vs CA	0.884891	1.49868	0.832158	1.80096	0.0717098	0.471271
RN7SL533P	AA vs CA	1.88034	1.49814	0.789456	1.89769	0.0577367	0.437569
OR5BJ1P	AA vs CA	0.384982	1.49807	1.90649	0.785776	0.431999	NA
GP1BB	AA vs CA	0.867644	1.49667	0.896563	1.66934	0.0950502	0.518361
CICP7	AA vs CA	0.924998	1.49396	0.799239	1.86922	0.0615916	0.445139
SNX18P26	AA vs CA	0.696907	1.4924	1.46104	1.02147	0.307034	NA
TTPA	AA vs CA	0.264661	1.49141	1.94601	0.766395	0.443441	NA
RASGEF1C	AA vs CA	0.588983	1.49137	1.74591	0.854213	0.392987	NA
IGHV3-53	AA vs CA	0.891038	1.4896	1.23495	1.2062	0.22774	0.677981
OCA2	AA vs CA	1.56199	1.48773	0.882592	1.68564	0.0918649	0.512244
CAHM	AA vs CA	1.33033	1.48713	0.720211	2.06486	0.0389364	0.381733
AC084882.1	AA vs CA	0.310799	1.48595	2.25294	0.659561	0.509536	NA
AL359851.1	AA vs CA	0.261522	1.48561	2.75403	0.53943	0.58959	NA
APLP1	AA vs CA	4.08975	1.48559	0.742445	2.00095	0.0453977	0.404687
KLK11	AA vs CA	3.46688	1.48381	1.08018	1.37367	0.169545	0.625309
AC023157.1	AA vs CA	0.336969	1.48277	1.92822	0.768981	0.441905	NA
LINC00501	AA vs CA	0.258435	1.48175	2.96061	0.500489	0.616731	NA
EGF	AA vs CA	2.78962	1.48174	0.733641	2.01971	0.0434132	0.399476
RNU6-1151P	AA vs CA	0.51729	1.48103	1.36687	1.08352	0.278576	NA
CTD-2319I12.5	AA vs CA	0.314831	1.47985	1.96722	0.752251	0.4519	NA
HIST1H3A	AA vs CA	15.8586	1.47962	0.598758	2.47115	0.013468	0.263501
PHGDH	AA vs CA	44.0069	1.47939	0.459795	3.21749	0.00129317	0.0962599
TLX1	AA vs CA	2.52568	1.47921	0.921454	1.6053	0.108428	0.546488
AC023490.1	AA vs CA	0.316635	1.47895	2.22468	0.664792	0.506183	NA
RP11-299P2.1	AA vs CA	1.84554	1.47856	0.896562	1.64915	0.0991173	0.527118
RP1-149A16.16	AA vs CA	0.707294	1.47812	0.840514	1.75859	0.0786466	NA
CTD-2173L22.4	AA vs CA	0.319736	1.47809	1.00207	1.47504	0.140202	NA
ZNF593	AA vs CA	4.36359	1.47801	0.431638	3.4242	0.00061661	0.0641196
RP11-383C5.3	AA vs CA	0.258926	1.4774	2.756	0.536066	0.591913	NA
AL590708.2	AA vs CA	0.425858	1.47619	1.93229	0.76396	0.444891	NA
RP3-348I23.2	AA vs CA	2.04082	1.47574	0.65221	2.26268	0.0236557	0.323813
AC026318.1	AA vs CA	2.28611	1.47542	0.727643	2.02767	0.0425937	0.396066
RNU6-1154P	AA vs CA	0.767073	1.47489	0.893222	1.65121	0.0986964	0.526316
RNU6-11P	AA vs CA	19.0835	1.47477	0.668033	2.20762	0.0272705	0.338516
RP5-1165K10.2	AA vs CA	0.497979	1.47425	0.874385	1.68604	0.0917884	NA
RN7SL573P	AA vs CA	0.563049	1.47323	2.51822	0.585028	0.558529	NA
AC010980.2	AA vs CA	0.311274	1.4719	1.71751	0.856999	0.391446	NA
IGHV3-15	AA vs CA	5.5666	1.4717	0.83463	1.7633	0.0778504	0.487219
RP11-25H12.1	AA vs CA	0.714277	1.4709	1.46954	1.00092	0.316863	NA
CTD-2184D3.6	AA vs CA	0.34598	1.4707	1.95041	0.754044	0.450823	NA
AC139530.1	AA vs CA	0.918768	1.47043	1.10693	1.32839	0.184051	0.639834
AC079305.10	AA vs CA	1.05047	1.46896	0.985341	1.49082	0.136009	0.584913
RNU6-1032P	AA vs CA	0.365008	1.46821	1.72067	0.853277	0.393506	NA
PACSIN1	AA vs CA	0.568213	1.46667	1.12073	1.30868	0.190642	NA
RP3-402G11.26	AA vs CA	1.52489	1.46621	0.728611	2.01234	0.0441839	0.400598
AC117834.1	AA vs CA	0.665999	1.46583	1.77212	0.827165	0.408144	NA
MIR4258	AA vs CA	1.93723	1.46527	0.566819	2.58508	0.00973574	0.236092
snoU2-30	AA vs CA	5.19134	1.46399	0.571344	2.56236	0.0103964	0.24322
HIST1H2BN	AA vs CA	26.3283	1.46234	0.331859	4.4065	1.05e-05	0.00283315
RP11-328M4.3	AA vs CA	1.86769	1.45944	0.763329	1.91194	0.0558844	0.433046
RP11-16K12.1	AA vs CA	0.552649	1.45749	1.08659	1.34134	0.17981	NA
RP11-895K13.2	AA vs CA	0.256259	1.45674	2.74081	0.531498	0.595074	NA
TCEB1P21	AA vs CA	2.6334	1.45588	0.848086	1.71666	0.0860413	0.500737
SPDEF	AA vs CA	3.75487	1.45578	1.09116	1.33416	0.182153	0.636759
AP003354.1	AA vs CA	0.303454	1.45528	1.32962	1.0945	0.273734	NA
RP11-757G1.5	AA vs CA	0.90705	1.45385	1.05757	1.37471	0.16922	0.625041
PLEKHB1	AA vs CA	16.4682	1.4534	0.568725	2.55554	0.0106024	0.244929
LEMD1-AS1	AA vs CA	0.862913	1.45221	1.00681	1.44238	0.149194	0.602627
KCNK3	AA vs CA	0.422224	1.4522	2.23043	0.651086	0.514991	NA
RP11-159A18.1	AA vs CA	0.252332	1.45185	2.3267	0.623995	0.532631	NA
LINC00271	AA vs CA	1.06287	1.45159	0.826431	1.75645	0.0790112	0.488989
RN7SL315P	AA vs CA	1.73754	1.45127	0.897924	1.61625	0.10604	0.542376
RP11-432M8.2	AA vs CA	0.524206	1.45052	2.20225	0.658651	0.51012	NA
TK1	AA vs CA	16.7032	1.44947	0.394702	3.67232	0.000240356	0.0344945
HR	AA vs CA	20.5794	1.44805	0.441314	3.28123	0.00103355	0.0837105
RP11-431K24.1	AA vs CA	0.342897	1.44613	1.66234	0.869936	0.384336	NA
AC010422.1	AA vs CA	0.495398	1.44602	1.39074	1.03975	0.298458	NA
NTNG1	AA vs CA	0.486923	1.44581	1.76351	0.81985	0.412302	NA
MIR3118-3	AA vs CA	1.67527	1.44567	1.11236	1.29964	0.193724	0.649162
RP11-354M1.2	AA vs CA	0.773532	1.44323	0.835683	1.72701	0.0841657	0.497997
RN7SKP32	AA vs CA	0.873767	1.44193	1.49232	0.966228	0.33393	0.753454
CSPG4P12	AA vs CA	6.36712	1.44068	0.369743	3.89644	9.76e-05	0.0176145
SNORD13	AA vs CA	9.70779	1.44015	2.89534	0.497404	0.618904	0.89112
CTD-3064H18.1	AA vs CA	1.39993	1.43998	0.6672	2.15825	0.0309085	0.356047
RP11-69E9.1	AA vs CA	1.09231	1.43823	1.16545	1.23406	0.21718	0.669996
RP11-399E6.4	AA vs CA	3.09189	1.43756	0.716855	2.00537	0.0449238	0.403837
KIF26A	AA vs CA	1.40409	1.43734	0.905522	1.58731	0.112443	0.552621
CST1	AA vs CA	0.809126	1.437	1.33969	1.07263	0.283436	0.7227
FAR2P3	AA vs CA	0.304074	1.43554	1.97653	0.726297	0.467657	NA
GPC2	AA vs CA	11.7006	1.43545	0.515912	2.78235	0.00539663	0.190834
LNX1-AS2	AA vs CA	0.424707	1.435	1.23895	1.15824	0.246768	NA
RP11-362F19.2	AA vs CA	0.327857	1.43449	2.96147	0.484386	0.628112	NA
RP11-46A10.5	AA vs CA	0.94172	1.43267	0.916134	1.56382	0.117859	0.563313
AP001057.1	AA vs CA	1.28392	1.43218	0.887675	1.6134	0.106657	0.543831
CTD-2653M23.3	AA vs CA	0.252843	1.43212	1.46443	0.977937	0.328106	NA
SNORD41	AA vs CA	1.26369	1.43172	0.970782	1.47481	0.140264	0.590029
MIR4687	AA vs CA	1.36444	1.431	1.04875	1.36448	0.172416	0.629182
CTD-3023L14.3	AA vs CA	0.359572	1.4309	1.94549	0.735496	0.462038	NA
TRNAI2	AA vs CA	0.690647	1.43071	1.03395	1.38373	0.166441	NA
RP11-429J17.8	AA vs CA	1.44093	1.42982	0.692948	2.06338	0.0390762	0.382517
ANKRD30B	AA vs CA	0.377933	1.42815	1.90799	0.748512	0.454151	NA
MIR328	AA vs CA	0.420474	1.42804	1.52888	0.934044	0.350281	NA
FAM72B	AA vs CA	1.61372	1.42804	0.56171	2.54231	0.0110121	0.249683
AC025811.2	AA vs CA	0.917039	1.42774	1.16983	1.22048	0.222284	0.67336
RP11-401F2.3	AA vs CA	1.01444	1.42768	0.829351	1.72145	0.0851701	0.499298
RP3-509I19.6	AA vs CA	0.427137	1.42696	1.2464	1.14486	0.252266	NA
IL27RA	AA vs CA	13.6323	1.42582	0.578009	2.46678	0.0136335	0.263864
AL591516.4	AA vs CA	0.641226	1.4248	0.785411	1.81408	0.0696659	NA
RP11-31L23.3	AA vs CA	0.427401	1.42382	1.51481	0.939935	0.347251	NA
MSLNL	AA vs CA	0.465031	1.42358	1.96109	0.725911	0.467893	NA
SPATA6L	AA vs CA	0.960135	1.42326	0.993919	1.43196	0.152154	0.60689
RP11-11N5.3	AA vs CA	0.640288	1.42119	1.16977	1.21493	0.224395	NA
OR52N1	AA vs CA	0.873689	1.42017	1.45068	0.978971	0.327594	0.748731
RP11-248C1.3	AA vs CA	0.307242	1.41947	2.95906	0.479704	0.631438	NA
RP11-166N17.3	AA vs CA	0.579944	1.41887	1.33721	1.06107	0.288659	NA
GJB5	AA vs CA	1.57854	1.41765	0.941867	1.50515	0.132285	0.57965
ATP10B	AA vs CA	0.885913	1.41675	0.955997	1.48196	0.13835	0.586748
RP11-399K21.14	AA vs CA	0.464137	1.41661	1.27881	1.10776	0.267967	NA
FAM86B2	AA vs CA	0.689168	1.41525	0.825099	1.71525	0.0862997	NA
AARD	AA vs CA	52.0107	1.41414	0.593414	2.38306	0.0171692	0.286853
RP11-73M18.2	AA vs CA	0.613649	1.41342	1.35571	1.04256	0.29715	NA
CTD-2015H3.1	AA vs CA	0.247278	1.41313	2.30801	0.612273	0.540357	NA
CTD-2023N9.1	AA vs CA	0.36847	1.41271	1.93725	0.729235	0.465858	NA
AC009299.4	AA vs CA	1.12686	1.4111	1.55631	0.906693	0.364569	0.771351
NDUFC2-KCTD14	AA vs CA	0.350637	1.41051	1.97104	0.715618	0.474228	NA
RP11-498D10.3	AA vs CA	0.476658	1.40964	1.25976	1.11897	0.263152	NA
TJP3	AA vs CA	11.8052	1.40941	0.56698	2.48582	0.0129252	0.261309
KB-208E9.1	AA vs CA	0.415013	1.40933	1.59055	0.886065	0.375583	NA
RP11-134O21.1	AA vs CA	1.10957	1.40734	1.54282	0.912184	0.361672	0.769333
MIR300	AA vs CA	0.499308	1.40513	2.22973	0.630177	0.528579	NA
MRAP2	AA vs CA	0.594614	1.40392	0.969246	1.44847	0.147486	NA
RP11-756J15.3	AA vs CA	5.58497	1.40287	0.659507	2.12715	0.0334078	0.363513
C4orf40	AA vs CA	3.33446	1.40182	2.31063	0.606684	0.54406	0.863419
AC093382.1	AA vs CA	0.413635	1.40153	1.2781	1.09657	0.27283	NA
MIR4653	AA vs CA	9.0797	1.40152	0.61507	2.27864	0.0226884	0.318716
ASS1P7	AA vs CA	0.257765	1.39967	2.74595	0.509721	0.610247	NA
RP11-565J7.1	AA vs CA	0.351139	1.39926	0.920133	1.52072	0.12833	NA
RPS12P15	AA vs CA	0.295834	1.39901	2.30433	0.607123	0.543769	NA
LGALS8-AS1	AA vs CA	0.609039	1.39898	1.2977	1.07805	0.281011	NA
AC073648.1	AA vs CA	0.244501	1.39786	2.74568	0.509112	0.610674	NA
RN7SL694P	AA vs CA	1.87454	1.39767	0.77944	1.79317	0.0729454	0.473586
DPY19L2P2	AA vs CA	0.916658	1.39709	0.710546	1.96622	0.0492733	0.416856
VTI1BP3	AA vs CA	0.36446	1.39682	2.95698	0.472379	0.636656	NA
HIST1H4J	AA vs CA	72.4499	1.39666	0.287894	4.85128	1.23e-06	0.0004493
ZNF648	AA vs CA	0.586153	1.39503	1.30844	1.06618	0.286342	NA
VSTM5	AA vs CA	1.86691	1.39465	0.898651	1.55194	0.120676	0.56622
RNU6-1122P	AA vs CA	0.244125	1.39372	2.31413	0.602264	0.546999	NA
AC010092.1	AA vs CA	0.434518	1.39332	1.52038	0.916429	0.359442	NA
AC092535.3	AA vs CA	2.74372	1.3932	0.79295	1.75699	0.0789203	0.488989
AC025016.1	AA vs CA	0.405054	1.39274	1.94945	0.71443	0.474961	NA
ADAT3	AA vs CA	4.89845	1.39243	0.477686	2.91494	0.00355759	0.159141
RP4-614C15.3	AA vs CA	0.196092	1.39061	2.96487	0.469029	0.639049	NA
NEBL-AS1	AA vs CA	1.1483	1.39053	0.80306	1.73154	0.0833561	0.495997
CTAG1B	AA vs CA	2.45527	1.39042	1.94255	0.71577	0.474133	0.830447
RP11-544M22.13	AA vs CA	0.478918	1.39024	1.20186	1.15674	0.247379	NA
RP1-106C24.1	AA vs CA	0.889044	1.38902	1.01269	1.37162	0.170183	0.625686
TBC1D3G	AA vs CA	4.37182	1.38796	0.356075	3.89793	9.7e-05	0.0176145
PDCD4-AS1	AA vs CA	1.78822	1.38736	0.696403	1.99218	0.0463516	0.40859
DOK6	AA vs CA	0.948086	1.38599	0.76309	1.81628	0.0693271	0.464883
RP4-673D20.3	AA vs CA	0.548579	1.38506	1.27036	1.09029	0.275584	NA
RPS29P20	AA vs CA	0.855544	1.38403	0.764562	1.81023	0.0702606	0.466424
SNRPGP12	AA vs CA	0.782456	1.38337	2.04317	0.677071	0.498361	0.843758
SALL4P1	AA vs CA	0.355164	1.38329	2.23068	0.620122	0.535178	NA
RP11-317B3.2	AA vs CA	1.16926	1.38313	1.14682	1.20606	0.227796	0.677981
RP11-411B10.2	AA vs CA	0.688687	1.38228	0.894622	1.5451	0.122322	NA
LRRC71	AA vs CA	0.347948	1.38094	1.52139	0.907683	0.364046	NA
RP1-97D16.1	AA vs CA	0.346789	1.38092	1.7166	0.804447	0.421139	NA
AL132671.1	AA vs CA	0.573631	1.3809	1.58766	0.869773	0.384425	NA
MIR580	AA vs CA	0.469924	1.38	1.2824	1.07611	0.28188	NA
SORCS1	AA vs CA	1.02356	1.37955	1.67897	0.821663	0.411269	0.796393
AC005786.3	AA vs CA	0.39492	1.37927	0.927685	1.48679	0.137071	NA
MIR4297	AA vs CA	0.774872	1.37927	1.82938	0.753952	0.450878	0.816543
RN7SKP29	AA vs CA	0.882533	1.37891	1.17545	1.17309	0.240761	0.690907
RP4-633O19__A.1	AA vs CA	1.43404	1.37864	0.850228	1.6215	0.104911	0.539867
RP11-383C5.5	AA vs CA	1.16446	1.37722	0.782571	1.75987	0.0784307	0.488396
RNU6-1	AA vs CA	22.3875	1.37601	0.554726	2.48053	0.0131188	0.262313
DCD	AA vs CA	0.399891	1.37595	1.95571	0.703556	0.481709	NA
IZUMO1	AA vs CA	0.352362	1.37486	1.35435	1.01514	0.310039	NA
AC109631.1	AA vs CA	0.789565	1.3734	0.948035	1.44868	0.147427	0.599459
ASTN2	AA vs CA	3.27779	1.37286	0.701346	1.95746	0.050293	0.418955
RP11-350N15.6	AA vs CA	0.994978	1.37263	1.41207	0.972064	0.331019	0.751478
AC002467.7	AA vs CA	1.00891	1.37247	0.684107	2.00622	0.0448326	0.40346
RP11-432M8.5	AA vs CA	0.495719	1.37229	2.19548	0.625054	0.531936	NA
RP11-817O13.8	AA vs CA	1.3413	1.3719	0.716628	1.91439	0.0555706	0.432527
CTAGE15	AA vs CA	0.521532	1.37077	0.893728	1.53376	0.125088	NA
ADORA2A-AS1	AA vs CA	0.919164	1.37013	0.76685	1.7867	0.0739854	0.475651
WDR93	AA vs CA	1.13157	1.36994	0.85422	1.60373	0.108773	0.54654
RP11-346D6.4	AA vs CA	0.434634	1.36972	1.37905	0.993235	0.320596	NA
AC106827.2	AA vs CA	3.80779	1.36965	0.55336	2.47515	0.013318	0.263154
KIAA1324	AA vs CA	31.6334	1.36946	0.596651	2.29525	0.0217191	0.312304
RP11-483I13.2	AA vs CA	0.344655	1.36841	1.32367	1.03381	0.301227	NA
AS3MT	AA vs CA	1.30088	1.36705	1.01482	1.34708	0.177955	0.633248
PCDHB4	AA vs CA	1.257	1.36701	0.702751	1.94522	0.0517485	0.423384
OR7E115P	AA vs CA	0.421648	1.36673	1.50432	0.908533	0.363597	NA
RP11-31F19.1	AA vs CA	7.92466	1.36526	0.566975	2.40797	0.0160415	0.280594
AC009495.3	AA vs CA	0.240662	1.36485	1.69619	0.804655	0.421019	NA
RP11-27K13.3	AA vs CA	0.345265	1.36313	1.23333	1.10524	0.269054	NA
RP11-401L13.5	AA vs CA	0.807482	1.36162	0.884396	1.5396	0.123658	0.569274
AC009229.5	AA vs CA	0.592085	1.36145	1.59088	0.855781	0.392119	NA
CPT1C	AA vs CA	2.24365	1.36133	0.735797	1.85014	0.0642935	0.451711
RN7SL588P	AA vs CA	2.05587	1.36087	0.960181	1.41731	0.156393	0.610083
FOXC2	AA vs CA	1.71435	1.36044	1.1757	1.15713	0.247218	0.696903
KB-1958F4.2	AA vs CA	0.87265	1.36006	0.77364	1.758	0.0787476	0.488886
RP11-92G12.3	AA vs CA	0.284979	1.35826	1.97614	0.687332	0.491874	NA
MIR4655	AA vs CA	3.23518	1.35799	0.662959	2.04838	0.0405232	0.388469
AP000226.9	AA vs CA	0.347859	1.35746	1.35261	1.00359	0.315578	NA
RP11-108L7.4	AA vs CA	0.40215	1.35714	1.11435	1.21787	0.223274	NA
AC012354.8	AA vs CA	0.515352	1.35703	2.21592	0.612401	0.540273	NA
C1QL2	AA vs CA	0.234381	1.35611	2.27056	0.597256	0.550337	NA
RN7SL730P	AA vs CA	3.26326	1.35576	0.739626	1.83303	0.0667984	0.458081
IGLJ1	AA vs CA	1.73739	1.35516	0.789424	1.71665	0.0860435	0.500737
AC018865.11	AA vs CA	0.619196	1.35471	1.91298	0.708168	0.478841	NA
RP11-399J13.3	AA vs CA	0.940084	1.35351	1.53479	0.881891	0.377836	0.777644
CISD1P1	AA vs CA	0.347939	1.35275	1.6855	0.802581	0.422217	NA
OR52N4	AA vs CA	1.13898	1.35275	1.07794	1.25494	0.2095	0.662629
MIR597	AA vs CA	0.666364	1.35239	0.755275	1.79059	0.0733596	NA
LRGUK	AA vs CA	0.66556	1.35218	0.883746	1.53005	0.126004	NA
CTD-2574D22.2	AA vs CA	1.2846	1.35139	0.546436	2.4731	0.0133948	0.263201
RNU6-1052P	AA vs CA	0.590742	1.35074	1.93788	0.697017	0.485792	NA
TMED11P	AA vs CA	1.50522	1.34898	0.859007	1.57039	0.116323	0.560871
RP11-95P9.1	AA vs CA	0.799845	1.34789	1.28856	1.04604	0.295543	0.728476
AC008132.12	AA vs CA	0.707367	1.34779	0.646179	2.08578	0.0369982	NA
HIST1H2AI	AA vs CA	43.6788	1.34771	0.309314	4.35711	1.32e-05	0.00336902
KB-1000E4.2	AA vs CA	1.3309	1.34687	1.18859	1.13317	0.257142	0.705155
KLHL13	AA vs CA	2.29198	1.34638	0.951327	1.41527	0.156989	0.610511
RP11-157L3.5	AA vs CA	4.00546	1.34585	1.02365	1.31476	0.188591	0.644488
RP11-569A11.1	AA vs CA	0.45373	1.34528	1.1451	1.17481	0.240069	NA
AC140061.6	AA vs CA	1.73763	1.34291	0.783508	1.71397	0.0865346	0.501287
MIR5008	AA vs CA	3.68286	1.34259	0.782407	1.71597	0.086168	0.501102
TESC	AA vs CA	0.236375	1.34111	2.77134	0.48392	0.628443	NA
RP11-196G11.1	AA vs CA	0.911917	1.34101	1.38734	0.966603	0.333743	0.753283
IGKV1-9	AA vs CA	15.7597	1.34069	0.676062	1.98308	0.0473584	0.412428
MIR3687	AA vs CA	4181.71	1.33867	0.534927	2.50253	0.0123309	0.25987
RP11-98D18.3	AA vs CA	1.51906	1.33775	0.823507	1.62446	0.104279	0.538759
RP11-44N11.2	AA vs CA	0.728206	1.3375	1.34838	0.991927	0.321233	NA
GPR25	AA vs CA	0.513564	1.33741	1.72331	0.776072	0.437706	NA
AP000487.4	AA vs CA	5.99274	1.33719	0.479457	2.78898	0.00528751	0.189432
LRRC46	AA vs CA	0.709333	1.33569	0.792848	1.68468	0.0920505	NA
AL445523.1	AA vs CA	0.354316	1.33566	1.32038	1.01157	0.311742	NA
CNTN5	AA vs CA	0.236203	1.33536	2.3383	0.571079	0.567946	NA
AL022344.2	AA vs CA	0.384838	1.33494	2.60399	0.512652	0.608194	NA
RNU6-5P	AA vs CA	22.5083	1.33436	0.525507	2.53919	0.0111111	0.249827
TGFBR3L	AA vs CA	0.330389	1.33347	1.97631	0.674727	0.499849	NA
HIST1H2AM	AA vs CA	38.2743	1.33342	0.309229	4.31207	1.62e-05	0.00389124
RP11-1134I14.2	AA vs CA	0.710843	1.33293	1.61675	0.82445	0.409684	NA
RP5-1142A6.7	AA vs CA	0.656099	1.33205	0.83523	1.59483	0.110749	NA
LINC00518	AA vs CA	0.688003	1.33188	1.33847	0.995081	0.319697	NA
AL136303.1	AA vs CA	10.2057	1.33052	0.530282	2.50908	0.0121046	0.256957
RP11-379L18.1	AA vs CA	0.342646	1.32822	1.93415	0.686719	0.49226	NA
RP11-264C15.2	AA vs CA	0.38824	1.32706	1.11146	1.19398	0.232487	NA
NMU	AA vs CA	1.66492	1.32671	0.877976	1.5111	0.130762	0.577867
CTAG1A	AA vs CA	0.640245	1.32645	1.74768	0.758978	0.447865	NA
RNU6-33P	AA vs CA	28.7922	1.32603	0.423687	3.12973	0.00174966	0.115188
CITED4	AA vs CA	20.5684	1.32507	0.450236	2.94305	0.00324996	0.152792
RIBC2	AA vs CA	3.46668	1.3245	0.5333	2.48359	0.0130065	0.261621
HIST1H2BH	AA vs CA	45.1392	1.32293	0.511213	2.58782	0.00965853	0.235149
AC005237.2	AA vs CA	0.731167	1.32168	0.783062	1.68784	0.0914416	NA
C11orf86	AA vs CA	0.323443	1.32139	2.28588	0.578066	0.56322	NA
MIR3150A	AA vs CA	1.68661	1.32121	0.585756	2.25557	0.0240977	0.324934
HIST1H2AG	AA vs CA	12.8583	1.31946	0.32601	4.04729	5.18e-05	0.0105086
RP11-137L10.5	AA vs CA	2.31603	1.31835	0.551569	2.39018	0.0168401	0.283984
RP11-330M2.3	AA vs CA	3.10444	1.31659	0.646377	2.03687	0.0416631	0.392427
LINC00885	AA vs CA	3.81075	1.31647	0.649434	2.02711	0.0426514	0.39633
RN7SL29P	AA vs CA	1.19482	1.31506	0.951434	1.38219	0.166913	0.622844
KLHDC8A	AA vs CA	0.468429	1.31484	1.69851	0.774113	0.438864	NA
MIR4641	AA vs CA	2.34746	1.31328	0.891075	1.47381	0.140533	0.590711
RP11-535M15.1	AA vs CA	0.887466	1.31305	0.90808	1.44597	0.148187	0.600503
DNER	AA vs CA	2.25716	1.31252	1.09507	1.19857	0.230695	0.680215
RP5-1126H10.2	AA vs CA	1.04106	1.31202	0.981512	1.33673	0.18131	0.635714
GGT3P	AA vs CA	0.375448	1.31166	1.34805	0.973005	0.330551	NA
AC079807.2	AA vs CA	2.73975	1.31104	0.642298	2.04118	0.041233	0.390243
POU5F1B	AA vs CA	1.16647	1.31034	0.835988	1.56742	0.117017	0.562035
SMOC1	AA vs CA	5.12814	1.30944	0.834634	1.56887	0.116678	0.561558
RP11-44N22.3	AA vs CA	0.722363	1.30941	1.58149	0.827962	0.407692	NA
FAM178B	AA vs CA	1.18395	1.30933	1.5599	0.839368	0.401263	0.790495
MSANTD3-TMEFF1	AA vs CA	0.586942	1.3092	1.01457	1.29041	0.19691	NA
RN7SL530P	AA vs CA	0.793414	1.30895	0.953228	1.37318	0.169697	0.6254
RP11-540B6.2	AA vs CA	1.01454	1.30767	0.675223	1.93665	0.052788	0.424123
GABRG3	AA vs CA	1.46508	1.30765	1.09724	1.19176	0.233354	0.683135
RP1-136J15.1	AA vs CA	0.61619	1.30743	1.49063	0.8771	0.380432	NA
LINC00668	AA vs CA	0.5668	1.30705	1.69882	0.769386	0.441664	NA
IGHV3-64	AA vs CA	1.44279	1.30677	1.22289	1.06859	0.285253	0.723715
CTD-2105E13.6	AA vs CA	0.706824	1.3067	1.80632	0.723402	0.469433	NA
FGFR4	AA vs CA	3.17796	1.30646	0.584915	2.2336	0.0255097	0.332113
OR52T1P	AA vs CA	0.668975	1.30624	0.962865	1.35662	0.174901	NA
CTB-135N1.2	AA vs CA	0.50215	1.30617	1.05643	1.2364	0.21631	NA
TEX14	AA vs CA	0.478321	1.30598	1.30127	1.00362	0.315562	NA
EFHD1	AA vs CA	53.3358	1.305	0.441011	2.95912	0.00308518	0.151373
IGHV4-31	AA vs CA	7.93545	1.30434	0.581568	2.24281	0.0249093	0.330322
hsa-mir-4539	AA vs CA	2.39614	1.30423	1.24582	1.04688	0.295154	0.728476
LINC00266-1	AA vs CA	0.392831	1.30334	0.983285	1.3255	0.185006	NA
NCF1B	AA vs CA	0.564771	1.30232	1.04937	1.24105	0.214586	NA
RP11-244O19.1	AA vs CA	0.594825	1.30085	0.867869	1.4989	0.1339	NA
RNF187	AA vs CA	39.2746	1.30031	0.28883	4.50198	6.73e-06	0.00199054
WBSCR17	AA vs CA	2.24623	1.30023	1.19608	1.08708	0.277003	0.718825
AC022538.1	AA vs CA	0.580479	1.29929	1.4566	0.892	0.372393	NA
RP11-305E17.7	AA vs CA	0.555821	1.29927	0.922499	1.40842	0.159007	NA
MIR331	AA vs CA	0.353321	1.29881	2.24164	0.579403	0.562317	NA
RN7SL39P	AA vs CA	0.386999	1.29837	1.73873	0.746739	0.455221	NA
FMN2	AA vs CA	0.407376	1.29591	1.91811	0.675618	0.499283	NA
METRN	AA vs CA	10.4166	1.29529	0.465689	2.78145	0.00541166	0.191021
RP11-315I14.5	AA vs CA	0.918994	1.29527	0.93269	1.38875	0.16491	0.619876
FZD10-AS1	AA vs CA	1.3726	1.29432	1.16954	1.10669	0.268426	0.713931
TMEM105	AA vs CA	2.9374	1.2938	0.642387	2.01405	0.0440045	0.400598
TTC39A	AA vs CA	9.45686	1.2932	0.576778	2.24211	0.0249543	0.330322
MROH6	AA vs CA	11.8453	1.29238	0.547394	2.36097	0.0182273	0.293515
RP11-536C10.5	AA vs CA	0.399052	1.29174	1.55552	0.830423	0.4063	NA
AL122015.1	AA vs CA	0.701763	1.29144	1.56786	0.823697	0.410112	NA
OR52B5P	AA vs CA	0.450812	1.2908	1.08225	1.1927	0.232986	NA
DIRAS1	AA vs CA	4.38158	1.29048	0.49665	2.59838	0.00936659	0.232193
FCGBP	AA vs CA	4.97781	1.29048	0.702937	1.83583	0.0663823	0.458081
RNU6-602P	AA vs CA	0.390566	1.28876	1.58191	0.814687	0.415252	NA
KLHL7-AS1	AA vs CA	0.319325	1.28645	1.09418	1.17571	0.239709	NA
OR9N1P	AA vs CA	0.383347	1.28637	1.12158	1.14693	0.251411	NA
SNORD116-5	AA vs CA	1.01031	1.28608	0.729474	1.76302	0.0778971	0.487219
RP11-10B2.1	AA vs CA	0.986948	1.28438	0.989215	1.29839	0.194154	0.649162
ENTPD2	AA vs CA	3.59484	1.28343	0.50226	2.55532	0.0106091	0.244929
CTD-2297D10.2	AA vs CA	0.445978	1.28337	1.51532	0.846928	0.397035	NA
RN7SL526P	AA vs CA	1.3359	1.28315	0.692788	1.85216	0.0640032	0.451352
HAND2	AA vs CA	0.57221	1.28159	1.1482	1.11617	0.264348	NA
ADAMTS8	AA vs CA	0.321478	1.28142	1.49258	0.858527	0.390602	NA
MT1G	AA vs CA	7.47483	1.28107	0.678778	1.88732	0.0591168	0.441022
MIR1225	AA vs CA	0.435146	1.28096	0.95836	1.33661	0.181349	NA
NBEAP3	AA vs CA	1.62899	1.28068	0.797394	1.60608	0.108257	0.546315
RP11-211G3.2	AA vs CA	10.1821	1.28041	0.520825	2.45843	0.0139547	0.265887
AC002429.4	AA vs CA	2.9239	1.28002	0.462925	2.76508	0.00569097	0.192107
ASPHD1	AA vs CA	3.50765	1.27917	0.739775	1.72913	0.0837853	0.496803
HIST1H3C	AA vs CA	26.0613	1.27884	0.558851	2.28834	0.0221179	0.313755
ADCYAP1	AA vs CA	1.04152	1.27839	1.08485	1.1784	0.238637	0.68836
LNX1	AA vs CA	3.59569	1.27802	0.463042	2.76006	0.00577914	0.193487
FBXO15	AA vs CA	0.652853	1.27785	1.18874	1.07497	0.28239	NA
MIR497HG	AA vs CA	1.47711	1.2778	0.761947	1.67702	0.0935376	0.51473
RN7SL188P	AA vs CA	3.91356	1.27725	1.00705	1.26832	0.204684	0.658504
RP11-58K22.5	AA vs CA	0.48596	1.27722	0.843456	1.51427	0.129958	NA
MLC1	AA vs CA	0.280102	1.27701	2.73796	0.46641	0.640922	NA
AC004655.1	AA vs CA	0.99633	1.27685	1.03004	1.23961	0.21512	0.668262
VTI1BP4	AA vs CA	0.498086	1.27612	0.965643	1.32152	0.186328	NA
RP5-983L19.2	AA vs CA	0.294964	1.27605	2.96429	0.430475	0.66685	NA
RP11-548K12.1	AA vs CA	0.279328	1.27548	2.9616	0.430672	0.666707	NA
APOOP4	AA vs CA	0.298664	1.27548	2.9616	0.430672	0.666707	NA
RN7SL470P	AA vs CA	3.88595	1.2753	0.93164	1.36887	0.171039	0.627108
D87015.1	AA vs CA	0.401045	1.27502	1.73008	0.736972	0.461139	NA
RP11-2E11.9	AA vs CA	0.436049	1.2743	1.27972	0.99576	0.319367	NA
RP11-388M20.2	AA vs CA	2.91321	1.27388	0.565436	2.25292	0.0242641	0.325946
AP000304.1	AA vs CA	0.537009	1.27383	1.94286	0.655644	0.512053	NA
RP5-940J5.3	AA vs CA	0.873366	1.27382	0.990713	1.28576	0.198527	0.653597
CYP4F34P	AA vs CA	0.224261	1.27354	2.80143	0.454604	0.649394	NA
WNT5A-AS1	AA vs CA	2.18292	1.27333	0.858405	1.48337	0.137976	0.586318
MIR4697	AA vs CA	3.94006	1.27217	0.981182	1.29657	0.194778	0.649817
HIST1H1B	AA vs CA	66.7898	1.27176	0.315093	4.03613	5.43e-05	0.0109308
SKA1	AA vs CA	1.83897	1.27175	0.432932	2.93754	0.00330827	0.153027
RNU4-53P	AA vs CA	3.05049	1.27161	0.545905	2.32936	0.0198399	0.301855
AQP5	AA vs CA	8.8261	1.27133	0.888541	1.4308	0.152487	0.606933
AMIGO1	AA vs CA	1.72326	1.26989	0.480734	2.64156	0.00825258	0.220138
TCEB3C	AA vs CA	6.33392	1.26775	0.459085	2.76146	0.0057543	0.192918
AC084125.3	AA vs CA	0.371585	1.26674	1.2203	1.03806	0.299244	NA
HIST1H2AJ	AA vs CA	28.1679	1.26603	0.326337	3.87952	0.000104663	0.0182166
PPM1E	AA vs CA	1.44231	1.26602	0.956635	1.32341	0.185698	0.641567
C14orf39	AA vs CA	0.343988	1.26536	1.69896	0.744783	0.456403	NA
COL2A1	AA vs CA	15.1787	1.26463	1.47238	0.8589	0.390396	0.784596
RP11-1002K11.1	AA vs CA	2.01886	1.26449	0.987781	1.28013	0.200499	0.654863
MTND4LP1	AA vs CA	0.356093	1.2616	2.28585	0.551919	0.581004	NA
RNU6-895P	AA vs CA	6.77772	1.26031	0.844358	1.49262	0.135536	0.584056
OLAH	AA vs CA	0.321124	1.25972	1.09932	1.14591	0.251834	NA
MTND4P7	AA vs CA	1.01072	1.25896	1.21056	1.03999	0.298347	0.730797
AQP7P3	AA vs CA	0.348709	1.25816	0.993861	1.26593	0.205538	NA
SETP21	AA vs CA	1.3361	1.25788	1.14193	1.10153	0.270664	0.715933
GGTA2P	AA vs CA	0.450673	1.25767	1.24465	1.01046	0.312276	NA
C1orf210	AA vs CA	4.22479	1.2569	0.534248	2.35265	0.0186403	0.294141
AL021917.1	AA vs CA	0.635089	1.25568	1.03611	1.21191	0.225546	NA
AC112719.1	AA vs CA	1.67654	1.2554	0.968721	1.29593	0.194999	0.650221
SLC39A5	AA vs CA	0.509678	1.25468	1.38618	0.905137	0.365393	NA
IGHA2	AA vs CA	28.0712	1.25356	0.699729	1.79149	0.0732141	0.474237
RP11-429J17.4	AA vs CA	0.313318	1.25173	1.6972	0.737528	0.460801	NA
AC013444.1	AA vs CA	0.43088	1.25075	1.9407	0.644483	0.519262	NA
HLA-H	AA vs CA	4.52333	1.25063	0.432836	2.88938	0.00386008	0.165358
SSPO	AA vs CA	5.27001	1.25008	1.00714	1.24122	0.214526	0.667601
RP11-86L19.2	AA vs CA	0.591049	1.24864	1.45402	0.858749	0.390479	NA
MIR2110	AA vs CA	0.231428	1.24731	2.74116	0.455029	0.649088	NA
NODAL	AA vs CA	0.369175	1.24685	1.21358	1.02742	0.304223	NA
AC090519.1	AA vs CA	1.4178	1.24674	0.924309	1.34884	0.177389	0.633248
RP11-217O12.1	AA vs CA	0.357413	1.24654	2.62217	0.475385	0.634513	NA
RP11-552F3.12	AA vs CA	0.47977	1.24606	1.91032	0.652277	0.514223	NA
AC092865.1	AA vs CA	0.56686	1.24593	1.32645	0.939291	0.347581	NA
CEP170P1	AA vs CA	2.53027	1.24521	0.951006	1.30936	0.190413	0.646493
MIR422A	AA vs CA	0.3651	1.24495	2.95698	0.421022	0.673739	NA
RP11-357G3.1	AA vs CA	0.678786	1.24412	0.718677	1.73113	0.0834293	NA
RP11-275F13.1	AA vs CA	0.911689	1.24411	1.04752	1.18767	0.234962	0.68425
PCDHB6	AA vs CA	0.982646	1.24347	0.82943	1.49919	0.133824	0.581711
RNU6-316P	AA vs CA	0.653252	1.24335	1.42792	0.870746	0.383893	NA
RP11-99E15.2	AA vs CA	0.308883	1.24308	1.35694	0.916093	0.359618	NA
RN7SL510P	AA vs CA	1.36859	1.24307	1.23631	1.00547	0.314669	0.740868
TMEM191C	AA vs CA	0.89556	1.23976	0.84602	1.4654	0.142811	0.592963
C6orf118	AA vs CA	0.260526	1.23974	2.29011	0.541346	0.588269	NA
RCOR2	AA vs CA	3.09806	1.2394	0.416877	2.97306	0.0029485	0.148919
RP11-498P14.5	AA vs CA	1.22637	1.23852	0.869037	1.42516	0.15411	0.607795
ATP6V1B1	AA vs CA	8.35856	1.23774	0.631994	1.95847	0.0501744	0.418955
PARP11	AA vs CA	9.86919	1.23656	0.476132	2.5971	0.0094015	0.232193
HMGN2P15	AA vs CA	3.64928	1.23515	0.537847	2.29647	0.0216491	0.312304
ZSWIM5	AA vs CA	0.564512	1.23506	1.18233	1.0446	0.296208	NA
RP4-778K6.1	AA vs CA	3.0466	1.23482	0.47602	2.59405	0.00948517	0.232746
TMPRSS3	AA vs CA	8.56283	1.23445	0.624066	1.97808	0.04792	0.413649
POTEC	AA vs CA	0.34398	1.23441	2.62918	0.469502	0.638711	NA
MIR3163	AA vs CA	1.90665	1.23426	0.892199	1.38339	0.166546	0.622323
RN7SKP232	AA vs CA	0.657213	1.23409	1.82935	0.674608	0.499925	NA
AC019118.4	AA vs CA	0.307267	1.23376	1.08663	1.1354	0.256209	NA
RP11-156E8.1	AA vs CA	2.32745	1.23332	0.556863	2.21476	0.0267768	0.335946
RP4-799P18.2	AA vs CA	0.559176	1.23064	1.31753	0.934054	0.350276	NA
CNTNAP2	AA vs CA	1.26183	1.22939	1.0072	1.2206	0.222239	0.673331
PLA2G4A	AA vs CA	2.63762	1.22911	0.537464	2.28687	0.0222036	0.314789
RP11-69L16.4	AA vs CA	1.0414	1.22904	0.639848	1.92083	0.0547527	0.430945
RP11-344H11.5	AA vs CA	0.37246	1.22835	1.00608	1.22093	0.222113	NA
RP3-395M20.2	AA vs CA	0.816313	1.22827	1.14911	1.06889	0.28512	0.723715
RN7SL276P	AA vs CA	2.82817	1.22815	0.656815	1.86986	0.0615039	0.445111
ZNF835	AA vs CA	0.210549	1.22789	1.72299	0.712655	0.47606	NA
RP4-769N13.7	AA vs CA	0.405319	1.2275	1.75885	0.697899	0.48524	NA
RN7SL804P	AA vs CA	0.224281	1.22696	2.34676	0.522834	0.60109	NA
PDE1C	AA vs CA	3.81535	1.22619	0.736611	1.66463	0.0959857	0.520272
COL9A2	AA vs CA	17.3912	1.22615	0.57949	2.11591	0.0343527	0.36718
RP4-799P18.4	AA vs CA	0.84699	1.22593	1.04706	1.17084	0.241664	0.691623
RP5-1166A24.1	AA vs CA	1.95663	1.22472	0.94172	1.30052	0.193424	0.649162
MYRFL	AA vs CA	0.209322	1.22416	2.96511	0.412854	0.679713	NA
RNU6-952P	AA vs CA	0.210065	1.22416	2.96511	0.412854	0.679713	NA
DPY19L2P1	AA vs CA	0.534453	1.22378	1.43922	0.850308	0.395154	NA
HIST1H2AB	AA vs CA	18.5166	1.22316	0.374466	3.26641	0.00108921	0.0860308
AL353898.3	AA vs CA	2.47129	1.22274	0.48481	2.52211	0.0116654	0.253459
CTD-2538G9.3	AA vs CA	0.260309	1.22202	2.73547	0.44673	0.65507	NA
SNORD42	AA vs CA	0.626801	1.22105	0.847429	1.44089	0.149616	NA
MIR5572	AA vs CA	0.739893	1.22099	1.29732	0.94116	0.346623	0.761479
RN7SKP139	AA vs CA	0.357102	1.22052	1.70612	0.715378	0.474375	NA
DLX6-AS1	AA vs CA	0.951391	1.22022	1.52457	0.800375	0.423494	0.803373
RP11-1007O24.3	AA vs CA	4.01482	1.21993	0.462297	2.63886	0.00831863	0.220224
PTGS2	AA vs CA	2.81819	1.21982	0.80288	1.5193	0.128687	0.57387
RP11-134G8.7	AA vs CA	2.79944	1.21979	0.615461	1.98192	0.0474887	0.412977
CTC-276P9.1	AA vs CA	0.732004	1.21975	1.13437	1.07527	0.282255	NA
RNY4P11	AA vs CA	0.260624	1.21974	1.52446	0.800115	0.423644	NA
RP11-436H11.1	AA vs CA	0.837685	1.21958	1.01187	1.20527	0.2281	0.67822
POM121B	AA vs CA	2.31343	1.21886	0.373833	3.26044	0.00111239	0.0863896
FOLH1	AA vs CA	4.62041	1.2186	0.572737	2.12768	0.0333637	0.363417
RN7SL131P	AA vs CA	0.341138	1.21858	2.61296	0.46636	0.640958	NA
PANX2	AA vs CA	3.08353	1.2184	0.56711	2.14844	0.0316791	0.358737
DPYSL4	AA vs CA	2.29705	1.21746	0.569033	2.13952	0.0323938	0.360971
CTC-479C5.10	AA vs CA	0.565049	1.21674	0.928527	1.3104	0.190061	NA
LINC01139	AA vs CA	3.52842	1.2166	0.889546	1.36767	0.171417	0.62736
RP11-320A16.1	AA vs CA	0.362248	1.2163	2.61603	0.464943	0.641972	NA
WSCD2	AA vs CA	0.264538	1.2153	2.29737	0.528996	0.596808	NA
ZSWIM8-AS1	AA vs CA	1.17058	1.21456	1.25463	0.96806	0.333015	0.75266
RP11-109P14.8	AA vs CA	0.591789	1.21371	1.71274	0.708637	0.47855	NA
CMTM1	AA vs CA	2.40668	1.21288	0.707399	1.71456	0.0864252	0.501287
RP11-148K1.12	AA vs CA	1.65881	1.2128	0.450024	2.69497	0.00703948	0.211904
RP11-268I9.1	AA vs CA	0.987988	1.21203	0.670728	1.80703	0.0707577	0.468429
AL359955.1	AA vs CA	1.98351	1.2116	1.19071	1.01754	0.308895	0.737196
RP4-792G4.2	AA vs CA	1.49414	1.21119	0.969511	1.24928	0.211564	0.663513
AC007204.2	AA vs CA	0.211844	1.21081	1.73065	0.699629	0.484159	NA
COMTD1	AA vs CA	7.66366	1.21066	0.454557	2.66338	0.00773603	0.216067
RNU2-35P	AA vs CA	0.866566	1.21058	0.827447	1.46303	0.143459	0.593496
AL590325.1	AA vs CA	0.313474	1.21008	1.73414	0.697798	0.485304	NA
OR56B1	AA vs CA	0.888454	1.20994	1.23859	0.976872	0.328632	0.749244
CTD-2006O16.2	AA vs CA	5.24858	1.20968	0.599234	2.01871	0.0435172	0.400175
RN7SL839P	AA vs CA	2.58285	1.20847	0.872901	1.38443	0.166227	0.62224
RNU6-1254P	AA vs CA	0.520039	1.20799	1.02691	1.17634	0.23946	NA
CTA-797E19.1	AA vs CA	3.04812	1.20728	0.583147	2.07028	0.0384265	0.379076
RP11-399K21.13	AA vs CA	0.85727	1.20693	0.941853	1.28144	0.200038	0.654115
C5orf27	AA vs CA	0.694776	1.20644	1.22135	0.987795	0.323253	NA
HIST1H4B	AA vs CA	52.985	1.2064	0.300274	4.01766	5.88e-05	0.0116329
MIR25	AA vs CA	4.05009	1.20587	0.654822	1.84152	0.065546	0.455169
RP11-1110J8.1	AA vs CA	0.557571	1.20543	1.02889	1.17159	0.241363	NA
AC009274.6	AA vs CA	0.572544	1.20507	0.991243	1.21572	0.224092	NA
AC005253.4	AA vs CA	0.371628	1.2047	1.69443	0.710977	0.477099	NA
RP11-429J17.5	AA vs CA	0.938886	1.20436	0.903624	1.33281	0.182595	0.637614
MIR4782	AA vs CA	1.17545	1.2041	0.650452	1.85118	0.0641438	0.451655
RP11-680F20.10	AA vs CA	2.09806	1.20388	0.657106	1.83209	0.0669378	0.458157
OR7E136P	AA vs CA	0.426937	1.20337	2.01426	0.597423	0.550225	NA
LYPD2	AA vs CA	1.3061	1.20331	1.07802	1.11622	0.264329	0.710425
HIST1H2BK	AA vs CA	140.671	1.20318	0.23241	5.17695	2.26e-07	0.000100637
WI2-2998D17.2	AA vs CA	1.67915	1.20309	0.547382	2.19789	0.0279569	0.342764
PMS2P10	AA vs CA	1.1542	1.20119	0.919125	1.30689	0.191251	0.647289
CSF2RB	AA vs CA	10.7534	1.1998	0.508971	2.3573	0.0184084	0.29364
RP11-318E3.9	AA vs CA	1.17706	1.19947	1.38821	0.864039	0.387566	0.783653
CEACAMP2	AA vs CA	0.32195	1.19856	1.66932	0.71799	0.472763	NA
MIR320B2	AA vs CA	1.94411	1.19853	0.558293	2.14678	0.0318108	0.358853
SNORD3C	AA vs CA	4777.57	1.19817	0.350605	3.41743	0.00063215	0.0651832
OR7E47P	AA vs CA	0.606314	1.19735	2.01871	0.593128	0.553095	NA
HIST1H3B	AA vs CA	79.6283	1.19692	0.375546	3.18714	0.0014369	0.101676
SAA2-SAA4	AA vs CA	0.521812	1.19669	1.7224	0.694781	0.487193	NA
SDIM1	AA vs CA	0.78903	1.19572	0.946914	1.26276	0.206676	0.660289
CTD-2015G9.1	AA vs CA	3.54913	1.19556	0.717655	1.66593	0.0957283	0.51975
PAX7	AA vs CA	0.999421	1.19536	2.04809	0.583647	0.559458	0.87126
MRAS	AA vs CA	17.2382	1.19458	0.443314	2.69467	0.00704592	0.211904
HIST1H2AL	AA vs CA	20.7469	1.1944	0.360841	3.31004	0.000932825	0.0800436
AC005071.1	AA vs CA	4.58736	1.19349	0.487846	2.44645	0.0144269	0.269445
ADD2	AA vs CA	2.10884	1.1933	0.794426	1.50209	0.133075	0.580738
AP001046.5	AA vs CA	0.360531	1.19316	1.38755	0.859906	0.389841	NA
DYNC1I1	AA vs CA	0.6399	1.19293	0.862163	1.38365	0.166465	NA
RP11-110H1.4	AA vs CA	1.55492	1.19292	0.579269	2.05936	0.0394599	0.384585
RP11-435B5.3	AA vs CA	1.27665	1.19243	1.11683	1.06769	0.285659	0.724074
PCDHB11	AA vs CA	0.536725	1.19204	0.787217	1.51425	0.129963	NA
VN1R53P	AA vs CA	0.429134	1.19166	1.723	0.691617	0.489178	NA
ARAP1-AS1	AA vs CA	0.447047	1.191	1.64807	0.722664	0.469886	NA
RP11-459I19.1	AA vs CA	1.88573	1.19048	1.10126	1.08102	0.279688	0.720319
RNU6-237P	AA vs CA	1.11572	1.18926	0.845818	1.40605	0.15971	0.613899
LA16c-312E8.2	AA vs CA	0.768074	1.18874	1.38338	0.859305	0.390172	0.784444
TCEB3CL	AA vs CA	5.82552	1.18869	0.440672	2.69745	0.00698734	0.211193
WDR17	AA vs CA	0.775855	1.18806	0.970804	1.22379	0.221032	0.672472
HIST1H2AD	AA vs CA	41.8893	1.18749	0.34629	3.42917	0.000605434	0.0637681
AC116533.3	AA vs CA	2.09256	1.18741	0.558294	2.12686	0.0334317	0.363513
SNORD54	AA vs CA	0.365051	1.1874	1.97229	0.602041	0.547147	NA
RNU6-145P	AA vs CA	0.428557	1.18702	1.36341	0.870628	0.383957	NA
RP11-348H3.5	AA vs CA	0.305205	1.18699	1.36486	0.869683	0.384474	NA
CDH24	AA vs CA	3.54498	1.18691	0.437515	2.71285	0.00667065	0.207388
EEF1GP7	AA vs CA	0.408923	1.18622	1.22042	0.971976	0.331063	NA
RNU7-162P	AA vs CA	3.83899	1.1854	0.698597	1.69683	0.0897297	0.508777
ZNF285	AA vs CA	2.58368	1.18537	0.533513	2.22181	0.0262959	0.334661
C11orf35	AA vs CA	4.06541	1.18473	0.585511	2.02342	0.04303	0.39804
AP001271.3	AA vs CA	3.23782	1.18356	0.658671	1.79689	0.072353	0.472332
RP11-28H5.2	AA vs CA	0.794065	1.18334	1.20141	0.984959	0.324644	0.746681
KRT81	AA vs CA	62.4459	1.18315	0.867503	1.36385	0.172614	0.629311
AC011477.1	AA vs CA	1.45278	1.18258	0.74907	1.57873	0.114397	0.556373
MIR548C	AA vs CA	1.67484	1.1821	0.555258	2.12892	0.0332611	0.363094
RNU6-1207P	AA vs CA	0.645197	1.1811	1.47803	0.799103	0.42423	NA
MGC4294	AA vs CA	1.54285	1.18036	0.727603	1.62225	0.104749	0.539473
PPIL6	AA vs CA	1.90219	1.17967	0.733329	1.60865	0.107694	0.545866
AC002985.3	AA vs CA	0.295769	1.17912	2.28117	0.516893	0.605231	NA
RNU6-24P	AA vs CA	2.84202	1.17834	0.630975	1.8675	0.0618321	0.445686
RPS26	AA vs CA	21.3351	1.17829	0.392074	3.00528	0.00265339	0.143968
BX004987.1	AA vs CA	1.22685	1.1781	1.29724	0.908157	0.363795	0.770776
RP11-129K12.3	AA vs CA	0.513016	1.17767	0.99925	1.17855	0.238576	NA
ALG1L13P	AA vs CA	3.3228	1.17723	0.77338	1.52219	0.127962	0.57284
RNU6-545P	AA vs CA	2.68641	1.17715	0.617269	1.90703	0.0565169	0.435373
NPR1	AA vs CA	1.50574	1.17635	0.829774	1.41768	0.156285	0.610083
CACNA1C-AS2	AA vs CA	0.715983	1.17618	1.23138	0.955166	0.339494	NA
WBP1LP2	AA vs CA	0.741243	1.17418	1.45775	0.805474	0.420546	0.802225
VN1R21P	AA vs CA	0.380367	1.17238	1.5314	0.765561	0.443938	NA
RN7SL670P	AA vs CA	0.622144	1.17232	1.56991	0.746742	0.455219	NA
TRAPPC6A	AA vs CA	12.4514	1.17182	0.366468	3.19762	0.00138566	0.100311
CTC-451A6.4	AA vs CA	0.524102	1.17182	1.66866	0.702252	0.482522	NA
ADCY5	AA vs CA	0.851523	1.1718	1.01853	1.15048	0.249948	0.699433
RNU6-666P	AA vs CA	0.96871	1.17132	1.2928	0.90603	0.36492	0.771678
ENPP7P1	AA vs CA	1.09509	1.17128	0.827137	1.41607	0.156755	0.61024
RP11-297C4.1	AA vs CA	0.878303	1.1712	1.11871	1.04692	0.295135	0.728476
AC108456.1	AA vs CA	0.963472	1.17098	1.06443	1.1001	0.271288	0.716266
RP1-68D18.3	AA vs CA	0.257297	1.17058	2.30144	0.508629	0.611012	NA
RP5-1092A11.2	AA vs CA	0.263359	1.1704	2.28442	0.512338	0.608414	NA
CLEC3B	AA vs CA	0.783157	1.16988	0.655831	1.78381	0.074454	0.476696
MRPS33P2	AA vs CA	2.29416	1.16941	0.571054	2.0478	0.0405795	0.388612
ADAMDEC1	AA vs CA	4.98858	1.16871	0.572885	2.04004	0.0413464	0.390272
CHST3	AA vs CA	14.8845	1.16849	0.362075	3.2272	0.00125006	0.0941824
RP11-54O7.18	AA vs CA	0.657389	1.16786	1.49022	0.783684	0.433225	NA
CHCHD2P11	AA vs CA	1.04323	1.16616	0.660491	1.7656	0.0774624	0.486066
KRBOX1	AA vs CA	2.00705	1.1661	0.658219	1.7716	0.0764603	0.482617
C1orf226	AA vs CA	5.40919	1.16542	0.38984	2.98948	0.00279451	0.145297
CCDC129	AA vs CA	0.670046	1.16483	1.09061	1.06805	0.285498	NA
DNAH11	AA vs CA	5.45189	1.16444	0.800598	1.45446	0.145818	0.596905
RP11-21J18.1	AA vs CA	0.83751	1.16398	2.04464	0.569281	0.569165	0.874416
FZD10	AA vs CA	0.851713	1.16348	1.26648	0.918673	0.358267	0.768271
RP11-278A23.2	AA vs CA	5.05759	1.16316	0.453014	2.56761	0.0102403	0.241178
AC092038.2	AA vs CA	0.525158	1.16277	1.62395	0.716013	0.473983	NA
RP11-945C19.4	AA vs CA	0.354309	1.16245	1.22339	0.950191	0.342015	NA
RP11-313P13.3	AA vs CA	3.54777	1.16222	0.32718	3.55222	0.000381993	0.0475862
HIST1H3F	AA vs CA	42.5382	1.16189	0.317015	3.6651	0.000247242	0.0352765
RP11-999E24.3	AA vs CA	0.92022	1.16154	0.970314	1.19707	0.231278	0.680388
RP11-90E5.1	AA vs CA	0.309956	1.16065	1.72594	0.672473	0.501283	NA
RPL31P7	AA vs CA	2.1747	1.16052	0.687297	1.68852	0.0913109	0.511943
AL592188.7	AA vs CA	5079.27	1.16011	0.798023	1.45373	0.146022	0.596905
RNU6-502P	AA vs CA	0.202854	1.15981	2.01729	0.574935	0.565335	NA
RNFT2	AA vs CA	5.1471	1.15917	0.420686	2.75544	0.00586135	0.195705
FAM171A2	AA vs CA	2.45683	1.15879	0.659284	1.75764	0.0788083	0.488886
RP11-429B14.1	AA vs CA	1.80151	1.15864	0.734346	1.57778	0.114616	0.556598
HIST1H2AK	AA vs CA	14.6075	1.15824	0.390626	2.96507	0.00302611	0.150637
NEK2	AA vs CA	13.7303	1.15822	0.331796	3.49077	0.000481629	0.0565534
RN7SL693P	AA vs CA	1.89332	1.15817	1.19609	0.968293	0.332898	0.75266
MT1H	AA vs CA	2.20577	1.15785	1.6585	0.698133	0.485094	0.836604
MPZ	AA vs CA	1.42358	1.15741	0.802714	1.44187	0.14934	0.602987
RP5-968J1.1	AA vs CA	0.255888	1.15733	1.50181	0.770624	0.44093	NA
ACTN2	AA vs CA	0.459937	1.15705	1.37866	0.839262	0.401322	NA
IGKV5-2	AA vs CA	0.153725	1.15671	2.04038	0.566908	0.570777	NA
RNU6-1263P	AA vs CA	0.245644	1.15654	1.95778	0.590738	0.554696	NA
RP11-474P12.3	AA vs CA	0.458245	1.15608	0.943217	1.22567	0.220321	NA
FKBPL	AA vs CA	0.323256	1.15548	0.872943	1.32366	0.185616	NA
DMGDH	AA vs CA	2.01587	1.15427	0.677127	1.70466	0.0882583	0.50453
CLEC4F	AA vs CA	1.34843	1.15415	1.35736	0.85029	0.395164	0.788106
AC129492.1	AA vs CA	0.402835	1.15404	1.54852	0.745252	0.456119	NA
RP11-395N3.2	AA vs CA	1.08794	1.15365	0.984454	1.17187	0.241249	0.691063
RP1-102K2.8	AA vs CA	1.17241	1.15325	1.47533	0.781689	0.434397	0.808596
RP11-143K11.1	AA vs CA	1.20741	1.15263	0.720795	1.59911	0.109796	0.547423
RP11-909N17.2	AA vs CA	0.486095	1.15217	1.57887	0.729743	0.465547	NA
RP11-108N13.1	AA vs CA	0.202309	1.15204	2.83638	0.406164	0.684622	NA
FAM19A3	AA vs CA	3.67557	1.15193	0.877238	1.31313	0.189138	0.644972
CTB-25J19.9	AA vs CA	0.559607	1.15157	1.77575	0.648501	0.516661	NA
CTD-2561B21.4	AA vs CA	1.36987	1.15126	0.736386	1.5634	0.11796	0.563313
SIX1	AA vs CA	4.36058	1.15074	0.516158	2.22943	0.0257853	0.33286
RBP7	AA vs CA	8.25302	1.15	0.677023	1.69861	0.0893928	0.507839
RNU7-13P	AA vs CA	1.54458	1.14939	0.758899	1.51455	0.129887	0.576579
CTD-2319I12.2	AA vs CA	0.330523	1.14933	1.08142	1.06281	0.28787	NA
LIFR-AS1	AA vs CA	0.372656	1.14909	1.48643	0.773054	0.43949	NA
RPS10L	AA vs CA	2.06604	1.14794	0.565639	2.02946	0.0424114	0.395538
AL591856.4	AA vs CA	0.478162	1.14788	1.77316	0.647366	0.517395	NA
SLC6A9	AA vs CA	18.6044	1.14783	0.344499	3.33187	0.000862632	0.0775453
ZBTB12	AA vs CA	0.853748	1.14782	0.618992	1.85434	0.0636899	0.450177
RP11-255M6.1	AA vs CA	0.72401	1.14715	0.95553	1.20054	0.22993	NA
SPESP1	AA vs CA	1.04443	1.14675	1.40806	0.814419	0.415405	0.798979
RP11-380L11.3	AA vs CA	1.30728	1.14556	0.992887	1.15377	0.248594	0.698031
KLF15	AA vs CA	0.956868	1.14531	0.994566	1.15157	0.249499	0.698881
RP1-153G14.4	AA vs CA	0.39353	1.14516	1.01895	1.12387	0.26107	NA
ECEL1	AA vs CA	0.84019	1.14482	1.65718	0.690826	0.489675	0.839066
MYCL	AA vs CA	5.70347	1.14476	0.546849	2.09338	0.0363155	0.373363
MTND3P10	AA vs CA	0.734743	1.14403	0.896797	1.27568	0.202068	NA
RPL9P29	AA vs CA	0.463769	1.14402	0.917518	1.24687	0.212447	NA
LINC00536	AA vs CA	1.71847	1.14397	0.922419	1.24018	0.214907	0.667899
RP11-136H19.1	AA vs CA	3.87111	1.14382	0.429413	2.66368	0.00772908	0.216067
RNU6-1020P	AA vs CA	0.717797	1.14341	0.986275	1.15932	0.246325	NA
C16orf95	AA vs CA	1.6046	1.14337	0.647208	1.76661	0.0772932	0.485894
RP11-254F7.4	AA vs CA	1.3266	1.14277	0.726101	1.57384	0.115523	0.558742
PPP1R1B	AA vs CA	23.2754	1.14273	0.785874	1.45408	0.145923	0.596905
FGFR2	AA vs CA	28.1582	1.14187	0.581579	1.96339	0.0496006	0.417581
HIST1H3G	AA vs CA	21.0387	1.14172	0.608202	1.8772	0.0604906	0.442632
CTC-265F19.2	AA vs CA	1.0077	1.14168	0.78854	1.44785	0.14766	0.599459
RN7SL739P	AA vs CA	3.14312	1.1411	0.432831	2.63636	0.00838009	0.221135
IGFL1	AA vs CA	0.295295	1.14079	1.95504	0.583509	0.559551	NA
RP11-599J14.2	AA vs CA	1.36439	1.14048	0.944739	1.2072	0.227357	0.677938
RP11-727F15.12	AA vs CA	2.8477	1.1399	0.547025	2.08382	0.0371766	0.374967
RP11-130C19.1	AA vs CA	1.37984	1.13981	0.78088	1.45965	0.144387	0.594985
COL9A1	AA vs CA	0.467896	1.13948	1.65086	0.690237	0.490045	NA
CORO7-PAM16	AA vs CA	1.09318	1.13946	1.06851	1.06639	0.286245	0.724491
MMP15	AA vs CA	9.45354	1.13915	0.53894	2.11369	0.0345417	0.367694
RP3-355L5.5	AA vs CA	0.576114	1.13884	1.93117	0.589718	0.55538	NA
RP11-303E16.8	AA vs CA	0.342939	1.13828	1.31805	0.863608	0.387803	NA
STAC2	AA vs CA	16.9183	1.13737	0.789928	1.43984	0.149914	0.603497
ABHD17AP3	AA vs CA	1.42069	1.13632	0.567847	2.0011	0.0453821	0.404687
MIR760	AA vs CA	1.29078	1.13612	1.04438	1.08785	0.276663	0.718772
RP11-703I16.1	AA vs CA	1.42833	1.13597	0.603092	1.88357	0.0596227	0.442369
SLC25A5P8	AA vs CA	0.356407	1.13591	2.24286	0.506454	0.612538	NA
AC093515.1	AA vs CA	0.498869	1.13521	1.38122	0.821889	0.41114	NA
RNU6-157P	AA vs CA	1.44784	1.13509	0.862279	1.31638	0.188045	0.644359
RNF148	AA vs CA	0.826065	1.13445	1.04015	1.09066	0.275422	0.718772
AL357115.1	AA vs CA	1.24204	1.13306	0.74403	1.52287	0.127792	0.572598
PPP4R4	AA vs CA	0.95463	1.13269	1.26586	0.894799	0.370895	0.775862
MIR4711	AA vs CA	1.36915	1.1322	1.43971	0.786403	0.431631	0.807068
SCARNA16	AA vs CA	0.289743	1.13206	1.19012	0.951219	0.341493	NA
RP11-130C19.3	AA vs CA	2.21625	1.13139	0.645063	1.75393	0.0794425	0.488989
COLCA2	AA vs CA	1.23232	1.13081	1.03683	1.09064	0.27543	0.718772
RP11-49K24.4	AA vs CA	0.582827	1.13008	0.968412	1.16694	0.243235	NA
AC073657.1	AA vs CA	0.50658	1.12977	0.838494	1.34738	0.177859	NA
RHOT1P3	AA vs CA	0.359009	1.12963	1.51905	0.743643	0.457093	NA
RPL23AP3	AA vs CA	2.59087	1.12915	1.04169	1.08396	0.278381	0.719662
E2F7	AA vs CA	3.67727	1.12905	0.598161	1.88753	0.0590885	0.441022
H19	AA vs CA	38.5233	1.12869	0.514256	2.1948	0.0281776	0.344033
BVES	AA vs CA	1.95995	1.12808	0.732123	1.54083	0.123358	0.568995
RNU6-35P	AA vs CA	0.734926	1.12775	1.3885	0.812206	0.416673	NA
RN7SL80P	AA vs CA	3.85814	1.12704	0.804237	1.40138	0.1611	0.615492
BCL2L10	AA vs CA	0.272931	1.12695	1.96441	0.573684	0.566181	NA
RNU6-160P	AA vs CA	0.246839	1.12627	1.97738	0.569575	0.568966	NA
AGER	AA vs CA	0.436035	1.12587	0.805554	1.39763	0.162224	NA
RNU6-1147P	AA vs CA	2.07713	1.12526	0.613832	1.83318	0.0667761	0.458081
NUTM2E	AA vs CA	1.67771	1.12418	0.522704	2.1507	0.0314995	0.358483
RP11-111M22.3	AA vs CA	4.09837	1.1241	0.4831	2.32684	0.0199739	0.302391
AC093602.1	AA vs CA	1.63365	1.12399	1.77564	0.633003	0.526732	0.856628
UMODL1	AA vs CA	0.192157	1.12372	2.37245	0.473653	0.635747	NA
MBOAT1	AA vs CA	39.6307	1.12366	0.490681	2.29	0.0220214	0.31311
CDC42EP5	AA vs CA	1.1535	1.12342	0.739278	1.51962	0.128606	0.57387
RNU7-127P	AA vs CA	0.799128	1.12331	0.784786	1.43136	0.152327	0.606891
MIR99B	AA vs CA	1.79699	1.12187	0.882325	1.2715	0.203551	0.658087
SCML2P2	AA vs CA	2.94711	1.12144	0.677201	1.65599	0.0977247	0.524289
NBPF6	AA vs CA	0.294578	1.12138	1.506	0.744609	0.456508	NA
DYRK4	AA vs CA	12.7377	1.12113	0.41424	2.70647	0.0068003	0.207969
SHANK2-AS2	AA vs CA	3.41255	1.1209	0.606947	1.84679	0.064778	0.452396
DOK7	AA vs CA	1.16436	1.12061	0.779662	1.4373	0.150632	0.6042
DLG5-AS1	AA vs CA	0.706292	1.12034	1.1768	0.952027	0.341083	NA
DUX4L9	AA vs CA	3.88616	1.12015	0.829007	1.35119	0.176634	0.632443
COL22A1	AA vs CA	22.9249	1.11989	0.741258	1.5108	0.130839	0.577867
ABCB9	AA vs CA	8.0303	1.11987	0.477582	2.34488	0.0190333	0.296046
MIR4796	AA vs CA	0.624208	1.11909	0.847446	1.32054	0.186654	NA
AC013410.2	AA vs CA	0.416987	1.1176	1.71685	0.650962	0.515071	NA
RNU6-22P	AA vs CA	0.600333	1.11741	1.57892	0.707704	0.479129	NA
AC140061.4	AA vs CA	0.97932	1.117	0.774935	1.44141	0.149468	0.603296
ITGA9	AA vs CA	8.51113	1.11671	0.37717	2.96075	0.00306892	0.151373
EPHB1	AA vs CA	2.26285	1.11646	0.671681	1.66219	0.0964745	0.521378
RP11-48B3.3	AA vs CA	1.77124	1.11593	0.517408	2.15676	0.0310241	0.356051
AC007952.5	AA vs CA	1.40561	1.11582	0.50003	2.23151	0.0256476	0.33286
AK9	AA vs CA	2.38023	1.11565	0.610602	1.82713	0.06768	0.460365
RP11-445N20.3	AA vs CA	0.740135	1.11557	1.04023	1.07242	0.28353	0.7227
RP11-758P17.3	AA vs CA	0.293372	1.11548	1.70257	0.655174	0.512356	NA
STK31	AA vs CA	0.285992	1.11503	1.7205	0.648083	0.516931	NA
NBPF5P	AA vs CA	0.243475	1.11475	1.98139	0.56261	0.5737	NA
PRH2	AA vs CA	1.5296	1.11396	0.647516	1.72036	0.0853676	0.499642
GTF2IRD2P1	AA vs CA	0.40048	1.11369	1.37459	0.810198	0.417827	NA
SLC45A3	AA vs CA	6.01261	1.11298	0.448529	2.48141	0.0130865	0.262212
RP11-473C19.1	AA vs CA	1.05738	1.11213	0.781991	1.42218	0.154973	0.608987
AL592188.5	AA vs CA	41.7271	1.11173	0.583664	1.90474	0.0568141	0.435921
XXbac-BPG32J3.20	AA vs CA	0.892412	1.11164	1.49882	0.74168	0.458281	0.820686
AL136967.1	AA vs CA	0.689883	1.11048	1.77258	0.626476	0.531003	NA
CD1E	AA vs CA	0.887045	1.11013	1.17103	0.948001	0.343129	0.759102
FOXD2-AS1	AA vs CA	1.29104	1.10959	0.615122	1.80386	0.0712533	0.470031
RP11-137H2.4	AA vs CA	0.683969	1.10834	1.08471	1.02179	0.30688	NA
ZNRD1	AA vs CA	0.442917	1.10821	0.754486	1.46883	0.14188	NA
SLC16A14	AA vs CA	2.41656	1.10633	0.590932	1.87217	0.0611829	0.444886
RP11-455O6.2	AA vs CA	0.631508	1.10551	1.10798	0.997773	0.318389	NA
RP11-459D22.1	AA vs CA	3.27075	1.10534	0.928487	1.19047	0.233862	0.683163
AL009178.1	AA vs CA	0.509047	1.10479	1.41292	0.781919	0.434262	NA
FN3K	AA vs CA	11.6161	1.10465	0.354044	3.1201	0.00180788	0.117948
AC002477.1	AA vs CA	0.804821	1.1039	1.65844	0.665626	0.50565	0.847276
RNU6-1164P	AA vs CA	1.84753	1.10274	0.871186	1.26579	0.205588	0.659723
FAM106CP	AA vs CA	0.457393	1.10211	0.87518	1.2593	0.207924	NA
RADIL	AA vs CA	1.3946	1.10156	0.842473	1.30753	0.191032	0.646991
CD320	AA vs CA	10.9304	1.1009	0.494341	2.22701	0.0259468	0.33286
RTN4IP1	AA vs CA	5.88197	1.10051	0.515022	2.13681	0.0326132	0.361827
RP11-115A15.2	AA vs CA	0.331287	1.09994	1.74347	0.630889	0.528113	NA
RP11-329B9.4	AA vs CA	1.3967	1.09987	1.06513	1.03262	0.301784	0.732552
KDELC1P1	AA vs CA	1.28118	1.09946	0.814962	1.3491	0.177306	0.633248
RN7SL165P	AA vs CA	0.601278	1.09936	1.13381	0.969614	0.332239	NA
NME5	AA vs CA	1.32316	1.09914	0.75594	1.45401	0.145945	0.596905
RN7SL195P	AA vs CA	0.591327	1.09873	1.88514	0.582838	0.560002	NA
DKFZP779J2370	AA vs CA	0.938039	1.09852	0.87912	1.24957	0.211458	0.663466
AC004231.2	AA vs CA	0.239987	1.09761	1.33991	0.819165	0.412692	NA
FAM25HP	AA vs CA	0.877725	1.09667	1.23089	0.890962	0.372949	0.776142
RP11-1197K16.2	AA vs CA	2.01949	1.09454	0.697816	1.56852	0.11676	0.561618
INSM1	AA vs CA	0.281726	1.09421	2.29866	0.476019	0.634061	NA
CTA-298G8.2	AA vs CA	0.55002	1.09341	0.802612	1.36232	0.173098	NA
RP11-579D7.8	AA vs CA	0.517549	1.09305	1.73315	0.630673	0.528254	NA
C4orf48	AA vs CA	6.03636	1.09218	0.59168	1.8459	0.0649069	0.45278
Z83840.1	AA vs CA	0.478742	1.09212	1.02631	1.06412	0.287272	NA
CTD-2517M22.14	AA vs CA	7.10029	1.0911	0.426974	2.55543	0.0106057	0.244929
RNU6-796P	AA vs CA	0.598963	1.09107	1.44346	0.755876	0.449724	NA
CTC-296K1.4	AA vs CA	0.388726	1.09063	1.57397	0.692918	0.488361	NA
HIST1H3J	AA vs CA	18.563	1.09024	0.51471	2.11817	0.0341611	0.36641
CCAT1	AA vs CA	0.613267	1.08986	1.08414	1.00528	0.314763	NA
RP5-943J3.2	AA vs CA	0.912712	1.08835	1.08083	1.00696	0.313954	0.740633
SPATA21	AA vs CA	0.733076	1.08738	1.15815	0.938893	0.347786	NA
RP11-10C24.1	AA vs CA	3.20834	1.08734	0.531407	2.04616	0.0407407	0.389337
EN2	AA vs CA	0.408247	1.08714	1.31481	0.826843	0.408326	NA
RP11-293G6__B.8	AA vs CA	0.240769	1.0865	2.31593	0.469142	0.638968	NA
TTYH1	AA vs CA	8.8694	1.08626	0.487596	2.22778	0.0258949	0.33286
RP11-388C12.8	AA vs CA	3.02498	1.08551	0.417139	2.60227	0.00926083	0.231272
RP11-529K1.2	AA vs CA	0.812801	1.08531	0.762547	1.42327	0.154658	0.608782
MAP3K6	AA vs CA	22.3224	1.08519	0.377338	2.87592	0.00402856	0.169666
RP11-290L7.3	AA vs CA	0.415835	1.08509	1.32466	0.819142	0.412705	NA
KIAA0125	AA vs CA	2.45888	1.08507	0.696894	1.55701	0.119469	0.564151
CTD-2035E11.4	AA vs CA	1.58858	1.085	0.576121	1.88329	0.0596609	0.442369
RP11-115J16.3	AA vs CA	0.34146	1.0848	1.52132	0.713065	0.475805	NA
GIPC3	AA vs CA	1.1355	1.08469	0.846716	1.28105	0.200175	0.654417
ALKBH7	AA vs CA	12.2291	1.08457	0.363204	2.98611	0.00282549	0.14598
GNRH2	AA vs CA	0.931118	1.08424	0.745986	1.45344	0.146103	0.596905
TSSK6	AA vs CA	0.999978	1.08415	0.598826	1.81046	0.0702249	0.466411
ACBD7	AA vs CA	2.0888	1.0841	0.595978	1.81903	0.0689061	0.464498
LINC00669	AA vs CA	1.4191	1.0827	0.597837	1.81104	0.070135	0.466411
RP11-123O10.4	AA vs CA	1.32218	1.08251	0.740578	1.46171	0.14382	0.594279
ITGA6	AA vs CA	44.1936	1.08239	0.396519	2.72972	0.00633874	0.202194
TEAD4	AA vs CA	9.59132	1.08179	0.373141	2.89914	0.00374183	0.163105
BZRAP1	AA vs CA	29.1852	1.08166	0.39956	2.70714	0.0067866	0.207969
AC004878.3	AA vs CA	1.91949	1.08163	0.433665	2.49415	0.0126258	0.261261
ACSL6	AA vs CA	3.88089	1.08126	0.899121	1.20258	0.229141	0.67923
MAPRE1P3	AA vs CA	0.529257	1.08096	1.74898	0.618053	0.53654	NA
AC105206.1	AA vs CA	0.81149	1.08094	0.867361	1.24624	0.212677	0.665386
H1FX-AS1	AA vs CA	4.01214	1.08073	0.387878	2.78627	0.00533192	0.189914
CTC-479C5.17	AA vs CA	6.32904	1.08045	0.710802	1.52004	0.1285	0.57368
TNS4	AA vs CA	8.21073	1.08015	0.761575	1.41831	0.1561	0.610055
RN7SL268P	AA vs CA	3.86946	1.07974	0.465536	2.31935	0.0203762	0.305096
ERVV-1	AA vs CA	0.974445	1.07962	1.22259	0.883059	0.377204	0.777526
TMEM52	AA vs CA	1.50006	1.07925	1.02059	1.05748	0.290293	0.725909
AGTRAP	AA vs CA	24.4383	1.07899	0.357889	3.01487	0.00257092	0.143253
RPS10P7	AA vs CA	4.78704	1.07852	0.532981	2.02356	0.0430159	0.39804
RP11-626A5.2	AA vs CA	0.811875	1.07844	1.29573	0.832304	0.405237	0.792614
RP11-500C11.3	AA vs CA	13.159	1.0775	0.359384	2.99817	0.00271606	0.144784
CYP4F30P	AA vs CA	0.923869	1.0773	1.20494	0.894069	0.371285	0.775878
AC005624.2	AA vs CA	0.275767	1.07719	1.50129	0.717506	0.473062	NA
RP11-699L21.1	AA vs CA	0.655141	1.07676	0.932954	1.15414	0.248444	NA
AC026992.1	AA vs CA	0.31981	1.07642	0.931352	1.15576	0.24778	NA
GALNT14	AA vs CA	3.93713	1.07542	0.76786	1.40054	0.161353	0.615633
ATF5	AA vs CA	15.4244	1.07511	0.414381	2.59449	0.00947308	0.232746
C1orf111	AA vs CA	2.13014	1.07501	0.515182	2.08665	0.0369195	0.374242
RP4-564F22.5	AA vs CA	1.53971	1.07475	0.530767	2.0249	0.0428774	0.397653
KNOP1P5	AA vs CA	0.232931	1.07464	1.98115	0.542436	0.587518	NA
ZNF843	AA vs CA	0.427361	1.07439	1.23671	0.868749	0.384984	NA
PLCL1	AA vs CA	0.824486	1.07421	0.808466	1.3287	0.183946	0.639834
FREM1	AA vs CA	0.552795	1.07397	1.02734	1.04539	0.295844	NA
RN7SL258P	AA vs CA	4.38922	1.07344	0.499637	2.14844	0.0316786	0.358737
RP11-757F18.3	AA vs CA	2.26097	1.07334	0.840977	1.2763	0.201849	0.656506
CR381653.1	AA vs CA	1.62892	1.07333	0.852492	1.25905	0.208013	0.66108
AC174470.1	AA vs CA	0.502574	1.07303	1.01632	1.0558	0.291059	NA
AL157871.2	AA vs CA	0.230427	1.07268	1.53747	0.697692	0.48537	NA
RP11-178F10.1	AA vs CA	1.12631	1.07055	0.667618	1.60354	0.108815	0.54654
RP11-171I2.5	AA vs CA	2.10264	1.06972	0.695652	1.53773	0.124116	0.569836
RNU6-141P	AA vs CA	12.8555	1.0694	0.506567	2.11107	0.0347663	0.369157
RASD1	AA vs CA	10.0395	1.06882	0.638818	1.67313	0.0943023	0.516425
A3GALT2	AA vs CA	0.745612	1.06796	1.14936	0.92918	0.352796	0.763556
RP11-46I1.1	AA vs CA	0.665685	1.06774	0.71421	1.49499	0.134917	NA
HIST1H2APS4	AA vs CA	0.706858	1.06729	1.22861	0.868693	0.385015	NA
AC110280.1	AA vs CA	1.693	1.06711	1.03908	1.02698	0.304429	0.734708
RP11-239L20.6	AA vs CA	0.859091	1.0667	0.840009	1.26987	0.20413	0.658104
NKX2-2	AA vs CA	0.557535	1.06668	1.90455	0.56007	0.575432	NA
TRAPPC12-AS1	AA vs CA	2.50785	1.06653	0.5573	1.91374	0.055653	0.432894
VAX1	AA vs CA	0.399398	1.06645	1.73994	0.612924	0.539927	NA
HMGB1P37	AA vs CA	0.245661	1.06569	1.4951	0.71279	0.475976	NA
AL592188.8	AA vs CA	29.8761	1.06561	0.581765	1.83169	0.0669972	0.458157
AP000719.1	AA vs CA	5.7118	1.06552	0.527363	2.02047	0.0433344	0.399128
RP11-353B9.1	AA vs CA	1.01459	1.06552	0.842702	1.26441	0.206084	0.660201
SRRM5	AA vs CA	1.13267	1.06438	0.712075	1.49476	0.134976	0.583125
HAGHL	AA vs CA	12.4914	1.06269	0.451884	2.35168	0.0186888	0.294161
RP11-379B18.1	AA vs CA	1.01829	1.06245	0.892022	1.19106	0.23363	0.683163
AL138751.1	AA vs CA	3.34652	1.0623	0.646105	1.64416	0.100143	0.528817
RP11-277J24.1	AA vs CA	1.89872	1.06179	0.949086	1.11875	0.263249	0.708884
AP001347.6	AA vs CA	1.90631	1.06175	0.509233	2.085	0.037069	0.374967
AC012360.2	AA vs CA	0.503289	1.06088	1.57175	0.674969	0.499696	NA
HIST1H2BM	AA vs CA	11.9501	1.06041	0.429476	2.46907	0.0135466	0.263501
C16orf93	AA vs CA	0.958477	1.0604	0.724567	1.46349	0.143334	0.593337
RP1-100J12.1	AA vs CA	1.00638	1.05975	0.748731	1.41539	0.156953	0.610511
PRR7	AA vs CA	3.09053	1.05919	0.505602	2.0949	0.0361798	0.373363
NGF	AA vs CA	0.386347	1.05908	1.58505	0.668167	0.504027	NA
OSR1	AA vs CA	4.75169	1.0585	0.671523	1.57627	0.114964	0.557264
RP11-640A1.3	AA vs CA	0.611001	1.05842	1.61704	0.654542	0.512762	NA
FADD	AA vs CA	12.9234	1.05817	0.417243	2.53611	0.0112092	0.250239
RN7SL859P	AA vs CA	3.2965	1.05781	0.766418	1.38019	0.167527	0.62306
LY75-CD302	AA vs CA	0.272441	1.05752	1.50449	0.702906	0.482114	NA
OR2W6P	AA vs CA	0.852149	1.05742	0.868056	1.21815	0.223168	0.674895
TMUB1	AA vs CA	14.5044	1.05716	0.394025	2.68297	0.00729705	0.213187
RPL19P12	AA vs CA	1.55766	1.05698	0.632716	1.67055	0.0948115	0.517405
RP11-460N11.2	AA vs CA	0.758102	1.05685	1.05031	1.00622	0.314309	0.740868
PSPC1P1	AA vs CA	0.981361	1.05643	0.823342	1.2831	0.199457	0.653597
POU3F1	AA vs CA	0.31057	1.05585	2.22906	0.473674	0.635732	NA
RP11-547I7.1	AA vs CA	0.236797	1.05568	2.3292	0.453237	0.650378	NA
DMD-AS3	AA vs CA	0.460213	1.05508	1.40126	0.752954	0.451478	NA
SLC52A2	AA vs CA	14.0871	1.05507	0.365715	2.88495	0.00391472	0.166213
MPPED2	AA vs CA	1.97907	1.0538	0.860023	1.22531	0.220458	0.672288
AC015691.13	AA vs CA	0.493748	1.05313	1.02458	1.02786	0.304016	NA
CCDC8	AA vs CA	6.43882	1.05244	0.655673	1.60513	0.108466	0.546488
RP3-348I23.3	AA vs CA	1.72721	1.05221	0.769241	1.36786	0.171355	0.627307
AC010969.1	AA vs CA	0.536146	1.05131	1.18249	0.889063	0.373969	NA
HIST1H2AE	AA vs CA	52.5209	1.05112	0.257633	4.0799	4.51e-05	0.00937013
AP000301.1	AA vs CA	0.407968	1.05076	1.52066	0.690987	0.489574	NA
AMN	AA vs CA	0.84383	1.05052	0.911101	1.15302	0.2489	0.698352
AL161908.1	AA vs CA	0.237133	1.05039	2.96546	0.354207	0.723183	NA
SVOPL	AA vs CA	0.45139	1.04996	1.29421	0.811276	0.417207	NA
KIRREL3-AS2	AA vs CA	0.278321	1.04966	2.7496	0.38175	0.702647	NA
CDH7	AA vs CA	0.273787	1.04936	1.97981	0.530032	0.59609	NA
RP11-464F9.22	AA vs CA	1.20362	1.04896	0.762352	1.37595	0.168837	0.624309
HIST1H4I	AA vs CA	4.7511	1.04888	0.433867	2.41752	0.0156266	0.278095
MRPS16	AA vs CA	10.796	1.04871	0.392297	2.67327	0.00751162	0.213921
RP11-664H17.1	AA vs CA	0.527932	1.04863	1.21252	0.864832	0.387131	NA
HIST1H3H	AA vs CA	36.46	1.04861	0.368754	2.84367	0.00445971	0.176525
RP11-514P8.6	AA vs CA	2.83532	1.04856	0.539277	1.94438	0.0518493	0.423384
MIR4761	AA vs CA	1.51487	1.04848	0.691663	1.51588	0.129549	0.576058
CTD-3232M19.2	AA vs CA	12.3491	1.04826	0.544006	1.92693	0.0539886	0.429087
MIR548F2	AA vs CA	0.444723	1.04824	1.41027	0.743291	0.457305	NA
LINC00514	AA vs CA	0.881761	1.04823	0.831575	1.26054	0.207475	0.66031
SZT2-AS1	AA vs CA	0.84621	1.04774	0.899835	1.16437	0.244276	0.69416
RP13-638C3.3	AA vs CA	2.35083	1.04751	0.685798	1.52743	0.126654	0.570898
FAM27E4	AA vs CA	3.94484	1.04743	0.600786	1.74343	0.081259	0.491419
HIST1H4H	AA vs CA	62.2238	1.04728	0.336003	3.11688	0.00182774	0.118663
MIR548AV	AA vs CA	0.389936	1.0469	2.29124	0.456915	0.647732	NA
PDZD4	AA vs CA	0.379006	1.04687	2.02085	0.518035	0.604434	NA
MIR1827	AA vs CA	2.17073	1.04663	0.782417	1.33768	0.181	0.635714
MIR4671	AA vs CA	0.585287	1.04524	1.57824	0.662281	0.507791	NA
BX088645.3	AA vs CA	0.437971	1.04523	0.955154	1.0943	0.273823	NA
AC078842.4	AA vs CA	0.224765	1.04499	2.33132	0.448242	0.653979	NA
CBLN3	AA vs CA	3.12959	1.04431	0.56463	1.84954	0.0643794	0.451927
SHFM1	AA vs CA	33.7707	1.04426	0.351543	2.97051	0.00297308	0.148919
RNU6-800P	AA vs CA	0.870352	1.04415	1.23182	0.847651	0.396632	0.78856
RP11-77K12.4	AA vs CA	2.23419	1.04412	1.02914	1.01456	0.310317	0.737864
NAP1L2	AA vs CA	0.352897	1.04369	1.93573	0.539171	0.589769	NA
OR7E110P	AA vs CA	0.280882	1.04363	1.32329	0.788662	0.43031	NA
SOX18	AA vs CA	4.37587	1.04321	0.502386	2.07652	0.0378462	0.376467
CICP18	AA vs CA	0.463791	1.04283	0.855841	1.21849	0.223037	NA
RAD51AP1	AA vs CA	13.278	1.04221	0.442893	2.35318	0.0186136	0.294141
RP11-344N10.5	AA vs CA	1.86403	1.04135	0.473981	2.19703	0.0280182	0.342941
OVCH1-AS1	AA vs CA	0.240078	1.0391	2.76546	0.375743	0.707108	NA
RP11-162A12.2	AA vs CA	0.353709	1.03876	1.73445	0.598901	0.549239	NA
RP11-1069G10.2	AA vs CA	0.546759	1.03812	1.3707	0.757369	0.448829	NA
AC097455.1	AA vs CA	0.494429	1.03781	1.00178	1.03596	0.300221	NA
B4GALNT1	AA vs CA	3.71825	1.03752	0.570762	1.81778	0.0690971	0.464498
SNORD61	AA vs CA	0.568799	1.03744	1.19825	0.865793	0.386603	NA
RSL24D1P3	AA vs CA	0.484934	1.0371	1.40787	0.736647	0.461337	NA
CP	AA vs CA	44.1618	1.03706	0.804899	1.28844	0.197592	0.65324
AC138123.2	AA vs CA	22.9743	1.03691	0.317353	3.26738	0.00108549	0.0860308
NUTM2B	AA vs CA	4.78069	1.03686	0.363745	2.8505	0.00436499	0.176525
SLC10A1	AA vs CA	0.579923	1.03641	0.863671	1.2	0.230139	NA
GS1-200K5.1	AA vs CA	3.92717	1.03611	0.55103	1.88032	0.0600643	0.442422
RP11-115C10.1	AA vs CA	3.61347	1.03574	0.993554	1.04246	0.297199	0.730179
IRX6	AA vs CA	0.529984	1.03544	1.15629	0.895482	0.370529	NA
AL354718.1	AA vs CA	3.31789	1.03352	0.737559	1.40127	0.161135	0.615492
RP11-472F14.4	AA vs CA	0.948445	1.03346	1.19261	0.866553	0.386187	0.782688
RNU6-1002P	AA vs CA	1.31759	1.03312	1.01661	1.01623	0.309518	0.737533
RP4-809F4.1	AA vs CA	1.88477	1.03289	0.590568	1.74898	0.0802945	0.490105
FIGF	AA vs CA	0.223805	1.0327	1.73136	0.596465	0.550864	NA
TBC1D3C	AA vs CA	3.63322	1.03231	0.405374	2.54656	0.0108791	0.247665
HCFC1-AS1	AA vs CA	0.447673	1.03211	1.06845	0.965981	0.334054	NA
ITPKB	AA vs CA	29.5961	1.03163	0.333561	3.09277	0.00198297	0.123827
HIST1H2BB	AA vs CA	13.0078	1.03148	0.597165	1.7273	0.0841142	0.497889
CXXC4	AA vs CA	3.05594	1.03134	0.768519	1.34198	0.179603	0.635244
RP4-789D17.4	AA vs CA	0.953841	1.03122	1.15159	0.895472	0.370535	0.775449
RP11-666A8.7	AA vs CA	0.771247	1.0312	0.759641	1.35748	0.174629	0.631194
RP11-191A15.2	AA vs CA	0.963065	1.03062	1.10705	0.930965	0.351872	0.763508
RP11-178L8.1	AA vs CA	0.59368	1.02948	1.33723	0.769863	0.441381	NA
HIST1H2BE	AA vs CA	16.9313	1.02929	0.38731	2.65755	0.0078711	0.217688
ESPL1	AA vs CA	7.64484	1.02871	0.353907	2.90671	0.0036525	0.160351
BCL2	AA vs CA	11.3822	1.0285	0.425302	2.41827	0.0155944	0.277925
PYCR1	AA vs CA	33.6761	1.02752	0.255495	4.02167	5.78e-05	0.0115295
RP11-411B10.3	AA vs CA	1.59724	1.02744	0.649895	1.58092	0.113895	0.555164
AC010327.2	AA vs CA	1.14605	1.02689	2.06649	0.496923	0.619243	0.891303
MIR5583-1	AA vs CA	0.477927	1.02648	1.27914	0.802475	0.422278	NA
UNG	AA vs CA	21.5382	1.02556	0.343321	2.98718	0.00281561	0.145776
RP11-164N3.3	AA vs CA	0.499594	1.02554	1.43272	0.715795	0.474118	NA
LRAT	AA vs CA	2.15108	1.02536	0.6894	1.48733	0.136929	0.585816
AL050327.1	AA vs CA	0.270816	1.02534	1.50459	0.681478	0.495569	NA
SNORD31	AA vs CA	0.298106	1.02523	1.4816	0.691977	0.488952	NA
RP11-436H11.4	AA vs CA	1.54036	1.02498	0.616532	1.66249	0.096415	0.521287
CNKSR2	AA vs CA	1.10196	1.02445	0.952399	1.07565	0.282084	0.722086
SNORD88B	AA vs CA	5.83822	1.02426	0.720319	1.42195	0.155041	0.608987
RP11-115J16.1	AA vs CA	3.2239	1.02338	1.01468	1.00857	0.313181	0.740499
RHD	AA vs CA	2.56052	1.02324	0.491836	2.08045	0.0374844	0.375699
RP11-320M16.1	AA vs CA	0.277714	1.02319	1.67499	0.610862	0.541291	NA
CTC-210G5.1	AA vs CA	0.378752	1.02317	1.75206	0.583981	0.559233	NA
AC116533.2	AA vs CA	0.385462	1.02225	1.09339	0.934937	0.349821	NA
RAB25	AA vs CA	42.0602	1.02218	0.356664	2.86594	0.00415769	0.172355
OXLD1	AA vs CA	11.0225	1.022	0.244779	4.1752	2.98e-05	0.00653935
LRRC61	AA vs CA	14.6654	1.02132	0.409006	2.49708	0.0125221	0.261261
CICP6	AA vs CA	0.428684	1.02126	0.773313	1.32062	0.186627	NA
AC024580.1	AA vs CA	0.287106	1.02125	1.44575	0.706382	0.47995	NA
NUP62CL	AA vs CA	1.34881	1.02125	0.66426	1.53742	0.124191	0.569899
BRINP1	AA vs CA	0.438056	1.02098	1.25381	0.814304	0.415471	NA
CXCL5	AA vs CA	2.52235	1.02086	0.86689	1.17761	0.238952	0.689006
RP11-78A19.4	AA vs CA	0.528524	1.02055	1.26549	0.806446	0.419986	NA
SOX10	AA vs CA	43.001	1.02001	0.567166	1.79843	0.0721087	0.472037
NRG3-AS1	AA vs CA	0.27443	1.01928	1.75911	0.57943	0.562299	NA
RP13-20L14.6	AA vs CA	0.467467	1.01914	0.952958	1.06945	0.284866	NA
KCNG2	AA vs CA	1.44454	1.01829	0.545282	1.86746	0.0618377	0.445686
EPHX4	AA vs CA	0.680662	1.01806	0.820511	1.24077	0.214692	NA
MIR451B	AA vs CA	0.168807	1.01718	2.96856	0.342652	0.731861	NA
AC005229.7	AA vs CA	0.166661	1.01718	2.96856	0.342652	0.731861	NA
RN7SL677P	AA vs CA	0.131904	1.01718	2.96856	0.342652	0.731861	NA
RNU6-410P	AA vs CA	0.164516	1.01718	2.96856	0.342652	0.731861	NA
RP11-408H20.2	AA vs CA	0.261471	1.01718	1.3004	0.782205	0.434094	NA
RP11-20I20.2	AA vs CA	2.08752	1.01699	0.913549	1.11323	0.265612	0.711535
INTS4L1	AA vs CA	0.591638	1.01689	0.814676	1.24821	0.211952	NA
RP11-667K14.4	AA vs CA	0.814126	1.01663	0.859608	1.18267	0.236941	0.686676
RP11-738B7.1	AA vs CA	0.223643	1.01637	1.99814	0.508658	0.610992	NA
RP11-431N15.2	AA vs CA	0.966262	1.01636	0.904609	1.12354	0.261208	0.707108
RP11-239L20.3	AA vs CA	2.57632	1.01618	0.471935	2.15323	0.0313009	0.357552
RP11-838N2.5	AA vs CA	0.342561	1.01601	1.3687	0.742316	0.457896	NA
CLPS	AA vs CA	5.6015	1.01386	0.81909	1.23779	0.215793	0.668474
RN7SL765P	AA vs CA	0.924322	1.0136	1.05532	0.96047	0.336819	0.755038
CTD-3193O13.1	AA vs CA	0.801649	1.01335	1.08262	0.936009	0.349269	0.76197
KRT6B	AA vs CA	15.3082	1.01328	0.578963	1.75017	0.0800897	0.489868
CTB-35F21.2	AA vs CA	0.294182	1.01307	1.67891	0.603408	0.546237	NA
PGAM5	AA vs CA	23.5558	1.01292	0.310463	3.26261	0.0011039	0.0862768
RP11-977G19.12	AA vs CA	4.10907	1.01243	0.509115	1.98861	0.0467439	0.410355
RP11-169K16.6	AA vs CA	2.08027	1.01153	0.432425	2.33921	0.0193244	0.298077
RN7SL243P	AA vs CA	2.11712	1.01088	0.614969	1.6438	0.100218	0.528817
IGKV2-29	AA vs CA	3.04433	1.01088	1.11574	0.906017	0.364927	0.771678
SYNGR3	AA vs CA	0.632976	1.01058	1.65034	0.612343	0.540311	NA
EFNA5	AA vs CA	20.4211	1.01056	0.376386	2.68491	0.00725489	0.212964
ITPKB-IT1	AA vs CA	3.0008	1.01021	0.448358	2.25314	0.0242505	0.325946
AL359697.1	AA vs CA	1.33128	1.01001	0.90672	1.11391	0.265317	0.71098
CYP27B1	AA vs CA	1.93567	1.0098	0.780595	1.29362	0.195795	0.651173
DDX54	AA vs CA	23.8261	1.00952	0.365319	2.76338	0.00572055	0.192473
RP11-124N14.3	AA vs CA	8.23225	1.00944	0.475537	2.12273	0.0337767	0.365121
MIR621	AA vs CA	6.79444	1.00901	0.520939	1.93691	0.0527565	0.424123
ZNHIT2	AA vs CA	4.44063	1.00882	0.391561	2.57641	0.00998315	0.239021
MIR137HG	AA vs CA	0.709742	1.0088	1.63744	0.616084	0.537839	NA
RNU6-1297P	AA vs CA	2.36594	1.00857	0.64367	1.5669	0.117137	0.562305
RP11-2G1.2	AA vs CA	0.670401	1.00849	2.23093	0.45205	0.651233	NA
RP1-317E23.7	AA vs CA	0.244476	1.00832	1.47899	0.681761	0.49539	NA
C19orf71	AA vs CA	11.5461	1.0083	0.513453	1.96376	0.0495576	0.417581
DOHH	AA vs CA	5.14388	1.00829	0.425066	2.37209	0.0176879	0.290549
C7orf61	AA vs CA	0.40287	1.00825	1.02257	0.985996	0.324135	NA
LRRTM3	AA vs CA	0.391495	1.00808	1.38671	0.726962	0.467249	NA
RPS10	AA vs CA	215.484	1.00802	0.206595	4.87919	1.07e-06	0.000396093
HSP90AB1	AA vs CA	352.277	1.00766	0.290591	3.46762	0.000525081	0.0593825
OR52D1	AA vs CA	0.343323	1.0073	1.3357	0.754132	0.45077	NA
FRMPD1	AA vs CA	0.36692	1.00684	1.78114	0.56528	0.571884	NA
RP11-21G20.1	AA vs CA	0.220918	1.00683	2.00344	0.50255	0.61528	NA
LINC01023	AA vs CA	0.875253	1.0064	0.974385	1.03286	0.301671	0.732552
AP000251.3	AA vs CA	1.26207	1.00602	0.703259	1.43051	0.15257	0.60704
POLR3A	AA vs CA	11.528	1.00592	0.345377	2.91253	0.00358509	0.159504
HIST2H3PS2	AA vs CA	4.24247	1.00589	0.677411	1.48491	0.137569	0.586171
MAPK15	AA vs CA	15.2764	1.00561	0.471612	2.13228	0.0329839	0.362935
OR52B6	AA vs CA	1.05909	1.00536	0.758512	1.32544	0.185026	0.640442
RNU6-1042P	AA vs CA	5.12537	1.00516	0.861655	1.16654	0.243395	0.69358
MIR3177	AA vs CA	2.73362	1.00457	0.609788	1.64741	0.0994745	0.527828
ANKRD34B	AA vs CA	0.263224	1.00373	2.02537	0.495579	0.620191	NA
NINJ2	AA vs CA	2.89769	1.00365	0.516333	1.94381	0.0519181	0.423384
FTCD	AA vs CA	1.06378	1.00354	0.932614	1.07605	0.281906	0.721982
PBLD	AA vs CA	4.64412	1.00302	0.32731	3.06443	0.00218087	0.131133
DEPDC4	AA vs CA	0.521705	1.00301	0.858557	1.16826	0.242704	NA
ANKRD20A18P	AA vs CA	1.05282	1.00294	0.853319	1.17534	0.239858	0.690051
RP11-160E2.19	AA vs CA	0.62838	1.00274	0.752395	1.33273	0.182619	NA
HIST1H2AH	AA vs CA	37.2029	1.00261	0.26744	3.74894	0.000177583	0.0274092
RP11-415J8.5	AA vs CA	2.08602	1.00257	0.532619	1.88234	0.0597904	0.442369
RP11-571M6.15	AA vs CA	0.371663	1.00218	1.55763	0.643402	0.519963	NA
FAM167B	AA vs CA	2.8518	1.00192	0.541148	1.85146	0.0641031	0.45161
PXMP2	AA vs CA	9.16739	1.00147	0.304524	3.28863	0.00100677	0.0823576
AC137590.1	AA vs CA	7.56668	1.00136	0.513017	1.9519	0.0509498	0.420855
RP11-728K20.1	AA vs CA	1.84621	1.0013	0.679545	1.47349	0.140619	0.590711
RP3-402G11.27	AA vs CA	6.35566	1.00102	0.348666	2.871	0.00409174	0.171065
RC3H1-IT1	AA vs CA	11.4319	1.00032	0.35819	2.7927	0.00522702	0.188584
MYB	AA vs CA	6.84939	0.99956	0.597171	1.67382	0.0941651	0.516058
ITIH6	AA vs CA	0.144717	0.998767	2.41072	0.414302	0.678653	NA
RP11-290L1.6	AA vs CA	1.08182	0.99774	1.20589	0.827393	0.408015	0.7945
HNRNPCP7	AA vs CA	3.09228	0.997645	0.515159	1.93658	0.0527973	0.424123
FGFBP3	AA vs CA	0.966538	0.997164	1.17553	0.848267	0.396289	0.78856
FAM24B	AA vs CA	2.4643	0.996917	0.606969	1.64245	0.100497	0.529587
ENDOG	AA vs CA	1.94338	0.996738	0.511453	1.94884	0.0513151	0.423018
RPS24	AA vs CA	598.937	0.996694	0.312394	3.19051	0.00142023	0.101358
S100A1	AA vs CA	43.456	0.99659	0.691167	1.44189	0.149332	0.602987
RP11-804A23.2	AA vs CA	0.327637	0.996425	1.5662	0.636206	0.524642	NA
AL713999.1	AA vs CA	1.18884	0.994251	0.836901	1.18802	0.234827	0.68425
PFN1P2	AA vs CA	6.43828	0.994226	0.421675	2.3578	0.0183835	0.29364
APCDD1L-AS1	AA vs CA	3.62105	0.993645	0.741605	1.33986	0.180292	0.635714
RP11-176D17.3	AA vs CA	3.52357	0.993575	0.595662	1.66802	0.0953124	0.518979
RP11-269F19.2	AA vs CA	1.23404	0.993446	0.62956	1.578	0.114565	0.556598
HPN	AA vs CA	6.84824	0.992459	0.825043	1.20292	0.229008	0.679083
CELSR2	AA vs CA	16.0352	0.991476	0.2448	4.05015	5.12e-05	0.0104678
GNE	AA vs CA	11.9396	0.99142	0.352446	2.81297	0.00490868	0.182798
IPO9-AS1	AA vs CA	0.758279	0.991112	0.792837	1.25008	0.211269	0.663353
RNU4-85P	AA vs CA	0.226499	0.990737	1.72482	0.574402	0.565696	NA
MIR3911	AA vs CA	1.46135	0.990472	0.74355	1.33209	0.182832	0.638146
IGKV2-30	AA vs CA	7.1135	0.990302	0.809995	1.2226	0.22148	0.672763
SLC39A8	AA vs CA	11.673	0.990281	0.343159	2.88578	0.00390442	0.166213
LINC01003	AA vs CA	2.6858	0.990172	0.476805	2.07668	0.0378311	0.376467
RN7SL485P	AA vs CA	0.668862	0.989859	1.04912	0.943513	0.345418	NA
RN7SL204P	AA vs CA	2.49007	0.989379	0.804935	1.22914	0.219019	0.671264
C1QL3	AA vs CA	1.52937	0.989346	0.6135	1.61262	0.106826	0.544215
AC139100.3	AA vs CA	0.934186	0.98895	0.669371	1.47743	0.13956	0.5887
FBXL15	AA vs CA	2.24845	0.988933	0.469181	2.10778	0.0350497	0.369517
RP11-175B9.2	AA vs CA	3.55351	0.988765	0.444271	2.22559	0.0260416	0.33321
RP11-285G1.2	AA vs CA	0.257528	0.988198	1.68393	0.58684	0.557311	NA
TFAP2A-AS1	AA vs CA	5.5202	0.987852	0.431041	2.29178	0.0219182	0.312384
CTD-2186M15.3	AA vs CA	2.34709	0.987727	0.50134	1.97018	0.0488181	0.416365
OR2AO1P	AA vs CA	0.565918	0.987432	0.98582	1.00163	0.31652	NA
AC009831.1	AA vs CA	0.357174	0.987091	1.37139	0.719774	0.471664	NA
TOR4A	AA vs CA	3.37697	0.986813	0.47499	2.07755	0.0377513	0.376259
RP11-884K10.6	AA vs CA	2.03206	0.986743	0.793294	1.24386	0.213553	0.666259
AC007436.1	AA vs CA	0.361569	0.986394	1.99003	0.495667	0.620129	NA
AC032027.1	AA vs CA	0.671555	0.986052	1.14824	0.858749	0.390479	NA
C6orf183	AA vs CA	0.494219	0.985835	1.39561	0.706382	0.479951	NA
RP11-28F1.2	AA vs CA	5.15612	0.985725	0.500391	1.96991	0.0488489	0.416365
ADCY1	AA vs CA	1.34304	0.985205	0.71395	1.37994	0.167606	0.62306
MOXD1	AA vs CA	5.68287	0.985011	0.645652	1.52561	0.127108	0.571077
WDR66	AA vs CA	2.36297	0.984227	0.439632	2.23875	0.0251719	0.330907
RN7SKP160	AA vs CA	1.07741	0.983988	0.764983	1.28629	0.198343	0.653597
RP11-630H24.3	AA vs CA	0.37632	0.983756	1.45834	0.674571	0.499948	NA
RP11-504P24.3	AA vs CA	5.49795	0.983162	0.694016	1.41663	0.156592	0.61024
CTD-2384B9.1	AA vs CA	0.596016	0.982737	0.714982	1.37449	0.169289	NA
PRDM13	AA vs CA	0.125579	0.982628	2.96867	0.330999	0.740645	NA
CD3EAP	AA vs CA	5.77031	0.982491	0.416303	2.36004	0.018273	0.29364
RNU6-2	AA vs CA	19.624	0.982373	0.55005	1.78597	0.074104	0.475651
PDE9A	AA vs CA	8.66579	0.981965	0.506608	1.93832	0.0525847	0.424082
AC002075.3	AA vs CA	0.580207	0.9818	1.96975	0.498438	0.618176	NA
SLC6A12	AA vs CA	0.216463	0.981514	2.03571	0.482148	0.629701	NA
AC132217.4	AA vs CA	0.373573	0.980084	1.56386	0.626708	0.530851	NA
OR52H2P	AA vs CA	0.867868	0.980063	0.934549	1.0487	0.294316	0.727981
HIST1H1D	AA vs CA	55.0349	0.979782	0.315562	3.10488	0.00190357	0.120401
AC092964.1	AA vs CA	7.75356	0.979379	0.449333	2.17963	0.0292851	0.348506
AL157392.1	AA vs CA	1.8306	0.979317	0.671664	1.45805	0.144828	0.595613
POLE4	AA vs CA	15.4184	0.978485	0.364397	2.68522	0.00724822	0.212964
NAT8L	AA vs CA	2.96261	0.977725	0.791316	1.23557	0.216619	0.669752
HIST1H4D	AA vs CA	43.648	0.977653	0.33243	2.94093	0.00327225	0.153027
RP1-90L14.1	AA vs CA	0.381163	0.97743	1.99534	0.489857	0.624235	NA
MGAT3	AA vs CA	4.38518	0.976346	0.727197	1.34262	0.179397	0.6352
LINC00634	AA vs CA	1.75429	0.976303	0.809516	1.20603	0.227805	0.677981
DCSTAMP	AA vs CA	0.265433	0.976102	1.72097	0.567182	0.570591	NA
AMD1P1	AA vs CA	0.211547	0.975966	1.51479	0.644292	0.519386	NA
RP11-1C8.4	AA vs CA	1.01281	0.975835	1.41891	0.687734	0.49162	0.840563
HIST1H2BJ	AA vs CA	41.4497	0.975565	0.282488	3.45348	0.000553406	0.060902
DPM3	AA vs CA	12.5063	0.974704	0.262398	3.7146	0.000203524	0.0302708
RP11-497H16.4	AA vs CA	4.33144	0.974155	0.351433	2.77195	0.00557214	0.192033
YBX2	AA vs CA	3.82191	0.973512	0.518052	1.87918	0.0602202	0.442422
CSPG5	AA vs CA	0.26951	0.973442	1.51405	0.642938	0.520264	NA
RP11-483H20.4	AA vs CA	1.05486	0.973024	0.788309	1.23432	0.217085	0.669996
AL360007.1	AA vs CA	0.275935	0.973022	1.96255	0.495796	0.620039	NA
RP11-411B10.8	AA vs CA	0.661299	0.973008	1.12288	0.866532	0.386199	NA
SLC2A6	AA vs CA	2.94903	0.971995	0.595932	1.63105	0.10288	0.535236
RP11-394I13.3	AA vs CA	0.586597	0.971964	1.06688	0.91103	0.362279	NA
CBX2	AA vs CA	9.81997	0.971957	0.354911	2.73859	0.00617034	0.200831
GOLGA2P7	AA vs CA	17.8093	0.971942	0.34241	2.83853	0.00453221	0.177624
ATP6V0E2	AA vs CA	13.9775	0.971436	0.350917	2.76828	0.00563536	0.192033
CTB-171A8.1	AA vs CA	1.10321	0.971155	1.33492	0.727502	0.466918	0.826563
AC005754.8	AA vs CA	1.54371	0.970675	0.751183	1.2922	0.196289	0.652199
RP11-157L3.4	AA vs CA	1.30957	0.970406	0.709921	1.36692	0.17165	0.627882
CENPW	AA vs CA	10.9304	0.970027	0.432047	2.24519	0.0247561	0.329826
RP11-612B6.1	AA vs CA	0.666501	0.969979	2.26366	0.428499	0.668288	NA
RP1-20C7.6	AA vs CA	2.28227	0.969877	0.512211	1.89351	0.0582901	0.438422
C22orf15	AA vs CA	0.58318	0.969655	1.21977	0.794949	0.426643	NA
RP1-89D4.1	AA vs CA	0.329963	0.969519	2.6895	0.360483	0.718486	NA
LRG1	AA vs CA	1.29029	0.969368	1.45415	0.666623	0.505013	0.846744
RELB	AA vs CA	24.486	0.968943	0.393936	2.45965	0.0139074	0.265611
AC007131.2	AA vs CA	0.388408	0.968506	1.72853	0.560307	0.57527	NA
CCDC68	AA vs CA	0.363114	0.967844	1.35519	0.714176	0.475118	NA
SRPK3	AA vs CA	1.64247	0.967824	1.13272	0.854426	0.392869	0.786154
ORC1	AA vs CA	2.66356	0.967786	0.380702	2.54211	0.0110186	0.249683
LA16c-349E10.1	AA vs CA	0.589884	0.966856	1.15498	0.837118	0.402526	NA
AP000350.4	AA vs CA	4.32163	0.966709	0.408302	2.36763	0.0179024	0.291729
YTHDF3-AS1	AA vs CA	0.547602	0.966572	0.787013	1.22815	0.21939	NA
COX5BP7	AA vs CA	0.354293	0.966554	1.70209	0.567864	0.570128	NA
RP11-603B24.1	AA vs CA	1.14286	0.966514	0.872055	1.10832	0.267725	0.713312
IGFBPL1	AA vs CA	0.800895	0.965537	1.52689	0.632354	0.527155	0.856693
JSRP1	AA vs CA	0.562683	0.965502	0.867102	1.11348	0.265502	NA
RP11-285A1.1	AA vs CA	0.566319	0.964945	1.52411	0.633119	0.526656	NA
DLX6	AA vs CA	0.643885	0.963829	1.11175	0.86695	0.38597	NA
MIR4473	AA vs CA	1.83745	0.963706	0.719985	1.33851	0.180731	0.635714
PGS1	AA vs CA	36.4506	0.963667	0.282768	3.40798	0.000654468	0.0660959
MIR221	AA vs CA	0.716978	0.963367	1.36474	0.7059	0.480251	NA
OR55B1P	AA vs CA	0.276569	0.962372	1.70031	0.565997	0.571396	NA
RP11-55K22.2	AA vs CA	1.93148	0.962212	0.575685	1.67142	0.0946385	0.517089
AP001627.1	AA vs CA	0.425636	0.960671	0.860255	1.11673	0.26411	NA
CRLF1	AA vs CA	9.2795	0.960316	0.483916	1.98447	0.0472038	0.41152
EPPK1	AA vs CA	27.1142	0.959302	0.418869	2.29022	0.0220084	0.313106
SYNE4	AA vs CA	4.74884	0.959037	0.548749	1.74768	0.0805196	0.490209
RN7SL312P	AA vs CA	1.49844	0.958691	0.911451	1.05183	0.292878	0.727703
AP003068.9	AA vs CA	0.450113	0.958414	1.26462	0.757869	0.448529	NA
FAM72C	AA vs CA	1.53552	0.958268	0.622438	1.53954	0.123672	0.569274
A4GALT	AA vs CA	12.3336	0.957431	0.501923	1.90753	0.0564525	0.435373
AC140061.5	AA vs CA	0.926801	0.957241	0.986071	0.970763	0.331666	0.751979
MTND1P3	AA vs CA	0.440333	0.957143	1.12024	0.854405	0.392881	NA
AC131011.1	AA vs CA	0.32293	0.956688	2.29642	0.4166	0.676971	NA
C10orf35	AA vs CA	3.7854	0.956379	0.36165	2.64449	0.00818141	0.219912
RNU6-1165P	AA vs CA	1.53796	0.956005	0.602856	1.58579	0.112786	0.553162
PCDHB2	AA vs CA	2.77131	0.955241	0.531423	1.79752	0.0722539	0.472219
FKSG62	AA vs CA	2.2261	0.95499	0.632601	1.50962	0.131139	0.578102
RP11-303G3.9	AA vs CA	1.05884	0.954801	0.83017	1.15013	0.250091	0.699462
RP11-661A12.12	AA vs CA	1.00931	0.954278	0.818134	1.16641	0.243449	0.69358
AC147651.5	AA vs CA	1.35366	0.954076	0.564029	1.69154	0.0907339	0.511943
CADM4	AA vs CA	9.27749	0.953976	0.327955	2.90887	0.0036274	0.159821
MGAM	AA vs CA	0.447508	0.953972	1.13879	0.837708	0.402195	NA
RNY4	AA vs CA	28.525	0.953033	0.456778	2.08642	0.0369403	0.374299
HIST3H2A	AA vs CA	9.35014	0.952535	0.443835	2.14615	0.0318612	0.358853
PPAP2C	AA vs CA	47.7941	0.952513	0.270757	3.51796	0.000434882	0.0523158
HMGN2P9	AA vs CA	0.289704	0.952428	1.51305	0.629473	0.529039	NA
AL135901.1	AA vs CA	1.36889	0.95217	0.766725	1.24187	0.214286	0.667105
AC004000.1	AA vs CA	3.23827	0.952032	0.652645	1.45873	0.14464	0.595019
RPS19	AA vs CA	168.037	0.952022	0.336982	2.82514	0.004726	0.180937
EMBP1	AA vs CA	0.780963	0.951882	0.768423	1.23875	0.215439	0.668474
ATP6V0CP2	AA vs CA	0.787148	0.951626	1.37309	0.693054	0.488276	0.838455
MIR4751	AA vs CA	0.515851	0.951578	1.51986	0.626095	0.531253	NA
RNU6-1198P	AA vs CA	1.2909	0.951345	0.778611	1.22185	0.221765	0.673024
SPIRE2	AA vs CA	14.74	0.951237	0.363561	2.61644	0.00888515	0.227686
AL162458.1	AA vs CA	0.304532	0.951138	1.08911	0.873317	0.38249	NA
CREB3L4	AA vs CA	19.5283	0.950809	0.319448	2.97641	0.00291645	0.148269
PCBD1	AA vs CA	21.5616	0.950769	0.264283	3.59754	0.000321246	0.0428462
HIST1H2BG	AA vs CA	81.6168	0.950691	0.258178	3.68231	0.000231133	0.0335635
FAM83H	AA vs CA	21.6053	0.95015	0.336133	2.82671	0.0047029	0.180617
MIR4725	AA vs CA	2.85983	0.949855	0.655586	1.44886	0.147375	0.599459
HIST1H4E	AA vs CA	24.9652	0.949401	0.267141	3.55393	0.000379516	0.0475189
PEX11G	AA vs CA	1.95642	0.949125	0.727171	1.30523	0.191815	0.648154
CCDC144NL	AA vs CA	0.260908	0.948748	2.31485	0.409853	0.681914	NA
RPL13AP6	AA vs CA	3.54789	0.948223	0.407007	2.32974	0.0198197	0.301734
FBXL6	AA vs CA	11.104	0.947839	0.367985	2.57575	0.0100023	0.239025
AP000344.4	AA vs CA	0.73633	0.947623	0.982574	0.964429	0.334831	NA
HEY2	AA vs CA	4.2018	0.946926	0.681037	1.39042	0.164402	0.618956
RP11-46A10.8	AA vs CA	8.97375	0.94692	0.494459	1.91506	0.0554845	0.43226
STK24-AS1	AA vs CA	1.14966	0.94665	1.06392	0.889775	0.373587	0.776176
CTD-2526A2.2	AA vs CA	1.08101	0.946618	1.18294	0.800225	0.42358	0.803373
CTD-2270L9.4	AA vs CA	2.0045	0.946564	0.547564	1.72868	0.083866	0.496803
GPR64	AA vs CA	4.0509	0.946451	0.829786	1.1406	0.254038	0.703071
B4GALT3	AA vs CA	33.6355	0.946254	0.248601	3.80631	0.000141054	0.0230773
RP11-460N11.3	AA vs CA	0.993404	0.946154	0.904091	1.04652	0.295319	0.728476
PAX8	AA vs CA	4.36205	0.945739	0.770712	1.2271	0.219786	0.671869
LINC00842	AA vs CA	3.37141	0.944696	0.712338	1.32619	0.184777	0.639897
RN7SKP125	AA vs CA	0.484352	0.944247	1.92268	0.491109	0.623349	NA
SNORD58B	AA vs CA	12.4672	0.942153	1.14861	0.820257	0.41207	0.796393
RP11-428K3.1	AA vs CA	0.54325	0.941832	1.24632	0.755687	0.449837	NA
SELM	AA vs CA	36.5842	0.941658	0.436231	2.15862	0.0308794	0.356047
RP11-501C14.9	AA vs CA	0.508827	0.941454	1.00344	0.938227	0.348128	NA
ASAH2B	AA vs CA	2.13994	0.941274	0.455088	2.06834	0.0386085	0.379908
RP11-803B1.3	AA vs CA	2.11922	0.941262	0.844269	1.11488	0.264901	0.710827
HIST1H2BO	AA vs CA	27.7713	0.941221	0.317847	2.96124	0.00306407	0.151373
RP11-381O7.3	AA vs CA	1.42579	0.940774	0.73147	1.28614	0.198394	0.653597
IGHV3OR16-13	AA vs CA	0.660217	0.94032	1.55688	0.603977	0.545859	NA
RP11-688I9.2	AA vs CA	0.222398	0.940316	2.31727	0.405786	0.6849	NA
RP11-432B6.3	AA vs CA	0.270116	0.940117	1.51151	0.62197	0.533962	NA
RSPO3	AA vs CA	2.47337	0.940116	0.850675	1.10514	0.269098	0.714557
MIR4747	AA vs CA	0.533304	0.940011	1.17506	0.799968	0.423729	NA
CCDC166	AA vs CA	0.298926	0.939009	1.30142	0.721528	0.470585	NA
RP11-114H24.2	AA vs CA	0.255055	0.938545	1.76148	0.532816	0.594161	NA
TMEM86B	AA vs CA	7.819	0.938271	0.415929	2.25585	0.0240803	0.324934
FAM222A	AA vs CA	3.09491	0.937709	0.629281	1.49013	0.136191	0.585038
KB-1517D11.4	AA vs CA	0.465474	0.937024	1.0519	0.890794	0.373039	NA
POLR2J2	AA vs CA	26.724	0.936978	0.310502	3.01762	0.00254766	0.143182
RP11-30L15.6	AA vs CA	0.904465	0.936145	0.709108	1.32017	0.186777	0.643055
IBA57	AA vs CA	7.72089	0.935706	0.358327	2.61132	0.00901943	0.229612
CYTH2	AA vs CA	43.342	0.935584	0.32728	2.85867	0.00425423	0.175173
AC129778.2	AA vs CA	0.25899	0.935312	2.31801	0.403499	0.686582	NA
RP11-654A16.1	AA vs CA	2.52466	0.934552	0.744557	1.25518	0.209414	0.662587
AC114730.11	AA vs CA	1.73703	0.934241	0.558404	1.67306	0.0943163	0.516425
CKB	AA vs CA	16.2897	0.934104	0.548209	1.70392	0.088396	0.504939
AC007386.3	AA vs CA	0.799615	0.933883	0.685681	1.36198	0.173204	0.629812
SLC12A2	AA vs CA	29.6247	0.933616	0.352517	2.64843	0.00808669	0.219613
CTD-2561J22.5	AA vs CA	4.7988	0.933579	0.476651	1.95862	0.0501571	0.418955
NPR3	AA vs CA	3.94917	0.933557	0.741674	1.25872	0.208133	0.661221
RN7SL279P	AA vs CA	1.91249	0.933404	0.604318	1.54456	0.122453	0.568721
RN7SL716P	AA vs CA	0.65565	0.93337	0.944652	0.988056	0.323125	NA
SOX5	AA vs CA	3.1223	0.933162	0.946365	0.986049	0.324109	0.746662
CTD-3193O13.9	AA vs CA	3.15309	0.932608	0.472313	1.97456	0.0483186	0.414895
DHX40P1	AA vs CA	1.70949	0.932467	0.51752	1.8018	0.0715768	0.471073
TAS2R64P	AA vs CA	1.9386	0.932465	0.603406	1.54534	0.122265	0.5686
CCDC113	AA vs CA	1.38894	0.932385	0.519759	1.79388	0.0728324	0.473353
ADAMTS9	AA vs CA	18.2304	0.932247	0.463845	2.00982	0.0444498	0.40208
CTD-2015H6.2	AA vs CA	0.389849	0.932221	1.23437	0.755219	0.450117	NA
FAM84A	AA vs CA	7.46688	0.932184	0.532054	1.75205	0.0797654	0.489301
RP11-313P13.4	AA vs CA	2.28093	0.932043	0.405914	2.29616	0.021667	0.312304
CLPSL1	AA vs CA	10.9663	0.931636	0.590118	1.57873	0.114399	0.556373
RN7SL506P	AA vs CA	1.62414	0.931203	0.923835	1.00798	0.313466	0.740544
PLCL2-AS1	AA vs CA	0.255692	0.931039	1.19563	0.778702	0.436155	NA
ROPN1	AA vs CA	6.13502	0.931035	0.670529	1.38851	0.164983	0.619958
CCHCR1	AA vs CA	3.10449	0.9309	0.385468	2.41499	0.0157357	0.278622
RP11-764E7.1	AA vs CA	0.508915	0.930625	1.15604	0.805015	0.420811	NA
RNU6-877P	AA vs CA	3.83141	0.930145	0.543042	1.71284	0.0867419	0.501587
RNU6-1202P	AA vs CA	0.421536	0.929875	1.2714	0.731377	0.464549	NA
KIRREL3	AA vs CA	2.74333	0.929379	0.719671	1.29139	0.196567	0.652372
RND1	AA vs CA	1.65111	0.929137	0.86473	1.07448	0.282606	0.722593
ZWINT	AA vs CA	9.20858	0.92908	0.332585	2.79351	0.00521389	0.188445
RP11-448G4.4	AA vs CA	3.99536	0.929033	0.54032	1.71941	0.0855389	0.499693
CCDC114	AA vs CA	0.803068	0.929022	1.52562	0.608946	0.54256	0.863419
MYZAP	AA vs CA	0.264669	0.928545	1.70516	0.544549	0.586063	NA
RNU6-143P	AA vs CA	4.67879	0.928439	0.86593	1.07219	0.283636	0.7227
SDK2	AA vs CA	1.2388	0.928429	1.19409	0.777519	0.436852	0.809563
GUSBP2	AA vs CA	10.1573	0.927878	0.281484	3.29638	0.000979393	0.0814206
RN7SL407P	AA vs CA	7.62337	0.927193	0.668246	1.3875	0.165289	0.620521
RN7SL158P	AA vs CA	0.369261	0.926917	1.89997	0.487859	0.62565	NA
HFE	AA vs CA	4.11756	0.926628	0.394064	2.35146	0.0186997	0.294161
AC004057.1	AA vs CA	44.1436	0.926613	0.276665	3.34922	0.000810385	0.0742327
AC114969.1	AA vs CA	0.662827	0.926464	1.00599	0.920949	0.357077	NA
EFHC2	AA vs CA	0.771088	0.925769	1.36146	0.679984	0.496514	0.84307
QRSL1P1	AA vs CA	0.37927	0.925629	1.6738	0.553009	0.580257	NA
CCR10	AA vs CA	0.447898	0.925617	1.22484	0.755701	0.449828	NA
FBXL19-AS1	AA vs CA	3.83161	0.925553	0.4456	2.07709	0.037793	0.376259
RP11-384O8.1	AA vs CA	0.484811	0.925152	1.14191	0.810179	0.417837	NA
EEF1E1	AA vs CA	10.5502	0.925084	0.498717	1.85493	0.0636066	0.450106
PAX6	AA vs CA	1.49134	0.924958	0.865544	1.06864	0.28523	0.723715
MIR4740	AA vs CA	0.858875	0.924897	1.02194	0.905039	0.365445	0.771872
RP11-572M11.4	AA vs CA	0.543699	0.924684	0.919887	1.00522	0.314793	NA
NEU1	AA vs CA	0.990146	0.924307	0.569266	1.62368	0.104444	0.539171
CTC-336P14.1	AA vs CA	2.51027	0.924252	0.630599	1.46567	0.142737	0.592963
RP5-1087E8.2	AA vs CA	4.4626	0.923969	0.632952	1.45978	0.144351	0.594982
KIF11	AA vs CA	10.7872	0.923954	0.318122	2.9044	0.00367961	0.161253
MIR1306	AA vs CA	0.579517	0.923754	1.03587	0.891764	0.372519	NA
AL109806.1	AA vs CA	0.559729	0.923749	1.239	0.745559	0.455934	NA
RP4-710M3.2	AA vs CA	0.457136	0.923527	1.56099	0.591627	0.5541	NA
PHLPP1	AA vs CA	14.5771	0.922709	0.332393	2.77596	0.00550391	0.192033
RP11-308N19.1	AA vs CA	0.261433	0.922423	2.74772	0.335704	0.737094	NA
RP11-222A11.1	AA vs CA	23.54	0.922068	0.509576	1.80948	0.0703762	0.466658
NETO2	AA vs CA	4.79977	0.921941	0.40779	2.26082	0.0237702	0.323813
C21orf67	AA vs CA	6.46801	0.921832	0.471303	1.95592	0.0504745	0.418955
MIR4316	AA vs CA	1.94345	0.920201	0.766995	1.19975	0.230237	0.679807
PPFIA3	AA vs CA	9.27642	0.919978	0.425858	2.16029	0.0307499	0.356047
RP11-546M4.1	AA vs CA	1.15279	0.919537	1.15403	0.796808	0.425562	0.804619
AC091038.1	AA vs CA	2.17422	0.919499	0.727496	1.26392	0.206257	0.660201
SMIM1	AA vs CA	0.974782	0.919288	0.921192	0.997933	0.318312	0.742415
RP1-186E20.1	AA vs CA	0.677694	0.91897	2.27996	0.403065	0.686901	NA
WDR96	AA vs CA	0.416618	0.918766	1.16704	0.78726	0.43113	NA
PTPN20A	AA vs CA	1.88923	0.918666	0.731741	1.25545	0.209315	0.662494
B3GNTL1	AA vs CA	11.4996	0.918248	0.38834	2.36455	0.0180522	0.292615
RP5-1104E15.6	AA vs CA	0.708066	0.917967	1.20784	0.760005	0.447252	NA
RN7SL176P	AA vs CA	0.672625	0.917874	1.98138	0.463251	0.643185	NA
RP11-216P16.2	AA vs CA	0.662169	0.91738	1.1827	0.775665	0.437947	NA
BLID	AA vs CA	1.49035	0.917356	0.919078	0.998126	0.318218	0.742338
CDC20	AA vs CA	23.5259	0.917216	0.36895	2.48602	0.0129181	0.261309
NMD3P1	AA vs CA	0.80341	0.916667	0.895818	1.02327	0.306178	0.735793
RN7SL451P	AA vs CA	0.435734	0.916647	1.61229	0.568538	0.56967	NA
C15ORF37_	AA vs CA	3.79089	0.916645	0.55416	1.65412	0.0981038	0.525325
SNX2P2	AA vs CA	0.811748	0.916452	1.04691	0.875388	0.381363	0.780338
FBLN2	AA vs CA	37.6087	0.916404	0.479456	1.91134	0.0559607	0.433091
CTD-2319I12.1	AA vs CA	6.81675	0.916358	0.729177	1.2567	0.208862	0.662494
RUNDC3B	AA vs CA	0.515371	0.915871	0.864705	1.05917	0.289522	NA
NCAPH2	AA vs CA	24.3888	0.915309	0.326241	2.80562	0.00502197	0.185188
NOC4L	AA vs CA	5.67605	0.914445	0.412178	2.21856	0.0265164	0.335086
HSD3BP4	AA vs CA	0.685116	0.914101	1.0194	0.896701	0.369879	NA
LRWD1	AA vs CA	8.30951	0.914032	0.314013	2.91081	0.00360496	0.159807
IGHV3-20	AA vs CA	1.14479	0.913701	1.15983	0.787789	0.43082	0.806733
C5orf55	AA vs CA	1.90936	0.912906	0.558828	1.63361	0.102341	0.53417
KB-1047C11.2	AA vs CA	0.323826	0.912406	1.32455	0.688841	0.490923	NA
AC013737.1	AA vs CA	2.0387	0.912406	0.741378	1.23069	0.218439	0.671126
ZSCAN12P1	AA vs CA	1.86456	0.912282	0.565032	1.61457	0.106404	0.543223
SLC5A1	AA vs CA	2.38513	0.912201	0.894134	1.02021	0.30763	0.736635
IGKJ3	AA vs CA	3.03408	0.912084	0.653721	1.39522	0.162949	0.617048
RP11-295G20.2	AA vs CA	5.63446	0.911859	0.380113	2.39892	0.0164436	0.282929
LINC00092	AA vs CA	0.299298	0.9118	1.94601	0.468549	0.639392	NA
RP11-439A17.7	AA vs CA	3.36229	0.91165	0.392916	2.32022	0.0203292	0.304951
CACNA1C-AS1	AA vs CA	0.959278	0.911575	0.969082	0.940659	0.34688	0.761479
AC012494.1	AA vs CA	0.381387	0.911126	2.01369	0.452465	0.650934	NA
RP11-365F18.3	AA vs CA	0.324323	0.910928	1.18602	0.768053	0.442456	NA
TMEM39B	AA vs CA	9.20863	0.910813	0.314455	2.89648	0.00377373	0.163624
RP11-309L24.4	AA vs CA	1.13881	0.910103	0.959284	0.948732	0.342757	0.758637
RN7SL562P	AA vs CA	0.478886	0.909897	1.5803	0.575775	0.564767	NA
RP11-107N15.1	AA vs CA	2.50794	0.90985	0.708289	1.28458	0.198941	0.653597
RN7SL805P	AA vs CA	3.81346	0.909755	0.477915	1.90359	0.0569632	0.436179
MMP9	AA vs CA	48.3626	0.909739	0.676077	1.34561	0.178427	0.633594
H2AFY2	AA vs CA	7.20157	0.909439	0.501615	1.81302	0.0698286	0.466082
FZD7	AA vs CA	27.9904	0.908756	0.345171	2.63277	0.00846917	0.221816
MIR4749	AA vs CA	0.526771	0.908621	1.19983	0.757289	0.448877	NA
RP11-546M21.6	AA vs CA	0.341293	0.908465	1.00688	0.902258	0.36692	NA
HMGB1P19	AA vs CA	0.40953	0.908036	1.71841	0.528415	0.597211	NA
RNU6-96P	AA vs CA	2.17755	0.907225	0.611395	1.48386	0.137846	0.586186
FTH1P25	AA vs CA	2.03575	0.906941	0.587055	1.5449	0.122371	0.568649
PCDHGB1	AA vs CA	3.45182	0.906925	0.52462	1.72873	0.0838579	0.496803
RP11-747H12.6	AA vs CA	1.3082	0.906461	0.833358	1.08772	0.276718	0.718772
AC022007.5	AA vs CA	4.80783	0.906395	0.428407	2.11573	0.0343675	0.36718
SLC25A10	AA vs CA	10.1318	0.905616	0.325128	2.78541	0.00534602	0.19002
RP11-323D18.5	AA vs CA	1.5218	0.905616	0.734675	1.23267	0.217697	0.670194
CYP2D8P	AA vs CA	0.63497	0.905396	0.768079	1.17878	0.238486	NA
MIR4321	AA vs CA	0.362113	0.905222	1.94328	0.465822	0.641343	NA
LMNB2	AA vs CA	28.2586	0.904078	0.26665	3.3905	0.000697646	0.0684837
GINS3	AA vs CA	4.11717	0.903974	0.31672	2.85417	0.00431488	0.176525
LINC00663	AA vs CA	3.55335	0.903642	0.473515	1.90837	0.0563437	0.434821
MT1E	AA vs CA	19.6582	0.903195	0.582427	1.55074	0.120963	0.566457
TMEM259	AA vs CA	52.643	0.903071	0.34008	2.65547	0.00791987	0.21782
RP13-39P12.2	AA vs CA	2.32335	0.902863	0.588268	1.53478	0.124838	0.569899
AC048346.1	AA vs CA	0.692299	0.902782	1.4996	0.602016	0.547164	NA
PTMAP3	AA vs CA	1.51221	0.902544	0.710997	1.26941	0.204296	0.658104
MT-TK	AA vs CA	52.9541	0.902517	0.62681	1.43986	0.149908	0.603497
MAGEE1	AA vs CA	0.319212	0.902027	1.18007	0.764382	0.44464	NA
[truncated: 28,555 more rows]

## Sheet: Supplementary_Data_3
Supplementary Data 3: Enriched Canonical Pathways with absolute Z-score ≥ 2 and p-value < 0.05 in TNBC cohort based on race.
Ingenuity Canonical Pathways	-log(p-value)	Ratio#	z-score*	Molecules
DNA methylation	4.82	0.231	-2.449	H2AC14,H2AC7,H2BC12,H2BC14,H2BC15,H2BC9
Activated PKN1 stimulates transcription of AR regulated genes KLK2 and KLK3	4.62	0.214	-2.449	H2AC14,H2AC7,H2BC12,H2BC14,H2BC15,H2BC9
SIRT1 negatively regulates rRNA expression	4.53	0.207	-2.449	H2AC14,H2AC7,H2BC12,H2BC14,H2BC15,H2BC9
S100 Family Signaling Pathway	4.17	0.044	3.087	ADGRD1,ADRB2,BCL2,CCR8,CCRL2,EGF,FCGR2C,FCGR3A/FCGR3B,FGFR2,FGFR4,FOS,GPR155,GPR39,GPR68,GPRC5A,HRH2,IRAK3,LPAR5,MAPK10,MAPK15,MMP15,MMP17,OXTR,P2RY10,PLA2G2A,PLA2G4A,PRKD1,PTGDR,PTGER2,S100A14,SLC52A2,WNT10A,WNT2,WNT5B
PRC2 methylates histones and DNA	4.05	0.171	-2.449	H2AC14,H2AC7,H2BC12,H2BC14,H2BC15,H2BC9
ERCC6 (CSB) and EHMT2 (G9a) positively regulate rRNA expression	3.9	0.162	-2.449	H2AC14,H2AC7,H2BC12,H2BC14,H2BC15,H2BC9
NoRC negatively regulates rRNA expression	3.84	0.158	-2.449	H2AC14,H2AC7,H2BC12,H2BC14,H2BC15,H2BC9
DNA Damage/Telomere Stress Induced Senescence	3.73	0.125	-2.646	H1-5,H2AC14,H2AC7,H2BC12,H2BC14,H2BC15,H2BC9
Meiotic recombination	3.27	0.125	-2.449	H2AC14,H2AC7,H2BC12,H2BC14,H2BC15,H2BC9
Nucleosome assembly	3.22	0.122	-2.449	H2AC14,H2AC7,H2BC12,H2BC14,H2BC15,H2BC9
Transcriptional regulation of granulopoiesis	3.13	0.118	-2.449	H2AC14,H2AC7,H2BC12,H2BC14,H2BC15,H2BC9
B-WICH complex positively regulates rRNA expression	3.08	0.115	-2.449	H2AC14,H2AC7,H2BC12,H2BC14,H2BC15,H2BC9
Meiotic synapsis	2.95	0.109	-2.449	H2AC14,H2AC7,H2BC12,H2BC14,H2BC15,H2BC9
Molecular Mechanisms of Cancer	2.75	0.0374	2.475	ADGRD1,ADRB2,BCL2,CCR8,CCRL2,CSF2RB,EGF,FADD,FOS,GNB1L,GNG4,GPR155,GPR39,GPR68,GPRC5A,HRH2,ID1,IL27RA,ITGA6,ITGA9,LPAR5,MAPK10,MMP15,MMP17,MRAS,OXTR,P2RY10,PRKD1,PTCH2,PTGDR,PTGER2,SLC52A2
FAK Signaling	2.71	0.0355	3.452	ADGRD1,ADRB2,CCR8,CCRL2,CD247,CSF2RB,EFNA5,EGF,FOS,GPR155,GPR39,GPR68,GPRC5A,HRH2,IL27RA,ITGA6,ITGA9,LPAR5,MAPK10,MRAS,OXTR,P2RY10,PTGDR,PTGER2,SLC52A2,TRAJ14,TRAJ27,TRAJ28,TRAJ29,TRAJ32,TRAJ38,TRAJ39,TRAJ4,TRAJ44,TRAJ5,TRAJ6,TRGC2
Phagosome Formation	2.62	0.0388	2.502	ADGRD1,ADRB2,CCR8,CCRL2,CLEC4E,FCGR2C,FCGR3A/FCGR3B,GPR155,GPR39,GPR68,GPRC5A,HRH2,ITGA6,ITGA9,LPAR5,MAPK15,MRAS,MRC1,OXTR,P2RY10,PLA2G2A,PLA2G4A,PLD4,PRKD1,PTGDR,PTGER2,SLC52A2
Telomere Maintenance	2.32	0.0822	-2.449	H2AC14,H2AC7,H2BC12,H2BC14,H2BC15,H2BC9
Amyloid fiber formation	2.32	0.0822	-2.449	H2AC14,H2AC7,H2BC12,H2BC14,H2BC15,H2BC9
Pre-NOTCH Expression and Processing	2.24	0.0789	-2.449	H2AC14,H2AC7,H2BC12,H2BC14,H2BC15,H2BC9
DNA Replication Pre-Initiation	2.15	0.0673	-2.646	H2AC14,H2AC7,H2BC12,H2BC14,H2BC15,H2BC9,SEM1
STAT3 Pathway	2.06	0.0593	-2.121	BCL2,CSF2RB,EGF,FGFR2,FGFR4,IL27RA,MAPK10,MRAS
PCP (Planar Cell Polarity) Pathway	2.04	0.0833	2.236	MAPK10,ROR2,WNT10A,WNT2,WNT5B
NGF-stimulated transcription	2.02	0.103	2	F3,FOS,FOSB,ID1
Regulation of the Epithelial Mesenchymal Transition in Development Pathway	1.96	0.069	2.449	AXIN2,JAG1,PTCH2,WNT10A,WNT2,WNT5B
CREB Signaling in Neurons	1.91	0.0362	2.236	ADGRD1,ADRB2,CCR8,CCRL2,EGF,FGFR2,FGFR4,GNB1L,GNG4,GPR155,GPR39,GPR68,GPRC5A,HRH2,LPAR5,MRAS,OXTR,P2RY10,PRKD1,PTGDR,PTGER2,SLC52A2
G Protein Signaling Mediated by Tubby	1.89	0.0385	3.771	CD247,GNB1L,GNG4,GRAP2,MERTK,MRAS,TRAJ14,TRAJ27,TRAJ28,TRAJ29,TRAJ32,TRAJ38,TRAJ39,TRAJ4,TRAJ44,TRAJ5,TRAJ6,TRGC2
G alpha (s) signalling events	1.88	0.0552	2.828	ADM,ADRB2,GNG4,GPR39,HRH2,PTGDR,PTGER2,PTHLH
Gene Silencing by RNA	1.78	0.0632	-2.449	H2AC14,H2AC7,H2BC12,H2BC14,H2BC15,H2BC9
Transcriptional regulation by RUNX1	1.77	0.0526	-2.121	H2AC14,H2AC7,H2BC12,H2BC14,H2BC15,H2BC9,RUNX2,SEM1
Nonhomologous End-Joining (NHEJ)	1.68	0.0816	-2	H2BC12,H2BC14,H2BC15,H2BC9
Regulation of IL-2 Expression in Activated and Anergic T Lymphocytes	1.65	0.0368	3.638	CD247,CD28,CD80,FOS,MAPK10,MRAS,TRAJ14,TRAJ27,TRAJ28,TRAJ29,TRAJ32,TRAJ38,TRAJ39,TRAJ4,TRAJ44,TRAJ5,TRAJ6
Mitotic Prophase	1.63	0.0583	-2.449	H2AC14,H2AC7,H2BC12,H2BC14,H2BC15,H2BC9
Costimulation by the CD28 family	1.58	0.0641	2.236	CD247,CD28,CD80,GRAP2,ICOS
TCF dependent signaling in response to WNT	1.55	0.0452	-2.333	AXIN2,DKK1,H2AC14,H2AC7,H2BC12,H2BC14,H2BC15,H2BC9,SEM1
Th2 Pathway	1.55	0.0511	2.646	CCR8,CD247,CD28,CD80,ICOS,JAG1,TNFSF4
E3 ubiquitin ligases ubiquitinate target proteins	1.52	0.0727	-2	H2BC12,H2BC14,H2BC15,H2BC9
G-Protein Coupled Receptor Signaling	1.52	0.0327	2.985	ADGRD1,ADRB2,CCR8,CCRL2,ENPP1,FOS,GNB1L,GNG4,GPR155,GPR39,GPR68,GPRC5A,HRH2,LPAR5,MAP3K6,MAPK10,MRAS,OXTR,P2RY10,PTGDR,PTGER2,SIX1,SLC52A2
CD28 Signaling in T Helper Cells	1.51	0.0348	2.236	CD247,CD28,CD80,FOS,GRAP2,MAPK10,TRAJ14,TRAJ27,TRAJ28,TRAJ29,TRAJ32,TRAJ38,TRAJ39,TRAJ4,TRAJ44,TRAJ5,TRAJ6,TRGC2
Breast Cancer Regulation by Stathmin1	1.49	0.0337	2.828	ADGRD1,ADRB2,CCR8,CCRL2,EGF,GNB1L,GNG4,GPR155,GPR39,GPR68,GPRC5A,HRH2,LPAR5,MRAS,OXTR,P2RY10,PRKD1,PTGDR,PTGER2,SLC52A2
HDR through Homologous Recombination (HRR) or Single Strand Annealing (SSA)	1.47	0.0536	-2.449	H2BC12,H2BC14,H2BC15,H2BC9,RAD51AP1,SEM1
DNA Double Strand Break Response	1.42	0.0678	-2	H2BC12,H2BC14,H2BC15,H2BC9
CTLA4 Signaling in Cytotoxic T Lymphocytes	1.4	0.0329	-3.578	CD247,CD28,CD80,FOS,GRAP2,MAPK10,MRAS,PLD4,TRAJ14,TRAJ27,TRAJ28,TRAJ29,TRAJ32,TRAJ38,TRAJ39,TRAJ4,TRAJ44,TRAJ5,TRAJ6,TRGC2
NF-κB Signaling	1.4	0.0333	-2.449	CD247,EGF,FADD,FGFR2,FGFR4,IRAK3,MRAS,TRAJ14,TRAJ27,TRAJ28,TRAJ29,TRAJ32,TRAJ38,TRAJ39,TRAJ4,TRAJ44,TRAJ5,TRAJ6,TRGC2
Class A/1 (Rhodopsin-like receptors)	1.38	0.0379	2.887	ADRB2,CCR8,CCRL2,GPR39,GPR68,HRH2,LPAR5,NPB,OXTR,P2RY10,PTGDR,PTGER2
IL-4 Signaling	1.36	0.0329	3.441	CD247,COL12A1,COL6A3,COL9A2,GNB1L,MRAS,TIMP3,TRAJ14,TRAJ27,TRAJ28,TRAJ29,TRAJ32,TRAJ38,TRAJ39,TRAJ4,TRAJ44,TRAJ5,TRAJ6,TRGC2
T Cell Receptor Signaling	1.35	0.0325	3.9	CD247,CD28,CD80,FOS,GNB1L,GRAP2,ICOS,MRAS,TRAJ14,TRAJ27,TRAJ28,TRAJ29,TRAJ32,TRAJ38,TRAJ39,TRAJ4,TRAJ44,TRAJ5,TRAJ6,TRGC2
ICOS-ICOSL Signaling in T Helper Cells	1.32	0.0335	2	CD247,CD28,CD80,GRAP2,ICOS,TRAJ14,TRAJ27,TRAJ28,TRAJ29,TRAJ32,TRAJ38,TRAJ39,TRAJ4,TRAJ44,TRAJ5,TRAJ6,TRGC2
#Ratio:the number of molecules from the dataset that map to the pathway listed divided by the total number of molecules that map to the canonical pathway from within the IPA knowledgebase.
*z-score:The z-score represents the activation or inhibition state of a canonical pathway. A z-score greater than 2.0 was considered as significantly activated. A z-score smaller than −2.0 was considered as significantly inhibited.

## Sheet: Supplementary_Data_4
Supplementary Data 4: The DESeq2 results, with log2FC, p-value, and p-adj values between MD-Cluster 1 vs 2 cohorts.
Gene_Name	Comparison	baseMean	log2FoldChange	lfcSE	stat	pvalue	padj
SNORD21	MD-Cluster 1 vs 2	13.0872	7.33204	1.67297	4.38265	1.17246e-05	0.00240342
MT-TF	MD-Cluster 1 vs 2	12.9441	6.87597	1.84872	3.71932	0.00019976	0.0182849
AL353354.2	MD-Cluster 1 vs 2	3.28269	5.63159	2.95495	1.90582	0.0566742	0.32092
CTD-2651B20.7	MD-Cluster 1 vs 2	3.377	5.32435	1.24891	4.26322	2.01504e-05	0.00369583
SNORD102	MD-Cluster 1 vs 2	2.88641	5.28153	2.46959	2.13863	0.0324658	0.254171
SNORD55	MD-Cluster 1 vs 2	3.18797	5.26595	1.2923	4.07486	4.60422e-05	0.00681501
AC139149.1	MD-Cluster 1 vs 2	2.75229	5.21835	2.08211	2.50629	0.0122007	0.166801
SNORD23	MD-Cluster 1 vs 2	3.05355	5.17963	1.29762	3.99162	6.56224e-05	0.00885225
GS1-114I9.1	MD-Cluster 1 vs 2	1.83867	4.79392	2.87958	1.6648	0.0959533	0.392207
RP11-486M3.2	MD-Cluster 1 vs 2	1.84623	4.78995	2.95827	1.61917	0.10541	0.408793
AC004943.1	MD-Cluster 1 vs 2	3.877	4.77568	0.999143	4.77977	1.75491e-06	0.000476539
SNORA32	MD-Cluster 1 vs 2	4.90052	4.74139	1.83265	2.58718	0.0096764	0.150741
MIR190A	MD-Cluster 1 vs 2	1.8437	4.62781	2.95836	1.56431	0.117744	0.427712
AC007773.3	MD-Cluster 1 vs 2	2.84611	4.62482	1.30834	3.53488	0.000407957	0.0265014
PRRG3	MD-Cluster 1 vs 2	15.2911	4.5467	0.83809	5.42507	5.79307e-08	3.10583e-05
AC104306.2	MD-Cluster 1 vs 2	1.68341	4.50656	2.389	1.88637	0.0592445	0.32719
MT1H	MD-Cluster 1 vs 2	2.27641	4.4541	1.353	3.29202	0.000994714	0.0454115
REXO1L12P	MD-Cluster 1 vs 2	2.23475	4.44251	1.35514	3.27826	0.00104447	0.0465648
RN7SL522P	MD-Cluster 1 vs 2	1.52869	4.33303	1.83065	2.36693	0.0179363	0.197905
RP1-102E24.9	MD-Cluster 1 vs 2	1.34236	4.32236	2.96114	1.45969	0.144374	NA
SNORA69	MD-Cluster 1 vs 2	2.13498	4.31998	1.3358	3.23399	0.00122072	0.0501455
PIWIL1	MD-Cluster 1 vs 2	1.3187	4.30035	2.9613	1.45218	0.14645	NA
RP11-254F7.3	MD-Cluster 1 vs 2	1.86829	4.28605	1.27701	3.35633	0.000789852	0.0393214
MT-TV	MD-Cluster 1 vs 2	1.654	4.28158	1.63005	2.62666	0.0086228	0.14193
SNORD50	MD-Cluster 1 vs 2	1.4991	4.25256	1.3435	3.16529	0.00154926	0.0576398
AC090186.1	MD-Cluster 1 vs 2	5.85172	4.20443	2.08661	2.01496	0.0439089	0.28953
C1QL2	MD-Cluster 1 vs 2	2.13133	4.18897	2.1542	1.94456	0.0518284	0.311399
AL732372.1	MD-Cluster 1 vs 2	1.2133	4.18844	1.79146	2.33801	0.019387	NA
RN7SL470P	MD-Cluster 1 vs 2	4.00387	4.17946	0.78665	5.31298	1.07847e-07	4.9021e-05
AC135050.1	MD-Cluster 1 vs 2	1.33064	4.16266	1.46844	2.83475	0.00458611	NA
RNY5	MD-Cluster 1 vs 2	4.09569	4.16095	1.02788	4.04808	5.16388e-05	0.00740996
RP5-1180E21.5	MD-Cluster 1 vs 2	1.55878	4.09398	1.44797	2.82739	0.00469293	0.107475
RP11-113I24.1	MD-Cluster 1 vs 2	1.80459	4.07747	1.28527	3.17245	0.00151157	0.0572265
RN7SL131P	MD-Cluster 1 vs 2	1.13393	4.075	2.80888	1.45076	0.146848	NA
SNORD95	MD-Cluster 1 vs 2	1.4049	4.06729	2.88868	1.40801	0.159128	0.482998
RNU6-1166P	MD-Cluster 1 vs 2	1.12325	4.05803	2.96322	1.36947	0.170853	NA
AL358781.1	MD-Cluster 1 vs 2	1.10464	4.04223	2.96335	1.36407	0.172544	NA
MIRLET7D	MD-Cluster 1 vs 2	4.91738	4.03201	1.00964	3.9935	6.51044e-05	0.00885225
MIR1233-2	MD-Cluster 1 vs 2	1.09656	4.02504	2.9635	1.3582	0.174399	NA
BX088702.1	MD-Cluster 1 vs 2	1.37791	4.02009	2.92479	1.37449	0.169291	NA
RNU6-1240P	MD-Cluster 1 vs 2	1.08026	4.00963	2.96364	1.35294	0.176075	NA
RNU1-70P	MD-Cluster 1 vs 2	1.2044	4.00148	2.96248	1.35072	0.176786	NA
LRRD1	MD-Cluster 1 vs 2	3.66244	3.98775	1.02819	3.87842	0.000105137	0.0120126
MIR4514	MD-Cluster 1 vs 2	1.69183	3.96683	1.57209	2.52329	0.0116262	0.162604
SNORD16	MD-Cluster 1 vs 2	14.1675	3.95344	1.01304	3.90255	9.51849e-05	0.0113825
CTD-2195M18.2	MD-Cluster 1 vs 2	1.03685	3.94048	2.96427	1.32933	0.18374	NA
AC008964.1	MD-Cluster 1 vs 2	1.23403	3.92405	1.44022	2.72461	0.00643775	NA
REXO1L11P	MD-Cluster 1 vs 2	1.84137	3.91148	1.4218	2.75108	0.00593987	0.119055
URGCP-MRPS24	MD-Cluster 1 vs 2	1.14376	3.91018	1.80556	2.16564	0.0303389	NA
AL356020.1	MD-Cluster 1 vs 2	1.05436	3.90155	1.66818	2.33881	0.0193453	NA
AC107016.1	MD-Cluster 1 vs 2	0.996089	3.90056	2.96465	1.31569	0.188277	NA
MIR1233-1	MD-Cluster 1 vs 2	1.007	3.89617	2.96469	1.31419	0.188781	NA
CTD-2533K21.1	MD-Cluster 1 vs 2	1.00532	3.89366	2.96471	1.31334	0.18907	NA
PAH	MD-Cluster 1 vs 2	1.25633	3.87412	1.65356	2.34289	0.0191351	NA
RP1-8B22.2	MD-Cluster 1 vs 2	0.977146	3.85038	2.96513	1.29855	0.194098	NA
AC002485.1	MD-Cluster 1 vs 2	0.977146	3.85038	2.96513	1.29855	0.194098	NA
RP11-626K17.2	MD-Cluster 1 vs 2	0.977146	3.85038	2.96513	1.29855	0.194098	NA
RNU6-1325P	MD-Cluster 1 vs 2	0.977146	3.85038	2.96513	1.29855	0.194098	NA
HNRNPA1P74	MD-Cluster 1 vs 2	0.977146	3.85038	2.96513	1.29855	0.194098	NA
RP1-104O17.2	MD-Cluster 1 vs 2	0.963939	3.83428	2.96529	1.29305	0.195993	NA
AC079949.1	MD-Cluster 1 vs 2	54089.7	3.82397	0.719033	5.31822	1.04789e-07	4.86897e-05
AC099539.1	MD-Cluster 1 vs 2	1.16606	3.76793	2.91902	1.29082	0.196765	NA
RN7SL721P	MD-Cluster 1 vs 2	1.79098	3.76467	1.08208	3.4791	0.000503092	0.0297151
KB-1836B5.3	MD-Cluster 1 vs 2	1.18701	3.74456	1.91078	1.95971	0.0500302	NA
MIR4449	MD-Cluster 1 vs 2	20.8383	3.72531	0.695069	5.35963	8.33944e-08	4.14788e-05
MIR4763	MD-Cluster 1 vs 2	1.72371	3.71723	1.00519	3.69803	0.000217281	0.0191693
RP11-678B3.3	MD-Cluster 1 vs 2	1.00042	3.71302	2.96507	1.25226	0.210476	NA
AC104304.2	MD-Cluster 1 vs 2	1.24116	3.70597	1.49091	2.48571	0.0129294	NA
MIR224	MD-Cluster 1 vs 2	0.868144	3.70527	2.82332	1.31238	0.189393	NA
RN7SL746P	MD-Cluster 1 vs 2	0.86092	3.69377	2.82292	1.30849	0.190707	NA
RN7SL133P	MD-Cluster 1 vs 2	2.51215	3.69184	1.1332	3.25789	0.00112246	0.0479933
VTRNA2-1	MD-Cluster 1 vs 2	4.46936	3.68545	0.975527	3.77791	0.000158152	0.0161073
AC021188.4	MD-Cluster 1 vs 2	1.45936	3.66945	1.31441	2.79171	0.00524297	0.1143
EXOC3L4	MD-Cluster 1 vs 2	1.35379	3.65882	1.90782	1.9178	0.0551368	NA
COPS8P2	MD-Cluster 1 vs 2	1.07175	3.64566	2.87745	1.26698	0.205163	NA
IGKV1OR2-118	MD-Cluster 1 vs 2	0.977898	3.64065	2.11906	1.71805	0.0857877	NA
RP11-217O12.1	MD-Cluster 1 vs 2	0.856638	3.63886	2.09509	1.73685	0.0824131	NA
RNU6-831P	MD-Cluster 1 vs 2	1.027	3.62948	1.6158	2.24624	0.0246885	NA
AL603910.1	MD-Cluster 1 vs 2	0.919775	3.62156	1.82988	1.97912	0.047802	NA
RN7SL123P	MD-Cluster 1 vs 2	1.80728	3.60402	1.43609	2.5096	0.0120867	0.166154
RP11-472B18.1	MD-Cluster 1 vs 2	0.834149	3.59935	2.44239	1.4737	0.140562	NA
AC009501.4	MD-Cluster 1 vs 2	453.992	3.5978	0.81238	4.42872	9.47948e-06	0.00206465
VTRNA1-3	MD-Cluster 1 vs 2	1.02983	3.5935	1.36275	2.63696	0.00836532	NA
RNU6-1155P	MD-Cluster 1 vs 2	1.04054	3.58934	2.90463	1.23573	0.216559	NA
RP11-20D14.4	MD-Cluster 1 vs 2	0.813999	3.57778	2.41678	1.48039	0.138768	NA
MIR4517	MD-Cluster 1 vs 2	1.01403	3.5765	1.87091	1.91164	0.0559223	NA
RN7SL115P	MD-Cluster 1 vs 2	0.788932	3.566	2.84578	1.25308	0.210177	NA
FAM86LP	MD-Cluster 1 vs 2	0.887686	3.55691	2.41438	1.47322	0.140692	NA
RNU6-952P	MD-Cluster 1 vs 2	0.900655	3.55051	2.41962	1.46738	0.142272	NA
RN7SL167P	MD-Cluster 1 vs 2	0.898567	3.54698	2.8665	1.23739	0.215943	NA
RN7SL221P	MD-Cluster 1 vs 2	1.00546	3.53461	1.51811	2.32829	0.0198967	NA
PSMC1P7	MD-Cluster 1 vs 2	0.771087	3.52567	2.45148	1.43818	0.150382	NA
AL596330.1	MD-Cluster 1 vs 2	2.34508	3.52539	1.17428	3.00217	0.00268064	0.0789429
RN7SL161P	MD-Cluster 1 vs 2	0.922185	3.52486	1.6725	2.10754	0.0350707	NA
AC109815.2	MD-Cluster 1 vs 2	0.776545	3.51864	2.85918	1.23065	0.218455	NA
RP11-335F8.2	MD-Cluster 1 vs 2	0.773564	3.50701	2.86262	1.2251	0.220536	NA
AC141930.2	MD-Cluster 1 vs 2	1.68348	3.49909	2.50614	1.39621	0.162652	0.486434
AC009469.1	MD-Cluster 1 vs 2	2.69895	3.49899	0.875382	3.9971	6.41224e-05	0.00882063
RP11-359D14.3	MD-Cluster 1 vs 2	0.876224	3.49154	2.43701	1.43272	0.151939	NA
MIR1281	MD-Cluster 1 vs 2	1.12181	3.47508	1.08281	3.20931	0.00133053	NA
RN7SL573P	MD-Cluster 1 vs 2	1.06896	3.4672	2.80539	1.23591	0.216493	NA
RN7SL56P	MD-Cluster 1 vs 2	1.40953	3.46138	1.02993	3.3608	0.000777177	0.0390625
SORCS1	MD-Cluster 1 vs 2	1.05583	3.46073	1.4733	2.34897	0.0188255	NA
RNU6-11P	MD-Cluster 1 vs 2	17.6968	3.45815	0.537875	6.42927	1.28218e-10	4.4682e-07
RP11-670E13.3	MD-Cluster 1 vs 2	2.69682	3.45335	1.12907	3.05857	0.00222393	0.0720117
MIR4741	MD-Cluster 1 vs 2	1.16464	3.45001	2.91402	1.18393	0.236439	NA
RP11-1109M24.9	MD-Cluster 1 vs 2	1.65703	3.44919	1.58644	2.17418	0.029692	0.243747
HNRNPA1P66	MD-Cluster 1 vs 2	0.738623	3.44657	2.10591	1.63662	0.10171	NA
CDH8	MD-Cluster 1 vs 2	1.53731	3.43998	1.20938	2.84442	0.00444929	0.104411
RP11-157L3.5	MD-Cluster 1 vs 2	4.07082	3.43842	0.944777	3.6394	0.000273275	0.0208736
MIR339	MD-Cluster 1 vs 2	1.48955	3.43823	2.48054	1.38608	0.165722	0.490485
CTD-2526A2.2	MD-Cluster 1 vs 2	1.1125	3.41982	1.00241	3.41159	0.000645855	NA
RP13-977J11.5	MD-Cluster 1 vs 2	0.700446	3.40857	2.87203	1.18682	0.235301	NA
MIR5047	MD-Cluster 1 vs 2	1.16201	3.40812	1.52308	2.23765	0.025244	NA
VTRNA1-1	MD-Cluster 1 vs 2	16.8362	3.40474	0.705733	4.82441	1.4042e-06	0.000391473
AC093807.1	MD-Cluster 1 vs 2	1.14013	3.39845	1.56632	2.1697	0.0300293	NA
RP11-219G17.6	MD-Cluster 1 vs 2	0.81726	3.39469	2.44233	1.38994	0.164548	NA
RP11-80H5.5	MD-Cluster 1 vs 2	0.728003	3.39459	2.08527	1.62789	0.103548	NA
YWHAEP1	MD-Cluster 1 vs 2	0.829459	3.39365	2.12979	1.59342	0.111065	NA
ABCC12	MD-Cluster 1 vs 2	0.73052	3.39168	2.85504	1.18796	0.234848	NA
AC091178.1	MD-Cluster 1 vs 2	0.922311	3.38685	2.47368	1.36915	0.170952	NA
AC092287.1	MD-Cluster 1 vs 2	1.36383	3.37453	1.13779	2.96587	0.00301829	NA
DSCR9	MD-Cluster 1 vs 2	0.795792	3.37446	1.43969	2.34388	0.0190843	NA
MT-TK	MD-Cluster 1 vs 2	84.3395	3.36972	0.598457	5.63067	1.79507e-08	1.13737e-05
LTB	MD-Cluster 1 vs 2	1.13662	3.36422	1.67639	2.00682	0.0447685	NA
AL136376.1	MD-Cluster 1 vs 2	0.680955	3.36361	2.05645	1.63564	0.101916	NA
MIR26A1	MD-Cluster 1 vs 2	1.09601	3.3566	2.86439	1.17184	0.241263	NA
RNY4P5	MD-Cluster 1 vs 2	1.04005	3.3527	0.960761	3.48963	0.000483683	NA
CTB-171A8.1	MD-Cluster 1 vs 2	1.13804	3.34965	1.13118	2.96121	0.00306434	NA
RP4-612B18.3	MD-Cluster 1 vs 2	0.902455	3.34929	1.85109	1.80936	0.0703945	NA
RP11-210K20.3	MD-Cluster 1 vs 2	1.71617	3.34706	0.912329	3.6687	0.000243784	0.0201582
RNU6-1181P	MD-Cluster 1 vs 2	1.00408	3.3462	1.88433	1.7758	0.0757655	NA
RP11-370F5.4	MD-Cluster 1 vs 2	1.10653	3.33857	1.27309	2.62241	0.0087311	NA
CNTN5	MD-Cluster 1 vs 2	0.751032	3.33844	1.84248	1.81192	0.0699983	NA
RP1-186E20.1	MD-Cluster 1 vs 2	0.669031	3.33672	2.44381	1.36538	0.172135	NA
RP11-79O8.1	MD-Cluster 1 vs 2	0.904713	3.33534	1.88446	1.76992	0.0767402	NA
KLK14	MD-Cluster 1 vs 2	1.01392	3.3307	1.37686	2.41905	0.015561	NA
AL158040.1	MD-Cluster 1 vs 2	1.11079	3.32646	1.27886	2.60111	0.00929217	NA
hsa-mir-4539	MD-Cluster 1 vs 2	1.69154	3.32161	1.21305	2.73823	0.00617713	0.121804
AC018696.2	MD-Cluster 1 vs 2	0.737598	3.32018	2.43472	1.36368	0.172667	NA
RNU6-1167P	MD-Cluster 1 vs 2	0.654748	3.31866	2.89906	1.14473	0.252319	NA
MIR296	MD-Cluster 1 vs 2	1.54628	3.31665	1.43408	2.31274	0.0207368	0.208375
AC009960.2	MD-Cluster 1 vs 2	0.657734	3.3097	2.92197	1.1327	0.257342	NA
RP11-366M4.8	MD-Cluster 1 vs 2	0.682776	3.30874	1.86464	1.77446	0.0759866	NA
RP11-159F24.5	MD-Cluster 1 vs 2	1.90419	3.29657	2.26114	1.45792	0.144861	0.463987
SCN4A	MD-Cluster 1 vs 2	0.84935	3.29413	2.13375	1.54382	0.122632	NA
MT-TD	MD-Cluster 1 vs 2	37.5461	3.2914	0.668396	4.92432	8.46552e-07	0.000270888
AC079781.1	MD-Cluster 1 vs 2	0.973888	3.29049	1.909	1.72368	0.0847662	NA
RP1-102K2.8	MD-Cluster 1 vs 2	1.20987	3.2887	1.30079	2.52822	0.0114642	NA
C2orf62	MD-Cluster 1 vs 2	0.857827	3.28552	1.69174	1.94209	0.0521265	NA
RP11-1109M24.11	MD-Cluster 1 vs 2	2.08749	3.28384	1.6583	1.98024	0.0476761	0.300338
CTD-2224J9.7	MD-Cluster 1 vs 2	1.20654	3.27527	1.39026	2.35587	0.0184792	NA
MT-TW	MD-Cluster 1 vs 2	75.1387	3.27263	0.808531	4.04762	5.17411e-05	0.00740996
RP11-44N21.2	MD-Cluster 1 vs 2	0.837684	3.27214	1.45297	2.25204	0.02432	NA
RP1-317E23.7	MD-Cluster 1 vs 2	1.131	3.27158	1.42092	2.30244	0.0213103	NA
MIR92B	MD-Cluster 1 vs 2	1.53484	3.26168	1.29934	2.51026	0.0120643	0.165955
C20ORF135	MD-Cluster 1 vs 2	0.633539	3.25766	2.9719	1.09615	0.273013	NA
CTD-2158P22.4	MD-Cluster 1 vs 2	0.633539	3.25766	2.9719	1.09615	0.273013	NA
RN7SL457P	MD-Cluster 1 vs 2	0.633539	3.25766	2.9719	1.09615	0.273013	NA
RP11-84A1.3	MD-Cluster 1 vs 2	0.633539	3.25766	2.9719	1.09615	0.273013	NA
AC003986.7	MD-Cluster 1 vs 2	0.633539	3.25766	2.9719	1.09615	0.273013	NA
RP3-431A14.4	MD-Cluster 1 vs 2	0.633539	3.25766	2.9719	1.09615	0.273013	NA
CYCSP32	MD-Cluster 1 vs 2	0.858426	3.24516	2.16204	1.50097	0.133364	NA
RAP2CP1	MD-Cluster 1 vs 2	1.65382	3.24166	1.1592	2.79647	0.00516643	0.113591
IMPDH1P11	MD-Cluster 1 vs 2	0.718265	3.24007	1.83569	1.76504	0.0775563	NA
SNHG15	MD-Cluster 1 vs 2	168.326	3.23791	0.554409	5.8403	5.21061e-09	4.87729e-06
RN7SL644P	MD-Cluster 1 vs 2	0.701874	3.23484	1.84866	1.74983	0.0801476	NA
RN7SKP39	MD-Cluster 1 vs 2	0.84303	3.23299	2.1651	1.49323	0.135376	NA
AL161626.1	MD-Cluster 1 vs 2	14056.9	3.23002	0.830604	3.88875	0.00010076	0.0119028
MIR450A1	MD-Cluster 1 vs 2	0.832273	3.22807	2.89156	1.11637	0.264262	NA
RN7SL345P	MD-Cluster 1 vs 2	0.712076	3.22616	2.12679	1.51691	0.129288	NA
MMP26	MD-Cluster 1 vs 2	0.617643	3.22337	2.94407	1.09487	0.273574	NA
RP4-575N6.2	MD-Cluster 1 vs 2	0.710599	3.22222	2.15268	1.49684	0.134434	NA
AL358813.2	MD-Cluster 1 vs 2	0.693493	3.22041	2.10429	1.5304	0.125918	NA
SNX31	MD-Cluster 1 vs 2	0.614749	3.22037	2.48871	1.29399	0.195668	NA
AC009065.2	MD-Cluster 1 vs 2	0.715163	3.21993	1.87435	1.71789	0.0858159	NA
RNU7-31P	MD-Cluster 1 vs 2	0.709554	3.2195	2.13667	1.50679	0.131866	NA
MIR200B	MD-Cluster 1 vs 2	5.53701	3.21535	0.707505	4.54464	5.50295e-06	0.00126441
CMP21-97G8.2	MD-Cluster 1 vs 2	0.814242	3.21518	2.1213	1.51566	0.129605	NA
RPS18P13	MD-Cluster 1 vs 2	1.80487	3.21259	1.0385	3.09349	0.00197817	0.067423
AC006273.7	MD-Cluster 1 vs 2	0.828226	3.21005	2.48721	1.29062	0.196834	NA
RNU6-1105P	MD-Cluster 1 vs 2	0.927403	3.20888	2.14778	1.49405	0.135163	NA
MT1P3	MD-Cluster 1 vs 2	0.935392	3.1959	1.89162	1.6895	0.091123	NA
RN7SL510P	MD-Cluster 1 vs 2	1.41168	3.19168	1.09653	2.9107	0.00360615	0.0933611
SNORD36C	MD-Cluster 1 vs 2	0.883913	3.18876	1.36753	2.33177	0.0197126	NA
AC117834.1	MD-Cluster 1 vs 2	0.684734	3.18384	1.62447	1.95992	0.0500048	NA
RP11-170L3.7	MD-Cluster 1 vs 2	18.725	3.18187	0.936107	3.39905	0.000676214	0.0358857
RNU6-1266P	MD-Cluster 1 vs 2	3.46313	3.16935	0.806216	3.93114	8.45434e-05	0.0107462
CSPG4P10	MD-Cluster 1 vs 2	2.47843	3.16844	0.698519	4.53594	5.7348e-06	0.00130336
RP11-44M6.3	MD-Cluster 1 vs 2	0.68032	3.16741	2.49478	1.26962	0.204222	NA
RN7SKP192	MD-Cluster 1 vs 2	1.33895	3.16636	2.96477	1.068	0.285522	NA
MT-TL2	MD-Cluster 1 vs 2	410.152	3.15938	0.549371	5.7509	8.87718e-09	6.1871e-06
AP003026.1	MD-Cluster 1 vs 2	0.585032	3.15885	2.09941	1.50464	0.132417	NA
AL590762.1	MD-Cluster 1 vs 2	1.52127	3.15865	1.03438	3.05365	0.00226074	0.0720905
RP11-403P13.1	MD-Cluster 1 vs 2	0.765144	3.15528	2.13768	1.47604	0.139934	NA
RN7SL324P	MD-Cluster 1 vs 2	2.50904	3.14088	1.21462	2.5859	0.00971263	0.15099
COL11A2	MD-Cluster 1 vs 2	0.57382	3.14054	2.458	1.27768	0.201361	NA
RP11-292F22.7	MD-Cluster 1 vs 2	0.932313	3.13873	1.24335	2.5244	0.0115895	NA
WDR93	MD-Cluster 1 vs 2	2.05036	3.136	0.885927	3.5398	0.000400432	0.026464
RP11-244N20.7	MD-Cluster 1 vs 2	0.575945	3.12659	2.97362	1.05144	0.293056	NA
RPL7P29	MD-Cluster 1 vs 2	0.575945	3.12659	2.97362	1.05144	0.293056	NA
AC090559.1	MD-Cluster 1 vs 2	1.33568	3.1256	1.17361	2.66323	0.00773936	NA
AC147651.2	MD-Cluster 1 vs 2	0.959692	3.12483	1.554	2.01083	0.0443434	NA
RP11-486A14.1	MD-Cluster 1 vs 2	1.08648	3.12392	1.15108	2.71389	0.00664982	NA
RNU6-14P	MD-Cluster 1 vs 2	1.40014	3.1212	1.3751	2.26981	0.0232192	0.219356
RN7SL624P	MD-Cluster 1 vs 2	0.935478	3.1193	1.24853	2.49838	0.0124763	NA
RP11-130L8.1	MD-Cluster 1 vs 2	0.911611	3.11636	1.72794	1.80352	0.0713071	NA
MIR3158-2	MD-Cluster 1 vs 2	0.566945	3.11263	2.4737	1.25829	0.208288	NA
RP1-117B12.4	MD-Cluster 1 vs 2	0.663086	3.11107	2.48211	1.2534	0.210062	NA
NCAN	MD-Cluster 1 vs 2	0.736781	3.10557	2.4954	1.24452	0.213309	NA
KNOP1P1	MD-Cluster 1 vs 2	0.564511	3.10366	2.50501	1.23898	0.215353	NA
RP11-466C23.5	MD-Cluster 1 vs 2	1.05312	3.1002	1.25178	2.47663	0.013263	NA
AC016738.4	MD-Cluster 1 vs 2	0.768988	3.09879	2.46414	1.25756	0.208552	NA
SNORA3	MD-Cluster 1 vs 2	14.1198	3.09299	0.5916	5.22818	1.71186e-07	7.52047e-05
AL139300.1	MD-Cluster 1 vs 2	0.648406	3.08893	1.8537	1.66636	0.0956424	NA
RN7SL353P	MD-Cluster 1 vs 2	0.632117	3.08482	2.47417	1.24681	0.212466	NA
RN7SL622P	MD-Cluster 1 vs 2	3.17864	3.08176	0.858228	3.59084	0.000329615	0.0231992
MT-TS2	MD-Cluster 1 vs 2	517.112	3.07063	0.52229	5.87917	4.12334e-09	4.87729e-06
RP11-428L9.2	MD-Cluster 1 vs 2	0.845537	3.06614	2.49347	1.22967	0.218821	NA
RNU6-9	MD-Cluster 1 vs 2	11.3289	3.06453	0.459911	6.66332	2.67712e-11	1.68583e-07
RN7SL236P	MD-Cluster 1 vs 2	0.759072	3.06262	1.64774	1.85868	0.0630731	NA
AC048346.1	MD-Cluster 1 vs 2	0.711541	3.06173	1.31218	2.33331	0.0196317	NA
MIR370	MD-Cluster 1 vs 2	0.910848	3.06124	1.88098	1.62747	0.103637	NA
AL592188.4	MD-Cluster 1 vs 2	2117.22	3.05994	0.514609	5.94614	2.74537e-09	4.10021e-06
RP11-82L2.1	MD-Cluster 1 vs 2	1.11732	3.05226	1.33902	2.27947	0.0226392	NA
AC046143.2	MD-Cluster 1 vs 2	3.61885	3.051	0.854066	3.57233	0.000353824	0.0242561
AC074338.5	MD-Cluster 1 vs 2	0.798748	3.04908	2.46626	1.23632	0.21634	NA
RPL17P44	MD-Cluster 1 vs 2	0.542545	3.04596	2.97475	1.02394	0.305865	NA
LMO1	MD-Cluster 1 vs 2	0.859527	3.04302	1.33078	2.28664	0.0222166	NA
RP11-262H14.7	MD-Cluster 1 vs 2	0.842907	3.04273	1.27889	2.37919	0.0173506	NA
RPL7P56	MD-Cluster 1 vs 2	0.623249	3.04192	2.51017	1.21184	0.225574	NA
AC019171.1	MD-Cluster 1 vs 2	1.06037	3.04163	1.1763	2.58577	0.00971619	NA
RP11-361M4.1	MD-Cluster 1 vs 2	0.540267	3.04013	2.97484	1.02195	0.306805	NA
RP11-348H3.5	MD-Cluster 1 vs 2	1.09569	3.03683	1.32216	2.29687	0.0216263	NA
RP11-321E2.8	MD-Cluster 1 vs 2	0.539686	3.03366	2.11708	1.43295	0.151873	NA
RP11-432M8.2	MD-Cluster 1 vs 2	0.539686	3.03366	2.11708	1.43295	0.151873	NA
CTC-277H1.7	MD-Cluster 1 vs 2	1.02355	3.03144	0.813647	3.72574	0.000194741	NA
RP11-305E17.7	MD-Cluster 1 vs 2	1.84287	3.02923	1.02373	2.95901	0.00308632	0.0869702
MIR181A1	MD-Cluster 1 vs 2	0.642157	3.02516	2.42838	1.24575	0.212855	NA
KLHL34	MD-Cluster 1 vs 2	0.611677	3.018	1.65546	1.82306	0.068295	NA
XXbac-BPG32J3.20	MD-Cluster 1 vs 2	0.918534	3.01165	1.33806	2.25076	0.0244007	NA
RP11-143K11.5	MD-Cluster 1 vs 2	0.724426	3.00804	1.84222	1.63284	0.102504	NA
REXO1L1P	MD-Cluster 1 vs 2	0.889687	3.00753	1.43329	2.09834	0.0358747	NA
MIR630	MD-Cluster 1 vs 2	0.784137	3.00739	1.87146	1.60697	0.10806	NA
RP11-2G1.2	MD-Cluster 1 vs 2	0.688996	3.00632	2.09341	1.43608	0.150978	NA
RNU6-1245P	MD-Cluster 1 vs 2	0.513238	3.0053	1.83576	1.63709	0.101612	NA
RN7SL686P	MD-Cluster 1 vs 2	0.611863	3.00012	2.12755	1.41013	0.158502	NA
RN7SKP119	MD-Cluster 1 vs 2	0.936445	2.99321	1.72389	1.73631	0.0825088	NA
MIR3648	MD-Cluster 1 vs 2	4691.91	2.99307	0.50444	5.93346	2.96608e-09	4.13452e-06
MIR564	MD-Cluster 1 vs 2	0.509557	2.98731	2.49105	1.19922	0.230444	NA
SNORD2	MD-Cluster 1 vs 2	0.630478	2.9809	2.15692	1.38202	0.166966	NA
MIR4707	MD-Cluster 1 vs 2	8.2209	2.98083	1.19887	2.48636	0.0129058	0.171332
AC012615.1	MD-Cluster 1 vs 2	3.97578	2.97658	1.36522	2.18029	0.0292362	0.242161
RN7SL176P	MD-Cluster 1 vs 2	0.691169	2.97641	1.82697	1.62915	0.10328	NA
CSPG4P8	MD-Cluster 1 vs 2	2.51515	2.97474	0.63095	4.7147	2.42063e-06	0.000609796
LINC00526	MD-Cluster 1 vs 2	1.29135	2.97292	0.924701	3.215	0.00130443	NA
AL034553.1	MD-Cluster 1 vs 2	1.26468	2.97267	1.60527	1.85182	0.0640513	NA
CLDN6	MD-Cluster 1 vs 2	1.25404	2.972	1.46322	2.03114	0.0422407	NA
VENTXP1	MD-Cluster 1 vs 2	0.498754	2.96921	2.07647	1.42994	0.152736	NA
MLIP-IT1	MD-Cluster 1 vs 2	0.772894	2.96781	1.6568	1.79129	0.0732461	NA
RN7SL588P	MD-Cluster 1 vs 2	2.0604	2.96403	0.904449	3.27716	0.00104856	0.0466027
MT-TH	MD-Cluster 1 vs 2	382.588	2.96298	0.488901	6.06049	1.35708e-09	2.57956e-06
RN7SL80P	MD-Cluster 1 vs 2	3.79975	2.96262	0.716941	4.1323	3.59144e-05	0.00564612
MIR1181	MD-Cluster 1 vs 2	0.545872	2.9609	2.11665	1.39886	0.161855	NA
RP11-432M8.5	MD-Cluster 1 vs 2	0.510261	2.9608	2.11957	1.39689	0.162448	NA
RNU6-1067P	MD-Cluster 1 vs 2	0.632464	2.96073	2.07626	1.42599	0.15387	NA
RP11-483I13.5	MD-Cluster 1 vs 2	0.885442	2.95964	1.41919	2.08544	0.0370293	NA
RN7SL707P	MD-Cluster 1 vs 2	1.11094	2.95952	0.916953	3.22756	0.00124852	NA
AL592188.6	MD-Cluster 1 vs 2	2270.9	2.95523	0.509531	5.7999	6.63537e-09	5.13848e-06
AC140061.1	MD-Cluster 1 vs 2	1.96823	2.95492	0.905309	3.26399	0.00109855	0.0476458
MRRFP1	MD-Cluster 1 vs 2	0.662126	2.95192	2.47099	1.19463	0.232231	NA
RNF212	MD-Cluster 1 vs 2	4.7891	2.9471	1.15174	2.55883	0.0105026	0.15548
TMED10P1	MD-Cluster 1 vs 2	0.505751	2.94515	2.49989	1.17811	0.238752	NA
RNU6-400P	MD-Cluster 1 vs 2	0.500995	2.94301	2.97629	0.988818	0.322752	NA
RP11-321E2.9	MD-Cluster 1 vs 2	0.505729	2.94203	2.13939	1.37517	0.169078	NA
AC007114.1	MD-Cluster 1 vs 2	1.97704	2.94077	1.35238	2.17451	0.0296668	0.243747
MTND6P5	MD-Cluster 1 vs 2	2.21634	2.94031	0.804286	3.6558	0.000256381	0.0203134
MIR1228	MD-Cluster 1 vs 2	0.658535	2.93795	1.88369	1.55968	0.118836	NA
AC018696.4	MD-Cluster 1 vs 2	0.583079	2.93654	1.45106	2.02371	0.0429997	NA
SP100	MD-Cluster 1 vs 2	461.255	2.93492	0.569169	5.1565	2.51613e-07	0.000101173
MIR1193	MD-Cluster 1 vs 2	1.11776	2.93111	1.599	1.83309	0.0667896	NA
RN7SL405P	MD-Cluster 1 vs 2	1.28838	2.93042	0.848274	3.45457	0.000551163	NA
AC017104.1	MD-Cluster 1 vs 2	1.84913	2.9279	1.00986	2.89932	0.00373976	0.0953577
AP002761.1	MD-Cluster 1 vs 2	0.877666	2.92733	1.25215	2.33784	0.0193957	NA
LA16c-60G3.5	MD-Cluster 1 vs 2	0.878336	2.92228	2.50071	1.16858	0.242572	NA
RN7SL548P	MD-Cluster 1 vs 2	2.43126	2.92174	0.936864	3.11864	0.00181691	0.0639557
RP11-300G22.2	MD-Cluster 1 vs 2	0.632978	2.92091	1.47154	1.98494	0.0471513	NA
RP11-255L13.1	MD-Cluster 1 vs 2	0.803349	2.91727	2.15282	1.35509	0.175389	NA
RP11-344A5.1	MD-Cluster 1 vs 2	0.686458	2.91641	2.43829	1.19609	0.231661	NA
RP11-259K5.2	MD-Cluster 1 vs 2	0.686985	2.91523	1.90719	1.52855	0.126377	NA
RP11-736N17.8	MD-Cluster 1 vs 2	0.57755	2.91405	2.49858	1.16628	0.243499	NA
RNU6-1	MD-Cluster 1 vs 2	21.008	2.90664	0.441675	6.58095	4.67461e-11	1.95483e-07
AC011897.1	MD-Cluster 1 vs 2	1.06116	2.9039	0.950544	3.05498	0.00225072	NA
RN7SL455P	MD-Cluster 1 vs 2	1.15661	2.90389	1.75635	1.65337	0.0982557	NA
CTD-2576D5.2	MD-Cluster 1 vs 2	0.998697	2.90104	1.5766	1.84006	0.0657588	NA
MIR27B	MD-Cluster 1 vs 2	6.04761	2.9002	1.04313	2.78027	0.00543132	0.115257
AP003900.6	MD-Cluster 1 vs 2	7.14052	2.89415	1.53291	1.88801	0.0590245	0.326642
RNU5F-6P	MD-Cluster 1 vs 2	0.721568	2.88725	2.45861	1.17434	0.240258	NA
RNU4-10P	MD-Cluster 1 vs 2	0.634043	2.8805	2.47954	1.16171	0.245354	NA
HNRNPDP1	MD-Cluster 1 vs 2	0.648602	2.87982	1.89627	1.51867	0.128845	NA
SNORA20	MD-Cluster 1 vs 2	10.7026	2.87656	0.494356	5.8188	5.92707e-09	4.87729e-06
MYOZ1	MD-Cluster 1 vs 2	0.611053	2.87596	1.3248	2.17087	0.0299413	NA
RP11-203E8.1	MD-Cluster 1 vs 2	0.468366	2.87356	2.13299	1.3472	0.177917	NA
RNU6-455P	MD-Cluster 1 vs 2	2.37951	2.86947	0.848876	3.38031	0.000724037	0.0375924
RNU6-693P	MD-Cluster 1 vs 2	1.14245	2.86933	1.56679	1.83135	0.0670488	NA
RP11-350N15.6	MD-Cluster 1 vs 2	1.02482	2.86716	1.2947	2.21455	0.0267913	NA
AC012362.3	MD-Cluster 1 vs 2	1.09515	2.86261	1.41543	2.02243	0.043132	NA
RNU6-3P	MD-Cluster 1 vs 2	10.202	2.86097	0.462685	6.18339	6.27382e-10	1.45755e-06
RP11-986E7.7	MD-Cluster 1 vs 2	1.99237	2.85954	1.42806	2.00239	0.0452428	0.293601
RSC1A1	MD-Cluster 1 vs 2	2.75093	2.85921	1.06584	2.68259	0.00730541	0.132365
AL592188.5	MD-Cluster 1 vs 2	42.0085	2.85726	0.479228	5.96222	2.48835e-09	4.00223e-06
AC140061.7	MD-Cluster 1 vs 2	2.97745	2.85431	0.858679	3.32407	0.000887128	0.0419945
CACYBPP3	MD-Cluster 1 vs 2	1.74302	2.85315	0.9604	2.9708	0.00297029	0.08496
AC011841.2	MD-Cluster 1 vs 2	1.64089	2.85203	1.38696	2.05632	0.0397518	0.277333
AC009299.4	MD-Cluster 1 vs 2	1.1597	2.85103	1.44048	1.97923	0.0477903	NA
TMEM97P1	MD-Cluster 1 vs 2	0.657201	2.85022	1.29468	2.20148	0.0277017	NA
SNORA6	MD-Cluster 1 vs 2	32.3184	2.84963	1.10588	2.5768	0.00997191	0.15269
RP11-142I20.1	MD-Cluster 1 vs 2	0.867728	2.84914	1.94238	1.46683	0.142422	NA
AL031005.1	MD-Cluster 1 vs 2	0.630946	2.84859	2.18502	1.30369	0.192339	NA
ANTXRL	MD-Cluster 1 vs 2	0.768959	2.83827	2.1354	1.32915	0.183797	NA
RP11-109E24.2	MD-Cluster 1 vs 2	0.466151	2.83643	2.52417	1.1237	0.261138	NA
CTD-2021A8.2	MD-Cluster 1 vs 2	0.787316	2.83371	1.70273	1.66422	0.0960694	NA
RNU6-528P	MD-Cluster 1 vs 2	0.458676	2.83218	2.97808	0.95101	0.3416	NA
ATP12A	MD-Cluster 1 vs 2	0.458676	2.83218	2.97808	0.95101	0.3416	NA
C6orf15	MD-Cluster 1 vs 2	0.458676	2.83218	2.97808	0.95101	0.3416	NA
RP11-432I5.8	MD-Cluster 1 vs 2	0.468533	2.82521	1.83566	1.53907	0.123787	NA
AC017083.2	MD-Cluster 1 vs 2	1.1197	2.82337	1.17715	2.39848	0.0164634	NA
RP11-123M6.2	MD-Cluster 1 vs 2	0.697531	2.81757	2.51957	1.11827	0.26345	NA
IMP3P2	MD-Cluster 1 vs 2	0.523322	2.81464	1.62236	1.73491	0.0827568	NA
RP11-225H22.7	MD-Cluster 1 vs 2	1.30894	2.81332	1.16797	2.40872	0.0160084	NA
RN7SL670P	MD-Cluster 1 vs 2	0.612317	2.81148	1.64254	1.71166	0.0869594	NA
HMGB3P22	MD-Cluster 1 vs 2	2.28753	2.80957	0.767031	3.66291	0.000249363	0.0203134
KB-1000E4.2	MD-Cluster 1 vs 2	1.36877	2.80722	1.10182	2.54781	0.0108401	NA
RN7SL810P	MD-Cluster 1 vs 2	0.4507	2.80623	2.97851	0.942157	0.346112	NA
CTD-3074O7.11	MD-Cluster 1 vs 2	0.87024	2.79858	1.52747	1.83217	0.0669255	NA
RP11-17E13.2	MD-Cluster 1 vs 2	1.13088	2.79832	1.10476	2.53296	0.0113105	NA
AC100791.1	MD-Cluster 1 vs 2	0.454931	2.79794	2.55018	1.09715	0.272575	NA
AL592188.8	MD-Cluster 1 vs 2	29.5075	2.7959	0.480051	5.82417	5.73963e-09	4.87729e-06
LUZP6	MD-Cluster 1 vs 2	0.87821	2.79472	1.41885	1.96971	0.0488714	NA
RP11-44N22.3	MD-Cluster 1 vs 2	0.745008	2.79064	1.50688	1.85192	0.0640367	NA
AL592188.1	MD-Cluster 1 vs 2	16425.1	2.78994	0.474818	5.8758	4.20803e-09	4.87729e-06
SPRR2E	MD-Cluster 1 vs 2	0.687934	2.78905	2.16342	1.28918	0.197334	NA
HMGN2P39	MD-Cluster 1 vs 2	0.577987	2.78791	1.81699	1.53436	0.124941	NA
AL590708.2	MD-Cluster 1 vs 2	0.437435	2.78692	1.83636	1.51763	0.129107	NA
MIR937	MD-Cluster 1 vs 2	4.37353	2.78598	0.76419	3.64566	0.000266702	0.0207304
SFRP5	MD-Cluster 1 vs 2	0.446153	2.78485	2.53235	1.09971	0.271458	NA
DMRT2	MD-Cluster 1 vs 2	0.717283	2.78441	1.64962	1.68791	0.0914291	NA
MT-TI	MD-Cluster 1 vs 2	81.7432	2.78118	0.676599	4.11053	3.94749e-05	0.00606898
AC097455.1	MD-Cluster 1 vs 2	1.17609	2.7811	1.01339	2.74435	0.00606312	NA
SNORA56	MD-Cluster 1 vs 2	0.771302	2.78097	2.14577	1.29602	0.194967	NA
RP11-579D7.8	MD-Cluster 1 vs 2	0.533001	2.78093	1.66884	1.66639	0.0956364	NA
RNU1-142P	MD-Cluster 1 vs 2	0.428775	2.77729	2.11244	1.31473	0.1886	NA
TBX4	MD-Cluster 1 vs 2	0.505341	2.77494	2.15562	1.2873	0.197988	NA
MIR5193	MD-Cluster 1 vs 2	0.514189	2.77336	2.1811	1.27154	0.203535	NA
AL122127.1	MD-Cluster 1 vs 2	2.62511	2.77262	2.12273	1.30616	0.191499	0.518948
ZNF648	MD-Cluster 1 vs 2	0.573861	2.77243	1.29316	2.14392	0.0320396	NA
PDZD7	MD-Cluster 1 vs 2	0.778309	2.76695	1.2584	2.19878	0.0278938	NA
RN7SL533P	MD-Cluster 1 vs 2	1.91039	2.7663	0.738916	3.74373	0.000181306	0.0173895
CD207	MD-Cluster 1 vs 2	2.54409	2.75749	1.32187	2.08605	0.0369744	0.268437
RP11-109P14.8	MD-Cluster 1 vs 2	0.608305	2.75573	1.59392	1.7289	0.0838274	NA
RP11-696L21.2	MD-Cluster 1 vs 2	0.517665	2.75494	2.54226	1.08366	0.278518	NA
RAC1P3	MD-Cluster 1 vs 2	0.506697	2.75493	2.52642	1.09045	0.275516	NA
SOWAHA	MD-Cluster 1 vs 2	0.747705	2.75234	2.19195	1.25566	0.209239	NA
MYO5BP2	MD-Cluster 1 vs 2	0.431918	2.75211	1.58498	1.73637	0.0824989	NA
SNORA48	MD-Cluster 1 vs 2	24.4954	2.75167	0.433713	6.34445	2.23225e-10	5.83427e-07
CTD-2201E18.4	MD-Cluster 1 vs 2	0.517701	2.75142	1.89553	1.45153	0.146632	NA
MT-TQ	MD-Cluster 1 vs 2	36.1379	2.74904	0.813298	3.38012	0.000724555	0.0375924
RP11-15K2.2	MD-Cluster 1 vs 2	0.438248	2.74866	2.16118	1.27183	0.203433	NA
AC117490.2	MD-Cluster 1 vs 2	1.4815	2.74764	1.52673	1.79968	0.0719109	0.351431
TULP1	MD-Cluster 1 vs 2	1.49676	2.74748	0.861854	3.18787	0.00143326	0.0554964
AL592188.2	MD-Cluster 1 vs 2	16017.4	2.74212	0.477343	5.74455	9.21655e-09	6.21641e-06
MIR4523	MD-Cluster 1 vs 2	1.13669	2.74188	1.25527	2.18429	0.0289409	NA
TEX40	MD-Cluster 1 vs 2	0.510228	2.73892	2.5456	1.07595	0.281952	NA
SOX14	MD-Cluster 1 vs 2	0.589156	2.73357	2.18764	1.24955	0.211464	NA
RP11-432M8.4	MD-Cluster 1 vs 2	0.429029	2.73332	2.13704	1.27902	0.200889	NA
MIR922	MD-Cluster 1 vs 2	0.669112	2.73189	1.23138	2.21856	0.0265167	NA
RN7SL819P	MD-Cluster 1 vs 2	0.672948	2.73101	1.69881	1.6076	0.107922	NA
GRIN2A	MD-Cluster 1 vs 2	1.15786	2.72995	1.32642	2.05814	0.0395766	NA
RP11-753B14.1	MD-Cluster 1 vs 2	0.838589	2.72969	2.16966	1.25812	0.208349	NA
AC020892.1	MD-Cluster 1 vs 2	3.04083	2.72708	0.774023	3.52326	0.000426276	0.0272292
AL122127.5	MD-Cluster 1 vs 2	1.18458	2.7266	1.31858	2.06784	0.0386554	NA
RN7SL634P	MD-Cluster 1 vs 2	1.03333	2.72414	2.95505	0.921858	0.356603	NA
SYCE1L	MD-Cluster 1 vs 2	5.29199	2.71922	0.696721	3.90288	9.50534e-05	0.0113825
RN7SKP5	MD-Cluster 1 vs 2	0.7957	2.71773	1.67852	1.61912	0.105422	NA
PCMTD1P2	MD-Cluster 1 vs 2	2.78172	2.71755	1.09753	2.47607	0.0132838	0.173704
AL122015.1	MD-Cluster 1 vs 2	0.722255	2.71674	1.49154	1.82143	0.068542	NA
RP11-77K12.1	MD-Cluster 1 vs 2	0.567581	2.71208	2.1935	1.23641	0.216305	NA
AC008555.1	MD-Cluster 1 vs 2	0.574129	2.71084	2.52756	1.07251	0.28349	NA
GS1-393G12.14	MD-Cluster 1 vs 2	1.94266	2.7099	0.803346	3.37326	0.000742832	0.0381619
DISC1FP1	MD-Cluster 1 vs 2	0.609414	2.70836	1.65685	1.63464	0.102124	NA
AC079987.2	MD-Cluster 1 vs 2	0.551134	2.70519	1.88207	1.43735	0.15062	NA
GS1-541M1.2	MD-Cluster 1 vs 2	0.549741	2.70453	1.82884	1.47882	0.139189	NA
SNORA45	MD-Cluster 1 vs 2	45.4171	2.70323	0.38935	6.94293	3.84049e-12	8.03009e-08
RP3-455J7.3	MD-Cluster 1 vs 2	0.771752	2.69997	1.89456	1.42512	0.154123	NA
RP11-178L8.4	MD-Cluster 1 vs 2	0.828818	2.6996	1.68158	1.6054	0.108406	NA
CTD-3032H12.1	MD-Cluster 1 vs 2	1.36464	2.69903	1.02624	2.63003	0.00853773	NA
MIR3687	MD-Cluster 1 vs 2	4166.12	2.69896	0.448383	6.01932	1.7515e-09	3.05184e-06
CTC-471J1.8	MD-Cluster 1 vs 2	0.485346	2.69814	2.185	1.23485	0.216888	NA
RP11-460N20.3	MD-Cluster 1 vs 2	2.2038	2.69381	0.827002	3.25731	0.00112472	0.0479933
RP11-134G8.6	MD-Cluster 1 vs 2	0.74846	2.69268	1.03852	2.59279	0.00951999	NA
MIR5680	MD-Cluster 1 vs 2	0.631307	2.68834	1.65759	1.62183	0.104839	NA
FTMT	MD-Cluster 1 vs 2	0.896528	2.68822	2.1734	1.23687	0.216134	NA
RN7SL154P	MD-Cluster 1 vs 2	0.977166	2.68596	1.55814	1.72383	0.0847393	NA
RP11-613F22.5	MD-Cluster 1 vs 2	1.87021	2.68547	0.762677	3.52111	0.00042975	0.0272292
NUTF2P2	MD-Cluster 1 vs 2	0.49348	2.68305	2.47371	1.08462	0.278089	NA
RP11-311D14.1	MD-Cluster 1 vs 2	0.482477	2.67752	2.54493	1.0521	0.292754	NA
MIR4793	MD-Cluster 1 vs 2	1.38561	2.67569	1.29836	2.06082	0.0393206	0.276473
AC005741.2	MD-Cluster 1 vs 2	0.400977	2.6741	2.9806	0.897171	0.369628	NA
CTD-2336H13.2	MD-Cluster 1 vs 2	1.04121	2.66938	1.94562	1.372	0.170065	NA
OPRD1	MD-Cluster 1 vs 2	0.832709	2.66914	1.89584	1.4079	0.159161	NA
MIR221	MD-Cluster 1 vs 2	0.738339	2.66805	1.24291	2.14662	0.0318232	NA
PPM1J	MD-Cluster 1 vs 2	2.82283	2.66757	0.773119	3.4504	0.000559762	0.0316326
AC011499.1	MD-Cluster 1 vs 2	3.23501	2.66415	0.983011	2.71019	0.00672448	0.12684
RP11-149I9.2	MD-Cluster 1 vs 2	0.642896	2.66411	1.22032	2.18312	0.0290272	NA
DAZAP2P1	MD-Cluster 1 vs 2	1.16859	2.66341	0.940165	2.83292	0.00461251	NA
FGFBP3	MD-Cluster 1 vs 2	0.966388	2.66306	1.14275	2.3304	0.0197853	NA
SCARNA12	MD-Cluster 1 vs 2	32.9213	2.66181	0.62843	4.23564	2.27902e-05	0.00405259
AC005779.1	MD-Cluster 1 vs 2	0.641355	2.66083	1.06859	2.49003	0.0127732	NA
GS1-304P7.1	MD-Cluster 1 vs 2	1.46367	2.6539	1.31538	2.01758	0.0436346	0.288771
RNU6-797P	MD-Cluster 1 vs 2	0.432678	2.64946	1.82402	1.45254	0.146352	NA
CTB-161C1.1	MD-Cluster 1 vs 2	1.60269	2.64624	0.968012	2.73368	0.00626301	0.122272
RP11-179D22.1	MD-Cluster 1 vs 2	0.905265	2.64545	1.4337	1.84519	0.0650092	NA
RP11-541E12.1	MD-Cluster 1 vs 2	1.04846	2.64077	1.01877	2.59212	0.00953866	NA
RN7SL121P	MD-Cluster 1 vs 2	0.63033	2.64056	1.93556	1.36424	0.172493	NA
RP11-382D8.5	MD-Cluster 1 vs 2	0.463545	2.63886	2.54482	1.03695	0.299759	NA
RP11-1012A1.10	MD-Cluster 1 vs 2	2.03306	2.63747	1.01084	2.60917	0.00907614	0.145979
MIR4689	MD-Cluster 1 vs 2	1.52493	2.63712	1.0721	2.45976	0.0139032	0.176611
MIR4784	MD-Cluster 1 vs 2	0.855753	2.63412	1.16186	2.26716	0.0233807	NA
SNORD116-16	MD-Cluster 1 vs 2	2.29518	2.63241	0.987373	2.66608	0.00767423	0.135565
CTA-215D11.4	MD-Cluster 1 vs 2	0.703638	2.62924	2.13417	1.23197	0.217959	NA
SNORD109B	MD-Cluster 1 vs 2	0.535291	2.6291	1.89921	1.38431	0.166263	NA
HTN3	MD-Cluster 1 vs 2	0.591989	2.62711	2.1488	1.22259	0.221483	NA
RTP3	MD-Cluster 1 vs 2	0.386171	2.62437	2.54774	1.03008	0.302974	NA
RP11-810P12.6	MD-Cluster 1 vs 2	0.388081	2.62122	2.17785	1.20358	0.22875	NA
RP11-479G22.7	MD-Cluster 1 vs 2	0.465141	2.61926	2.19029	1.19585	0.231756	NA
RP11-428K3.1	MD-Cluster 1 vs 2	0.559889	2.61657	1.18078	2.21597	0.0266936	NA
AL592188.7	MD-Cluster 1 vs 2	4997.12	2.61259	0.763556	3.42162	0.000622502	0.0341624
MIR134	MD-Cluster 1 vs 2	0.451912	2.60954	2.54906	1.02373	0.305965	NA
MIR4717	MD-Cluster 1 vs 2	0.380163	2.60947	2.98154	0.875207	0.381461	NA
VN1R34P	MD-Cluster 1 vs 2	0.812316	2.60934	2.11034	1.23646	0.216289	NA
AC019117.1	MD-Cluster 1 vs 2	0.767218	2.60877	1.92275	1.35679	0.174847	NA
RN7SL346P	MD-Cluster 1 vs 2	0.606748	2.60867	2.19438	1.1888	0.234519	NA
CAPNS1P1	MD-Cluster 1 vs 2	0.430857	2.60817	2.12888	1.22513	0.220525	NA
RP11-77K12.4	MD-Cluster 1 vs 2	2.30571	2.60709	0.935115	2.78799	0.00530363	0.114392
AL353671.2	MD-Cluster 1 vs 2	2.3317	2.60704	0.748437	3.48331	0.000495246	0.0293345
RNU5A-1	MD-Cluster 1 vs 2	1095.06	2.60648	0.47208	5.52126	3.36585e-08	2.01076e-05
MIR4751	MD-Cluster 1 vs 2	0.473279	2.6031	1.64798	1.57957	0.114206	NA
RPL7AP34	MD-Cluster 1 vs 2	0.686638	2.60243	2.17171	1.19833	0.230788	NA
AC136896.2	MD-Cluster 1 vs 2	1.17045	2.59717	1.1786	2.2036	0.0275525	NA
AC007272.1	MD-Cluster 1 vs 2	1.07391	2.59568	1.61473	1.6075	0.107946	NA
HMX3	MD-Cluster 1 vs 2	0.51833	2.59184	2.17277	1.19287	0.232919	NA
AC006483.1	MD-Cluster 1 vs 2	2.62757	2.58929	1.52945	1.69295	0.0904641	0.383461
AC114546.1	MD-Cluster 1 vs 2	0.639362	2.5854	2.08655	1.23908	0.215317	NA
MIR206	MD-Cluster 1 vs 2	0.37353	2.58264	2.98194	0.866092	0.38644	NA
FSTL4	MD-Cluster 1 vs 2	0.577296	2.5794	1.68976	1.52649	0.126888	NA
RP11-454K7.1	MD-Cluster 1 vs 2	0.882967	2.57937	1.11864	2.30581	0.0211212	NA
MIR4687	MD-Cluster 1 vs 2	1.37449	2.57926	1.03943	2.48142	0.013086	NA
RP4-799P18.3	MD-Cluster 1 vs 2	1.13628	2.57423	1.10182	2.33635	0.0194729	NA
RNU6-895P	MD-Cluster 1 vs 2	6.97332	2.57385	0.751595	3.42452	0.000615895	0.0339782
SNX18P26	MD-Cluster 1 vs 2	0.659788	2.57235	1.50182	1.71282	0.0867449	NA
GJB4	MD-Cluster 1 vs 2	0.381599	2.57041	2.589	0.992818	0.320799	NA
AL118508.1	MD-Cluster 1 vs 2	0.709368	2.56888	1.49935	1.71333	0.0866524	NA
RP11-173E2.2	MD-Cluster 1 vs 2	0.43409	2.5688	2.15206	1.19365	0.232616	NA
INMT-FAM188B	MD-Cluster 1 vs 2	1.28299	2.56853	1.47702	1.739	0.0820351	NA
TPST2P1	MD-Cluster 1 vs 2	1.1751	2.56576	1.21733	2.10769	0.0350577	NA
RPL9P5	MD-Cluster 1 vs 2	0.446128	2.56528	2.5741	0.996571	0.318973	NA
RNU6-929P	MD-Cluster 1 vs 2	1.93438	2.56459	1.36888	1.8735	0.0609996	0.330886
EGLN1P1	MD-Cluster 1 vs 2	0.920091	2.56146	1.16641	2.19601	0.0280909	NA
AP001992.1	MD-Cluster 1 vs 2	0.667704	2.56006	1.71009	1.49703	0.134385	NA
SLC45A1	MD-Cluster 1 vs 2	0.665543	2.55846	1.50454	1.7005	0.0890375	NA
MIRLET7A1	MD-Cluster 1 vs 2	0.677629	2.55458	2.17051	1.17695	0.239216	NA
SLC25A1P5	MD-Cluster 1 vs 2	1.77307	2.55389	0.913696	2.79512	0.00518805	0.113715
RNU6-1235P	MD-Cluster 1 vs 2	1.27891	2.55351	1.22546	2.08371	0.0371864	NA
RN7SL488P	MD-Cluster 1 vs 2	1.22876	2.55077	1.1108	2.29633	0.0216569	NA
RP11-671M22.4	MD-Cluster 1 vs 2	6.22833	2.55014	0.517715	4.92576	8.4031e-07	0.000270888
REXO1L10P	MD-Cluster 1 vs 2	0.875156	2.54866	2.10121	1.21295	0.22515	NA
RP11-385F7.1	MD-Cluster 1 vs 2	1.16383	2.54616	1.29399	1.96768	0.0491054	NA
SNORA14B	MD-Cluster 1 vs 2	140.093	2.54612	0.378899	6.7198	1.81969e-11	1.68583e-07
RPL36P20	MD-Cluster 1 vs 2	0.363455	2.54448	2.6057	0.976508	0.328813	NA
RP11-285A1.1	MD-Cluster 1 vs 2	0.582217	2.54445	1.45673	1.74668	0.0806928	NA
AC026495.1	MD-Cluster 1 vs 2	1.1485	2.54358	1.4899	1.70721	0.0877822	NA
RP11-713D19.1	MD-Cluster 1 vs 2	1.33985	2.5433	1.05372	2.41363	0.0157945	NA
LGALS8-AS1	MD-Cluster 1 vs 2	0.62674	2.54321	1.22126	2.08245	0.0373017	NA
RNU6-5P	MD-Cluster 1 vs 2	21.1647	2.54287	0.434066	5.85825	4.67773e-09	4.87729e-06
HMGB2P1	MD-Cluster 1 vs 2	0.778996	2.54105	1.38737	1.83155	0.0670179	NA
RN7SL839P	MD-Cluster 1 vs 2	2.66323	2.5402	0.791931	3.20761	0.00133845	0.0529952
RNU5A-8P	MD-Cluster 1 vs 2	23.5712	2.53636	0.593858	4.27098	1.94612e-05	0.00363316
RP11-739L10.1	MD-Cluster 1 vs 2	0.732911	2.53534	0.909989	2.78612	0.00533428	NA
MIR100	MD-Cluster 1 vs 2	0.723176	2.53292	2.1342	1.18682	0.235299	NA
MIR3615	MD-Cluster 1 vs 2	4.57807	2.53258	0.772368	3.27898	0.00104182	0.0465648
OR56B2P	MD-Cluster 1 vs 2	1.17746	2.5288	1.43819	1.75832	0.0786931	NA
AC046143.1	MD-Cluster 1 vs 2	1.51913	2.52617	1.25484	2.01314	0.0441	0.289796
RNU7-177P	MD-Cluster 1 vs 2	0.661527	2.51926	1.67712	1.50213	0.133064	NA
SCARNA4	MD-Cluster 1 vs 2	146.086	2.5185	0.393367	6.40243	1.52924e-10	4.56785e-07
RP11-318C24.1	MD-Cluster 1 vs 2	1.02672	2.51754	0.985536	2.55449	0.0106343	NA
RP11-609L23.2	MD-Cluster 1 vs 2	0.353013	2.51705	2.98296	0.843807	0.398777	NA
RGS6	MD-Cluster 1 vs 2	0.861982	2.51515	1.11929	2.24709	0.024634	NA
AC073257.2	MD-Cluster 1 vs 2	0.35097	2.51382	2.98301	0.842712	0.399389	NA
RN7SL744P	MD-Cluster 1 vs 2	1.75254	2.5119	0.95183	2.63903	0.00831443	0.13986
PCP4L1	MD-Cluster 1 vs 2	3.35691	2.51076	0.833052	3.01393	0.00257888	0.0775852
AC090519.1	MD-Cluster 1 vs 2	1.46377	2.51075	0.850632	2.95163	0.00316101	0.0875661
AC140061.9	MD-Cluster 1 vs 2	3.32538	2.51071	0.682477	3.67882	0.000234319	0.0199024
CTD-2619J13.23	MD-Cluster 1 vs 2	0.354042	2.50953	2.98308	0.841254	0.400206	NA
RPL15P21	MD-Cluster 1 vs 2	0.496144	2.50754	2.5721	0.974898	0.329611	NA
AL022344.2	MD-Cluster 1 vs 2	0.396169	2.50585	2.55458	0.980923	0.326631	NA
RUNDC3A	MD-Cluster 1 vs 2	0.88297	2.50507	1.33026	1.88314	0.0596817	NA
SNHG9	MD-Cluster 1 vs 2	53.3234	2.5046	0.463401	5.40481	6.48769e-08	3.39128e-05
RNU2-14P	MD-Cluster 1 vs 2	0.569061	2.50445	2.55174	0.98147	0.326361	NA
RN7SKP72	MD-Cluster 1 vs 2	0.677707	2.50435	1.6564	1.51192	0.130554	NA
CTD-3006G17.2	MD-Cluster 1 vs 2	0.559306	2.50382	1.60658	1.55848	0.11912	NA
RN7SL244P	MD-Cluster 1 vs 2	0.96666	2.5033	1.75	1.43046	0.152586	NA
RP11-426L16.10	MD-Cluster 1 vs 2	1.66625	2.50302	1.04909	2.38589	0.0170378	0.193641
AC092104.1	MD-Cluster 1 vs 2	0.682124	2.50286	2.13555	1.172	0.241199	NA
RP11-864G5.1	MD-Cluster 1 vs 2	0.344619	2.50115	2.98318	0.838418	0.401796	NA
hsa-mir-4538	MD-Cluster 1 vs 2	0.660843	2.50011	2.97431	0.840571	0.400589	NA
RN7SL44P	MD-Cluster 1 vs 2	0.487194	2.49918	2.14834	1.16331	0.244704	NA
LINC00842	MD-Cluster 1 vs 2	5.78385	2.49803	0.778532	3.20864	0.00133363	0.0529952
RP11-626A5.2	MD-Cluster 1 vs 2	0.836107	2.49532	1.21109	2.0604	0.0393606	NA
MIR4436B2	MD-Cluster 1 vs 2	0.423104	2.49333	1.85652	1.34302	0.179267	NA
RP5-1198O20.5	MD-Cluster 1 vs 2	0.353371	2.49257	2.98328	0.835513	0.403429	NA
HNRNPA1P61	MD-Cluster 1 vs 2	0.430077	2.49072	1.88189	1.32352	0.185663	NA
IGHVII-43-1	MD-Cluster 1 vs 2	0.419268	2.48747	2.57466	0.966132	0.333978	NA
ORM2	MD-Cluster 1 vs 2	0.910059	2.48558	1.27646	1.94725	0.0515051	NA
CTD-2410N18.5	MD-Cluster 1 vs 2	0.627136	2.48469	1.89533	1.31096	0.189873	NA
MIR3127	MD-Cluster 1 vs 2	4.30627	2.48305	0.905394	2.7425	0.00609731	0.121187
NCAM1	MD-Cluster 1 vs 2	0.940617	2.48046	0.97585	2.54185	0.0110267	NA
EIF3FP1	MD-Cluster 1 vs 2	6.08999	2.48008	1.51227	1.63998	0.10101	0.401678
RNU6-36P	MD-Cluster 1 vs 2	5.65427	2.47958	0.474415	5.22661	1.72645e-07	7.52047e-05
AL353662.3	MD-Cluster 1 vs 2	0.558411	2.4793	1.49916	1.65379	0.0981695	NA
MKRN7P	MD-Cluster 1 vs 2	0.613872	2.47826	1.30917	1.893	0.0583585	NA
LINC00933	MD-Cluster 1 vs 2	0.964779	2.47771	1.30283	1.90179	0.0571989	NA
CTC-276P9.1	MD-Cluster 1 vs 2	0.725817	2.4773	1.10176	2.24848	0.0245454	NA
MIR1273D	MD-Cluster 1 vs 2	1.62131	2.47654	1.03453	2.39387	0.0166716	0.191953
RP11-993B23.1	MD-Cluster 1 vs 2	0.339572	2.47243	2.98352	0.828696	0.407276	NA
RP11-319E16.2	MD-Cluster 1 vs 2	1.08713	2.47176	1.11722	2.21242	0.0269376	NA
AC092664.1	MD-Cluster 1 vs 2	0.444484	2.47047	1.89529	1.30348	0.192412	NA
RP5-943J3.2	MD-Cluster 1 vs 2	0.93934	2.46859	1.00429	2.45805	0.0139694	NA
MIR4313	MD-Cluster 1 vs 2	0.623774	2.46598	1.5321	1.60954	0.107498	NA
MIR4769	MD-Cluster 1 vs 2	0.643994	2.46558	2.1687	1.13689	0.255583	NA
RIC3	MD-Cluster 1 vs 2	24.5795	2.46414	0.761703	3.23504	0.00121627	0.0501455
AC008731.1	MD-Cluster 1 vs 2	3.61837	2.46346	0.751124	3.2797	0.00103917	0.0465648
AL807752.1	MD-Cluster 1 vs 2	1.31174	2.46234	0.945239	2.60499	0.00918756	NA
ITIH3	MD-Cluster 1 vs 2	0.651292	2.46176	1.53452	1.60425	0.108659	NA
RN7SL29P	MD-Cluster 1 vs 2	1.23021	2.45992	0.889936	2.76416	0.00570701	NA
RP1-60O19.1	MD-Cluster 1 vs 2	1.42096	2.45701	1.24239	1.97765	0.0479682	0.301213
RP11-157L3.6	MD-Cluster 1 vs 2	1.45994	2.45462	1.22579	2.00248	0.0452336	0.293601
ARHGDIG	MD-Cluster 1 vs 2	0.864897	2.4527	1.41631	1.73175	0.0833175	NA
FBXO39	MD-Cluster 1 vs 2	1.3966	2.44969	1.26189	1.94129	0.0522234	0.31217
AC068669.1	MD-Cluster 1 vs 2	3.55085	2.44721	0.742025	3.29802	0.000973706	0.0448441
RP11-359M6.2	MD-Cluster 1 vs 2	2.10186	2.44638	0.936261	2.61292	0.00897719	0.145139
RP11-277J24.1	MD-Cluster 1 vs 2	1.75183	2.44584	0.893334	2.73788	0.00618363	0.121804
LINC00896	MD-Cluster 1 vs 2	1.59698	2.44487	0.755967	3.23409	0.0012203	0.0501455
HOXB8	MD-Cluster 1 vs 2	0.460512	2.44431	2.55433	0.956927	0.338604	NA
RN7SL247P	MD-Cluster 1 vs 2	3.01368	2.443	0.737194	3.31391	0.000920004	0.0430344
OR2B6	MD-Cluster 1 vs 2	1.77821	2.44266	0.967167	2.52559	0.0115506	0.162415
CDKL2	MD-Cluster 1 vs 2	0.327045	2.44265	2.98389	0.818612	0.413008	NA
RN7SL91P	MD-Cluster 1 vs 2	0.328393	2.44146	2.9839	0.81821	0.413237	NA
RP11-323I15.3	MD-Cluster 1 vs 2	0.8132	2.44068	1.59859	1.52677	0.126817	NA
ASXL3	MD-Cluster 1 vs 2	0.774714	2.43962	1.69011	1.44347	0.148889	NA
RP11-28H5.2	MD-Cluster 1 vs 2	0.817897	2.43879	1.10321	2.21063	0.0270613	NA
RP11-465L10.10	MD-Cluster 1 vs 2	0.694942	2.43842	1.6662	1.46346	0.143342	NA
ERLEC1P1	MD-Cluster 1 vs 2	1.45454	2.43803	1.17349	2.07758	0.0377483	0.27096
RNU6-667P	MD-Cluster 1 vs 2	0.538694	2.4378	1.90892	1.27706	0.201583	NA
TNNT2	MD-Cluster 1 vs 2	2.73161	2.43673	0.746012	3.26634	0.00108948	0.0476458
RNU6-910P	MD-Cluster 1 vs 2	0.326708	2.43612	2.98397	0.816404	0.414269	NA
SNORD105	MD-Cluster 1 vs 2	2.31819	2.43505	0.91715	2.65502	0.00793038	0.137097
CTD-2246P4.1	MD-Cluster 1 vs 2	0.553951	2.43282	1.92199	1.26578	0.205592	NA
SLC13A5	MD-Cluster 1 vs 2	0.39949	2.42806	2.20943	1.09896	0.271787	NA
BX276092.2	MD-Cluster 1 vs 2	1.19283	2.42658	2.9629	0.81899	0.412792	NA
SAA2-SAA4	MD-Cluster 1 vs 2	0.537186	2.42513	1.67069	1.45157	0.146621	NA
NPB	MD-Cluster 1 vs 2	2.10873	2.42227	0.869723	2.7851	0.00535111	0.11452
BCAN	MD-Cluster 1 vs 2	0.589153	2.42224	2.18483	1.10867	0.267574	NA
SCARNA11	MD-Cluster 1 vs 2	6.95951	2.42115	0.572811	4.22679	2.37045e-05	0.00413032
HIST1H1T	MD-Cluster 1 vs 2	1.00433	2.4192	0.951407	2.54276	0.010998	NA
RP5-1126H10.2	MD-Cluster 1 vs 2	1.07204	2.41815	0.912064	2.65129	0.00801839	NA
MIR548A3	MD-Cluster 1 vs 2	0.450431	2.41762	2.55171	0.947451	0.343409	NA
RN7SL669P	MD-Cluster 1 vs 2	0.62597	2.4154	1.39185	1.73538	0.0826728	NA
RN7SL584P	MD-Cluster 1 vs 2	0.318505	2.4154	2.98423	0.809389	0.418291	NA
RP11-562F9.1	MD-Cluster 1 vs 2	0.36659	2.41198	2.13563	1.1294	0.258729	NA
AL121753.1	MD-Cluster 1 vs 2	0.878387	2.41036	1.41266	1.70626	0.08796	NA
RNU6-419P	MD-Cluster 1 vs 2	0.941003	2.41011	1.21646	1.98125	0.0475631	NA
AP002789.1	MD-Cluster 1 vs 2	2.2442	2.40963	1.02496	2.35096	0.0187252	0.200809
AC008440.10	MD-Cluster 1 vs 2	1.24225	2.40701	0.941551	2.55644	0.0105751	NA
RP11-612B6.1	MD-Cluster 1 vs 2	0.686618	2.40618	2.15405	1.11705	0.263972	NA
RP11-87N24.3	MD-Cluster 1 vs 2	35.7242	2.40438	0.706902	3.40129	0.000670696	0.0358003
M1AP	MD-Cluster 1 vs 2	0.935533	2.4043	1.28329	1.87354	0.060994	NA
AL162424.2	MD-Cluster 1 vs 2	0.877093	2.40287	0.90945	2.64211	0.00823908	NA
RN7SKP125	MD-Cluster 1 vs 2	0.49829	2.40255	1.83047	1.31253	0.189341	NA
CCNI2	MD-Cluster 1 vs 2	2.0313	2.3984	0.920397	2.60583	0.00916523	0.146955
MIR298	MD-Cluster 1 vs 2	0.933015	2.39827	1.10122	2.17783	0.0294183	NA
MTATP8P2	MD-Cluster 1 vs 2	1.14734	2.39518	0.892255	2.68442	0.00726568	NA
RP11-362F19.3	MD-Cluster 1 vs 2	0.487294	2.39136	2.18601	1.09394	0.273981	NA
RP11-34H11.3	MD-Cluster 1 vs 2	0.593679	2.3909	2.16324	1.10524	0.269056	NA
RN7SL595P	MD-Cluster 1 vs 2	0.632211	2.3896	1.49209	1.60151	0.109264	NA
RP11-365F18.6	MD-Cluster 1 vs 2	1.00787	2.3888	1.11837	2.13597	0.0326822	NA
RP11-708H21.4	MD-Cluster 1 vs 2	0.992677	2.38854	1.19884	1.99238	0.046329	NA
AC008147.2	MD-Cluster 1 vs 2	1.18462	2.38534	0.975651	2.44487	0.0144903	NA
KIAA1045	MD-Cluster 1 vs 2	0.803555	2.38406	1.69859	1.40355	0.160452	NA
SNORA10	MD-Cluster 1 vs 2	54.2797	2.38329	0.554478	4.29826	1.72148e-05	0.00327221
RP11-86L19.2	MD-Cluster 1 vs 2	0.608661	2.38185	1.36007	1.75127	0.0798995	NA
RP11-318E3.9	MD-Cluster 1 vs 2	1.21079	2.38154	1.32372	1.79913	0.0719983	NA
CTC-1337H24.2	MD-Cluster 1 vs 2	0.4505	2.3813	2.57274	0.92559	0.354659	NA
RNU6-498P	MD-Cluster 1 vs 2	1.28135	2.38123	1.23895	1.92197	0.0546093	NA
RN7SL777P	MD-Cluster 1 vs 2	1.73821	2.38065	1.04964	2.26805	0.0233261	0.219356
CA6	MD-Cluster 1 vs 2	0.496712	2.38033	1.84254	1.29188	0.1964	NA
RP5-1039K5.17	MD-Cluster 1 vs 2	1.49716	2.37971	0.710283	3.35036	0.000807056	0.0397052
MIR4512	MD-Cluster 1 vs 2	0.985242	2.37707	1.14	2.08515	0.0370558	NA
RN7SL540P	MD-Cluster 1 vs 2	1.75657	2.3757	0.874084	2.71793	0.00656908	0.125436
AC004022.7	MD-Cluster 1 vs 2	0.637223	2.37439	1.65379	1.43573	0.151079	NA
RNU4ATAC10P	MD-Cluster 1 vs 2	0.371141	2.37388	2.6065	0.910754	0.362425	NA
LINC01088	MD-Cluster 1 vs 2	0.541843	2.37146	0.98799	2.40029	0.0163823	NA
RP11-571M6.7	MD-Cluster 1 vs 2	0.541416	2.36991	1.6947	1.39843	0.161985	NA
RP11-69H14.6	MD-Cluster 1 vs 2	0.304693	2.36944	2.98481	0.793833	0.427293	NA
APOOP4	MD-Cluster 1 vs 2	0.306745	2.36733	2.98484	0.793119	0.427708	NA
LINC01143	MD-Cluster 1 vs 2	0.836964	2.36691	1.05747	2.23827	0.0252033	NA
TIMM8AP1	MD-Cluster 1 vs 2	1.26955	2.36604	1.17078	2.0209	0.04329	NA
SLC2A3P1	MD-Cluster 1 vs 2	0.863394	2.36462	1.35898	1.73999	0.0818603	NA
CTD-2015H3.2	MD-Cluster 1 vs 2	0.428631	2.36287	1.87376	1.26103	0.207296	NA
AC140061.10	MD-Cluster 1 vs 2	1.00171	2.34948	0.908337	2.58657	0.00969351	NA
AC006077.4	MD-Cluster 1 vs 2	0.714081	2.34882	1.90729	1.2315	0.218137	NA
MTND4LP1	MD-Cluster 1 vs 2	0.365734	2.34737	2.22647	1.0543	0.291745	NA
RN7SL793P	MD-Cluster 1 vs 2	1.05605	2.34718	1.49036	1.5749	0.115279	NA
RP11-498C9.13	MD-Cluster 1 vs 2	0.519242	2.3462	1.92138	1.2211	0.222047	NA
SNORA11	MD-Cluster 1 vs 2	11.115	2.34395	0.457942	5.11845	3.08065e-07	0.000116713
MIRLET7B	MD-Cluster 1 vs 2	1.07946	2.34335	2.00352	1.16961	0.242156	NA
LINC00421	MD-Cluster 1 vs 2	0.298539	2.33959	2.9852	0.78373	0.433198	NA
RPS16P9	MD-Cluster 1 vs 2	0.360755	2.33924	2.61139	0.895786	0.370367	NA
AL023583.1	MD-Cluster 1 vs 2	0.507016	2.33864	1.66254	1.40667	0.159525	NA
RP11-168P13.1	MD-Cluster 1 vs 2	0.579512	2.3378	1.69387	1.38016	0.167539	NA
RNU5B-1	MD-Cluster 1 vs 2	1388.46	2.33638	0.416706	5.60677	2.06137e-08	1.26768e-05
PIN4P1	MD-Cluster 1 vs 2	1.61306	2.33611	0.694164	3.36536	0.000764431	0.0386075
AC021860.1	MD-Cluster 1 vs 2	0.673174	2.33602	1.20967	1.93112	0.0534679	NA
SLC25A5P8	MD-Cluster 1 vs 2	0.366531	2.33584	2.18312	1.06995	0.28464	NA
RNVU1-7	MD-Cluster 1 vs 2	2094.33	2.33583	0.475781	4.90946	9.1327e-07	0.000280817
MIR4725	MD-Cluster 1 vs 2	5.43249	2.33451	0.754759	3.09306	0.00198105	0.067423
AC008132.13	MD-Cluster 1 vs 2	0.440313	2.33351	1.67069	1.39673	0.162495	NA
RP11-379P15.1	MD-Cluster 1 vs 2	0.294029	2.33293	2.63087	0.88675	0.375213	NA
RNU6-486P	MD-Cluster 1 vs 2	0.563528	2.33166	2.12559	1.09695	0.272665	NA
RNU6-441P	MD-Cluster 1 vs 2	0.430492	2.32994	2.58419	0.901613	0.367263	NA
EEF1GP7	MD-Cluster 1 vs 2	0.420747	2.32922	1.14309	2.03764	0.0415856	NA
RNU6-788P	MD-Cluster 1 vs 2	0.364104	2.32817	2.98352	0.780341	0.43519	NA
RNVU1-9	MD-Cluster 1 vs 2	2098.17	2.32737	0.475151	4.89817	9.67317e-07	0.000288938
RN7SKP155	MD-Cluster 1 vs 2	0.430346	2.32529	2.17954	1.06687	0.28603	NA
RALYL	MD-Cluster 1 vs 2	0.492748	2.32281	2.21128	1.05044	0.293516	NA
AC026882.1	MD-Cluster 1 vs 2	1.59082	2.32175	1.44586	1.60579	0.10832	0.413108
SNORA71D	MD-Cluster 1 vs 2	254.682	2.31866	0.400715	5.78631	7.19483e-09	5.37274e-06
RNU6-243P	MD-Cluster 1 vs 2	0.290336	2.31752	2.9855	0.776261	0.437595	NA
NIPA2P1	MD-Cluster 1 vs 2	0.290336	2.31752	2.9855	0.776261	0.437595	NA
MIR4649	MD-Cluster 1 vs 2	0.364705	2.31666	2.56673	0.90257	0.366754	NA
RNVU1-18	MD-Cluster 1 vs 2	2035.47	2.31533	0.435029	5.32224	1.02498e-07	4.86897e-05
SNORA13	MD-Cluster 1 vs 2	28.7812	2.31312	0.470202	4.91942	8.68025e-07	0.000270888
CTC-527H23.4	MD-Cluster 1 vs 2	0.527935	2.31296	2.14447	1.07857	0.280778	NA
MIR1915	MD-Cluster 1 vs 2	0.435628	2.31046	2.56661	0.900197	0.368015	NA
MIR148B	MD-Cluster 1 vs 2	1.16635	2.31039	0.799107	2.89122	0.00383749	NA
AC118282.3	MD-Cluster 1 vs 2	0.744577	2.31022	1.68897	1.36783	0.171365	NA
RNU6-15P	MD-Cluster 1 vs 2	7.76336	2.31002	0.619628	3.72808	0.000192941	0.0178646
MIR4674	MD-Cluster 1 vs 2	0.707279	2.30999	1.93645	1.1929	0.23291	NA
RPL7P58	MD-Cluster 1 vs 2	0.350957	2.30905	2.17511	1.06158	0.288427	NA
AC114969.1	MD-Cluster 1 vs 2	0.682839	2.30875	0.940953	2.45363	0.0141422	NA
RP11-43A14.1	MD-Cluster 1 vs 2	0.488299	2.30815	1.49117	1.54787	0.121653	NA
RP11-24M17.5	MD-Cluster 1 vs 2	0.28761	2.30785	2.98563	0.772988	0.439529	NA
SNORA42	MD-Cluster 1 vs 2	14.2923	2.30772	0.396859	5.81496	6.06483e-09	4.87729e-06
FAR2P4	MD-Cluster 1 vs 2	1.02659	2.30636	1.48641	1.55163	0.120752	NA
XXbac-BPG170G13.31	MD-Cluster 1 vs 2	0.35548	2.30524	2.61512	0.881504	0.378045	NA
RP4-597N16.1	MD-Cluster 1 vs 2	0.56854	2.30498	1.69607	1.35901	0.174144	NA
RP11-1038A11.2	MD-Cluster 1 vs 2	0.500633	2.30299	1.58048	1.45715	0.145076	NA
MIR219-1	MD-Cluster 1 vs 2	1.18774	2.30254	1.09959	2.09399	0.0362606	NA
SNORA60	MD-Cluster 1 vs 2	45.4586	2.3014	0.538786	4.27144	1.94211e-05	0.00363316
SCARNA8	MD-Cluster 1 vs 2	28.1607	2.3012	0.563066	4.08692	4.37147e-05	0.00652878
FZD9	MD-Cluster 1 vs 2	1.01282	2.30105	1.08454	2.12169	0.0338642	NA
SPRR2A	MD-Cluster 1 vs 2	1.04436	2.30079	1.98913	1.15668	0.247403	NA
MIR331	MD-Cluster 1 vs 2	0.363472	2.29891	2.19538	1.04716	0.295026	NA
LINC01002	MD-Cluster 1 vs 2	10.7196	2.29884	0.470017	4.89096	1.00344e-06	0.000292637
COL6A3	MD-Cluster 1 vs 2	967.654	2.29882	0.598347	3.84195	0.000122061	0.0132926
AL121652.3	MD-Cluster 1 vs 2	0.353671	2.29719	2.9839	0.769861	0.441382	NA
RNU6-1160P	MD-Cluster 1 vs 2	0.353671	2.29719	2.9839	0.769861	0.441382	NA
MIRLET7I	MD-Cluster 1 vs 2	2.26966	2.29579	0.915624	2.50734	0.0121642	0.166768
RP11-49K24.4	MD-Cluster 1 vs 2	0.599871	2.2938	0.877977	2.6126	0.00898572	NA
MLIP-AS1	MD-Cluster 1 vs 2	0.732901	2.29327	2.15682	1.06327	0.287661	NA
MIR4785	MD-Cluster 1 vs 2	0.295541	2.29273	2.66353	0.860788	0.389355	NA
RP11-20I20.1	MD-Cluster 1 vs 2	0.342408	2.29254	1.87574	1.22221	0.221629	NA
RN7SL347P	MD-Cluster 1 vs 2	1.68666	2.29206	0.89697	2.55533	0.0106086	0.155922
MIR219-2	MD-Cluster 1 vs 2	0.675422	2.28692	1.02216	2.23734	0.025264	NA
RP11-2I17.1	MD-Cluster 1 vs 2	0.477961	2.28522	1.91841	1.19121	0.233572	NA
OR13C7P	MD-Cluster 1 vs 2	0.953048	2.28432	1.11291	2.05257	0.040114	NA
AL136967.1	MD-Cluster 1 vs 2	0.710555	2.28144	1.67755	1.35999	0.173834	NA
RN7SL134P	MD-Cluster 1 vs 2	1.21755	2.28139	1.15867	1.96898	0.0489559	NA
RP11-362F19.2	MD-Cluster 1 vs 2	0.337095	2.2808	2.986	0.763831	0.444968	NA
RNU6-543P	MD-Cluster 1 vs 2	0.281691	2.28017	2.98601	0.763619	0.445094	NA
RP11-296I10.5	MD-Cluster 1 vs 2	0.281691	2.28017	2.98601	0.763619	0.445094	NA
SNORD46	MD-Cluster 1 vs 2	11.7062	2.27983	0.38995	5.84646	5.02133e-09	4.87729e-06
KRT18P37	MD-Cluster 1 vs 2	0.339326	2.27916	2.64646	0.861211	0.389122	NA
RP11-282O18.7	MD-Cluster 1 vs 2	4.02519	2.27804	0.538346	4.23155	2.32084e-05	0.00407786
RNU6-71P	MD-Cluster 1 vs 2	0.622506	2.27653	2.20479	1.03254	0.30182	NA
SNORD116-23	MD-Cluster 1 vs 2	1.36391	2.27471	1.68569	1.34943	0.1772	NA
LINC00514	MD-Cluster 1 vs 2	1.56088	2.27194	0.878309	2.58672	0.00968944	0.150741
GOT2P3	MD-Cluster 1 vs 2	0.489245	2.27098	1.48202	1.53235	0.125435	NA
MIR1469	MD-Cluster 1 vs 2	0.376669	2.27097	2.59135	0.876366	0.380831	NA
TPTE	MD-Cluster 1 vs 2	0.605846	2.2698	1.54794	1.46633	0.142557	NA
RPS19P1	MD-Cluster 1 vs 2	0.655152	2.2676	1.58098	1.4343	0.151487	NA
RP11-325I22.2	MD-Cluster 1 vs 2	0.276524	2.26751	2.98618	0.759336	0.447652	NA
KRT8P24	MD-Cluster 1 vs 2	0.388953	2.2662	2.10815	1.07497	0.282387	NA
MIR7-1	MD-Cluster 1 vs 2	0.2878	2.26412	2.98623	0.758188	0.448338	NA
ISL2	MD-Cluster 1 vs 2	0.275735	2.26362	2.67236	0.847049	0.396968	NA
SNORA65	MD-Cluster 1 vs 2	93.3499	2.26141	0.489425	4.62054	3.82748e-06	0.00091987
RNU6-33P	MD-Cluster 1 vs 2	27.8669	2.26093	0.340712	6.63591	3.22508e-11	1.68583e-07
OR52N5	MD-Cluster 1 vs 2	0.590944	2.25787	1.20237	1.87785	0.0604018	NA
RP11-435I10.5	MD-Cluster 1 vs 2	0.947695	2.25741	1.61307	1.39945	0.161678	NA
FCN1	MD-Cluster 1 vs 2	3.09303	2.25678	0.945498	2.38687	0.0169927	0.193433
RP11-96O20.4	MD-Cluster 1 vs 2	0.654633	2.25627	1.69283	1.33284	0.182584	NA
RP13-39P12.3	MD-Cluster 1 vs 2	10.7159	2.25601	0.521092	4.32938	1.49531e-05	0.002922
RN7SL565P	MD-Cluster 1 vs 2	0.850822	2.25391	1.86881	1.20607	0.227791	NA
SNORD15A	MD-Cluster 1 vs 2	79.0788	2.25361	0.4315	5.22272	1.76314e-07	7.52358e-05
ADORA2BP	MD-Cluster 1 vs 2	0.469251	2.25342	1.90548	1.1826	0.236969	NA
RP11-46B11.2	MD-Cluster 1 vs 2	3.20367	2.25017	0.769388	2.92463	0.00344867	0.0915079
PHF2P2	MD-Cluster 1 vs 2	0.270933	2.24682	2.98647	0.752332	0.451852	NA
PTBP1P	MD-Cluster 1 vs 2	0.440119	2.24649	1.88489	1.19184	0.233323	NA
AC092299.8	MD-Cluster 1 vs 2	17.134	2.24446	0.445776	5.03495	4.77968e-07	0.000172307
RP11-331F9.4	MD-Cluster 1 vs 2	0.732656	2.24331	1.5297	1.46651	0.142511	NA
CTA-398F10.2	MD-Cluster 1 vs 2	0.581734	2.24225	1.24838	1.79612	0.0724756	NA
SNORA71B	MD-Cluster 1 vs 2	238.609	2.24095	0.394556	5.67968	1.3495e-08	8.81774e-06
CTD-2528A14.1	MD-Cluster 1 vs 2	1.12077	2.24047	1.18398	1.89232	0.058449	NA
CTC-479C5.17	MD-Cluster 1 vs 2	6.34109	2.24029	0.665181	3.36793	0.000757342	0.0384351
SSR4P1	MD-Cluster 1 vs 2	3.49971	2.24017	0.617887	3.62554	0.000288361	0.0214567
ERVV-1	MD-Cluster 1 vs 2	0.974461	2.2395	1.25656	1.78224	0.0747094	NA
RNU6-483P	MD-Cluster 1 vs 2	0.972867	2.23929	1.2068	1.85556	0.0635164	NA
SLC22A1	MD-Cluster 1 vs 2	1.09025	2.23913	1.00227	2.23406	0.0254793	NA
MIR30A	MD-Cluster 1 vs 2	0.334392	2.23718	2.98466	0.749561	0.453519	NA
AC078889.1	MD-Cluster 1 vs 2	1.63201	2.23566	0.951411	2.34983	0.0187819	0.20108
RNU6-6P	MD-Cluster 1 vs 2	5.7525	2.23516	0.524972	4.25767	2.06572e-05	0.00375584
RNU5D-1	MD-Cluster 1 vs 2	50.5218	2.23375	0.415156	5.38052	7.42722e-08	3.7877e-05
RN7SL730P	MD-Cluster 1 vs 2	3.24585	2.23357	0.712804	3.1335	0.00172736	0.0624731
MYBPH	MD-Cluster 1 vs 2	0.667126	2.23331	0.981808	2.27469	0.0229244	NA
AC011484.1	MD-Cluster 1 vs 2	0.772418	2.23295	1.32121	1.69007	0.0910142	NA
RPS20P1	MD-Cluster 1 vs 2	1.99134	2.23282	1.35869	1.64337	0.100307	0.40048
CSPG4P13	MD-Cluster 1 vs 2	2.2299	2.23259	0.722854	3.08858	0.00201116	0.0678249
CD164L2	MD-Cluster 1 vs 2	1.28195	2.23175	0.867474	2.5727	0.0100908	NA
RP11-745O10.2	MD-Cluster 1 vs 2	0.470044	2.23151	1.67788	1.32996	0.183532	NA
AL009178.1	MD-Cluster 1 vs 2	0.524109	2.23069	1.33932	1.66554	0.0958044	NA
RP11-494I9.1	MD-Cluster 1 vs 2	0.449255	2.23045	2.19323	1.01697	0.309168	NA
AC022532.1	MD-Cluster 1 vs 2	1.69728	2.22956	0.653915	3.40956	0.000650689	0.0349749
PRB1	MD-Cluster 1 vs 2	0.776881	2.22947	1.04457	2.13435	0.0328144	NA
RP11-320P7.2	MD-Cluster 1 vs 2	0.455872	2.22863	1.65947	1.34298	0.179279	NA
RP11-351I21.7	MD-Cluster 1 vs 2	0.584611	2.22842	1.07694	2.06922	0.0385252	NA
MIR1229	MD-Cluster 1 vs 2	1.61882	2.22809	0.809452	2.75259	0.00591251	0.118877
RP11-42I10.1	MD-Cluster 1 vs 2	0.859345	2.22765	1.04382	2.13412	0.0328328	NA
[truncated: 29,668 more rows]

## Sheet: Supplementary_Data_5
Supplementary Data 5: Enriched Canconical Pathways with absolute Z-score ≥ 2 and p-value < 0.05 in TNBC cohort based on MD-Cluster.
[truncated: 37 more rows]

[truncated: 3 more sheets: Supplementary_Data_6, Supplementary_Data_7, Supplementary_Data_8]
